# Supplementary material for: Real-time, spectral analysis of the arterial pressure waveform using a wirelessly-connected, tablet computer: a pilot study
Source: J Clin Monit Comput. 2018 Apr 28;33(1):53–63. doi: 10.1007/s10877-018-0145-0 (PMC6314984; doi:10.1007/s10877-018-0145-0)
Supplement: Supplementary file 1 — Supplementary material 1 (XML 448 KB) [file 10877_2018_145_MOESM1_ESM.xml]

<?xml version="1.0" encoding="UTF-8"?>
<GraphPadPrismFile PrismXMLVersion="5.00" xmlns="http://graphpad.com/prism/Prism.htm">
<Created>
<OriginalVersion CreatedByProgram="GraphPad Prism" CreatedByVersion="7.0.4.216" Login="David Pybus" DateTime="2018-02-24T13:50:43+10:00" MinVersion="7.0.0.0"/>
</Created>
<InfoSequence>
<Ref ID="Info0" Selected="1"/>
</InfoSequence>
<Info ID="Info0">
<Title>Project Information</Title>
<Notes>
</Notes>
<Constant><Name>Experiment Date</Name><Value>2018-02-13</Value></Constant>
<Constant><Name>Experiment ID</Name><Value/></Constant>
<Constant><Name>Notebook ID</Name><Value/></Constant>
<Constant><Name>Project</Name><Value>AORTIC VALVE REPLACEMENT</Value></Constant>
<Constant><Name>Experimenter</Name><Value>D.A.PYBUS</Value></Constant>
<Constant><Name>Protocol</Name><Value/></Constant>
</Info>

<TableSequence Selected="1">

<Ref ID="Table15"/>
<Ref ID="Table19"/>
<Ref ID="Table11"/>
<Ref ID="Table6"/>
<Ref ID="Table0"/>
<Ref ID="Table66"/>
<Ref ID="Table70"/>
<Ref ID="Table74"/>
<Ref ID="Table78"/>
<Ref ID="Table82"/>
<Ref ID="Table94"/>
<Ref ID="Table98"/>
<Ref ID="Table102"/>
<Ref ID="Table103"/>
<Ref ID="Table110"/>
<Ref ID="Table114"/>
<Ref ID="Table130"/>
<Ref ID="Table134"/>
<Ref ID="Table166"/>
<Ref ID="Table170"/>
<Ref ID="Table196"/>
<Ref ID="Table197"/>
<Ref ID="Table198"/>
<Ref ID="Table199"/>
<Ref ID="Table200"/>
<Ref ID="Table238"/>
<Ref ID="Table241"/>
<Ref ID="Table299"/>
<Ref ID="Table302"/>
<Ref ID="Table303"/>
<Ref ID="Table471"/>
<Ref ID="Table575"/>
<Ref ID="Table582"/>
<Ref ID="Table584"/>
<Ref ID="Table211"/>
<Ref ID="Table214"/>
<Ref ID="Table52"/>
<Ref ID="Table372"/>
<Ref ID="Table579" Selected="1"/>
</TableSequence>
<Table ID="Table15" XFormat="numbers" YFormat="replicates" Replicates="1" TableType="XY" EVFormat="AsteriskAfterNumber">
<Title>P1</Title>
<XColumn Width="81" Subcolumns="1" Decimals="6">
<Title>V<SUB>T</SUB> (Ml.KG<SUP>-1</SUP>)</Title>
<Subcolumn>
<d>4.555556</d>
<d>4.555556</d>
<d>4.555556</d>
<d>4.555556</d>
<d>4.555556</d>
<d>4.555556</d>
<d>4.555556</d>
<d>4.555556</d>
<d>4.555556</d>
<d>4.555556</d>
<d>6.060606</d>
<d>6.060606</d>
<d>6.060606</d>
<d>6.060606</d>
<d>6.060606</d>
<d>6.060606</d>
<d>6.060606</d>
<d>6.060606</d>
<d>6.060606</d>
<d>6.060606</d>
<d>8.10101</d>
<d>8.10101</d>
<d>8.10101</d>
<d>8.10101</d>
<d>8.10101</d>
<d>8.10101</d>
<d>8.10101</d>
<d>8.10101</d>
<d>8.111111</d>
<d>8.111111</d>
<d>5.040404</d>
<d>5.040404</d>
<d>5.040404</d>
<d>5.040404</d>
<d>5.040404</d>
<d>5.040404</d>
<d>5.040404</d>
<d>5.040404</d>
<d>5.040404</d>
<d>5.040404</d>
<d>7.171717</d>
<d>7.171717</d>
<d>7.171717</d>
<d>7.171717</d>
<d>7.171717</d>
<d>7.171717</d>
<d>7.171717</d>
<d>7.171717</d>
<d>7.171717</d>
<d>7.171717</d>
<d>9.191919</d>
<d>9.191919</d>
<d>9.111111</d>
<d>9.111111</d>
<d>9.111111</d>
<d>9.111111</d>
<d>9.111111</d>
<d>9.111111</d>
<d>9.111111</d>
<d>9.111111</d>
</Subcolumn>
</XColumn>
<XAdvancedColumn Version="1" Width="81" Decimals="6" Subcolumns="1">
<Title>V<SUB>T</SUB> (Ml.KG<SUP>-1</SUP>)</Title>
<Subcolumn>
<d>4.555556</d>
<d>4.555556</d>
<d>4.555556</d>
<d>4.555556</d>
<d>4.555556</d>
<d>4.555556</d>
<d>4.555556</d>
<d>4.555556</d>
<d>4.555556</d>
<d>4.555556</d>
<d>6.060606</d>
<d>6.060606</d>
<d>6.060606</d>
<d>6.060606</d>
<d>6.060606</d>
<d>6.060606</d>
<d>6.060606</d>
<d>6.060606</d>
<d>6.060606</d>
<d>6.060606</d>
<d>8.10101</d>
<d>8.10101</d>
<d>8.10101</d>
<d>8.10101</d>
<d>8.10101</d>
<d>8.10101</d>
<d>8.10101</d>
<d>8.10101</d>
<d>8.111111</d>
<d>8.111111</d>
<d>5.040404</d>
<d>5.040404</d>
<d>5.040404</d>
<d>5.040404</d>
<d>5.040404</d>
<d>5.040404</d>
<d>5.040404</d>
<d>5.040404</d>
<d>5.040404</d>
<d>5.040404</d>
<d>7.171717</d>
<d>7.171717</d>
<d>7.171717</d>
<d>7.171717</d>
<d>7.171717</d>
<d>7.171717</d>
<d>7.171717</d>
<d>7.171717</d>
<d>7.171717</d>
<d>7.171717</d>
<d>9.191919</d>
<d>9.191919</d>
<d>9.111111</d>
<d>9.111111</d>
<d>9.111111</d>
<d>9.111111</d>
<d>9.111111</d>
<d>9.111111</d>
<d>9.111111</d>
<d>9.111111</d>
</Subcolumn>
</XAdvancedColumn>
<YColumn Width="181" Decimals="6" Subcolumns="1">
<Title>Pre AVR</Title>
<Subcolumn>
<d>7.425041</d>
<d>7.126966</d>
<d>6.810312</d>
<d>6.549677</d>
<d>6.349355</d>
<d>6.235345</d>
<d>6.178837</d>
<d>6.218336</d>
<d>6.354898</d>
<d>6.53305</d>
<d>9.318903</d>
<d>9.354272</d>
<d>9.382558</d>
<d>9.389371</d>
<d>9.368501</d>
<d>9.322322</d>
<d>9.263591</d>
<d>9.21905</d>
<d>9.225417</d>
<d>9.308186</d>
<d>12.91224</d>
<d>12.78366</d>
<d>12.6847</d>
<d>12.62799</d>
<d>12.61962</d>
<d>12.64728</d>
<d>12.69654</d>
<d>12.75086</d>
<d>12.79523</d>
<d>12.82386</d>
</Subcolumn>
</YColumn>
<YColumn Width="133" Decimals="6" Subcolumns="1">
<Title>Post AVR</Title>
<Subcolumn>
<d/>
<d/>
<d/>
<d/>
<d/>
<d/>
<d/>
<d/>
<d/>
<d/>
<d/>
<d/>
<d/>
<d/>
<d/>
<d/>
<d/>
<d/>
<d/>
<d/>
<d/>
<d/>
<d/>
<d/>
<d/>
<d/>
<d/>
<d/>
<d/>
<d/>
<d>2.227695</d>
<d>2.110194</d>
<d>2.107465</d>
<d>2.157603</d>
<d>2.141575</d>
<d>2.53644</d>
<d>3.016932</d>
<d>3.271584</d>
<d>3.319463</d>
<d>3.200972</d>
<d>2.743174</d>
<d>3.046495</d>
<d>3.231672</d>
<d>3.416025</d>
<d>3.749344</d>
<d>3.930651</d>
<d>3.975438</d>
<d>3.982497</d>
<d>4.006438</d>
<d>4.012428</d>
<d>5.020882</d>
<d>4.726071</d>
<d>4.225589</d>
<d>4.016427</d>
<d>3.895446</d>
<d>3.901734</d>
<d>4.053513</d>
<d>4.566682</d>
<d>4.897651</d>
<d>4.982712</d>
</Subcolumn>
</YColumn>
</Table>
<Table ID="Table19" XFormat="numbers" YFormat="replicates" Replicates="1" TableType="XY" EVFormat="AsteriskAfterNumber">
<Title>P2</Title>
<XColumn Width="105" Subcolumns="1" Decimals="6">
<Title>VT (Ml.KG-1)</Title>
<Subcolumn>
<d>4.988889</d>
<d>4.988889</d>
<d>4.988889</d>
<d>4.988889</d>
<d>4.988889</d>
<d>4.988889</d>
<d>4.988889</d>
<d>4.988889</d>
<d>4.988889</d>
<d>4.988889</d>
<d>6.677778</d>
<d>6.677778</d>
<d>6.677778</d>
<d>6.677778</d>
<d>6.677778</d>
<d>6.666667</d>
<d>6.666667</d>
<d>6.666667</d>
<d>6.666667</d>
<d>6.666667</d>
<d>9.8</d>
<d>9.8</d>
<d>9.766667</d>
<d>9.766667</d>
<d>9.766667</d>
<d>9.766667</d>
<d>9.766667</d>
<d>9.744444</d>
<d>9.744444</d>
<d>9.744444</d>
<d>4.766667</d>
<d>4.766667</d>
<d>4.766667</d>
<d>4.766667</d>
<d>4.766667</d>
<d>4.766667</d>
<d>4.766667</d>
<d>4.766667</d>
<d>4.766667</d>
<d>4.766667</d>
<d>8.088889</d>
<d>8.088889</d>
<d>8.088889</d>
<d>8.088889</d>
<d>8.088889</d>
<d>8.088889</d>
<d>8.088889</d>
<d>8.088889</d>
<d>8.088889</d>
<d>8.088889</d>
<d>9.844444</d>
<d>9.844444</d>
<d>9.844444</d>
<d>9.844444</d>
<d>9.844444</d>
<d>9.844444</d>
<d>9.844444</d>
<d>9.844444</d>
<d>9.844444</d>
<d>9.733333</d>
</Subcolumn>
</XColumn>
<XAdvancedColumn Version="1" Width="105" Decimals="6" Subcolumns="1">
<Title>VT (Ml.KG-1)</Title>
<Subcolumn>
<d>4.988889</d>
<d>4.988889</d>
<d>4.988889</d>
<d>4.988889</d>
<d>4.988889</d>
<d>4.988889</d>
<d>4.988889</d>
<d>4.988889</d>
<d>4.988889</d>
<d>4.988889</d>
<d>6.677778</d>
<d>6.677778</d>
<d>6.677778</d>
<d>6.677778</d>
<d>6.677778</d>
<d>6.666667</d>
<d>6.666667</d>
<d>6.666667</d>
<d>6.666667</d>
<d>6.666667</d>
<d>9.8</d>
<d>9.8</d>
<d>9.766667</d>
<d>9.766667</d>
<d>9.766667</d>
<d>9.766667</d>
<d>9.766667</d>
<d>9.744444</d>
<d>9.744444</d>
<d>9.744444</d>
<d>4.766667</d>
<d>4.766667</d>
<d>4.766667</d>
<d>4.766667</d>
<d>4.766667</d>
<d>4.766667</d>
<d>4.766667</d>
<d>4.766667</d>
<d>4.766667</d>
<d>4.766667</d>
<d>8.088889</d>
<d>8.088889</d>
<d>8.088889</d>
<d>8.088889</d>
<d>8.088889</d>
<d>8.088889</d>
<d>8.088889</d>
<d>8.088889</d>
<d>8.088889</d>
<d>8.088889</d>
<d>9.844444</d>
<d>9.844444</d>
<d>9.844444</d>
<d>9.844444</d>
<d>9.844444</d>
<d>9.844444</d>
<d>9.844444</d>
<d>9.844444</d>
<d>9.844444</d>
<d>9.733333</d>
</Subcolumn>
</XAdvancedColumn>
<YColumn Width="87" Decimals="6" Subcolumns="1">
<Title>Pre-AVR</Title>
<Subcolumn>
<d>8.965256</d>
<d>8.956561</d>
<d>8.97692</d>
<d>8.853646</d>
<d>8.632423</d>
<d>8.541825</d>
<d>8.631367</d>
<d>8.783267</d>
<d>8.989738</d>
<d>9.239187</d>
<d>13.39693</d>
<d>12.92119</d>
<d>12.38175</d>
<d>12.31068</d>
<d>12.67821</d>
<d>12.21854</d>
<d>11.22284</d>
<d>10.18626</d>
<d>9.722175</d>
<d>9.463451</d>
<d>18.18149</d>
<d>18.57613</d>
<d>18.89125</d>
<d>19.14196</d>
<d>19.29675</d>
<d>19.23701</d>
<d>19.12568</d>
<d>18.97286</d>
<d>18.7909</d>
<d>18.58989</d>
</Subcolumn>
</YColumn>
<YColumn Width="81" Decimals="5" Subcolumns="1">
<Title>Post AVR</Title>
<Subcolumn>
<d/>
<d/>
<d/>
<d/>
<d/>
<d/>
<d/>
<d/>
<d/>
<d/>
<d/>
<d/>
<d/>
<d/>
<d/>
<d/>
<d/>
<d/>
<d/>
<d/>
<d/>
<d/>
<d/>
<d/>
<d/>
<d/>
<d/>
<d/>
<d/>
<d/>
<d>12.42551</d>
<d>12.61609</d>
<d>12.81698</d>
<d>12.83714</d>
<d>12.76412</d>
<d>12.58947</d>
<d>12.35542</d>
<d>12.05686</d>
<d>11.73461</d>
<d>11.38046</d>
<d>22.15368</d>
<d>21.33078</d>
<d>20.74271</d>
<d>20.12247</d>
<d>19.54911</d>
<d>19.45946</d>
<d>19.29356</d>
<d>18.93943</d>
<d>18.35071</d>
<d>18.52629</d>
<d>25.46549</d>
<d>24.44177</d>
<d>23.47301</d>
<d>22.74944</d>
<d>22.37729</d>
<d>22.33684</d>
<d>22.74146</d>
<d>23.1079</d>
<d>23.16861</d>
<d>23.41601</d>
</Subcolumn>
</YColumn>
</Table>
<Table ID="Table11" XFormat="numbers" YFormat="replicates" Replicates="1" TableType="XY" EVFormat="AsteriskAfterNumber">
<Title>P3</Title>
<XColumn Width="105" Subcolumns="1" Decimals="9">
<Title>V<SUB>T</SUB> (Ml.KG<SUP>-1</SUP>)</Title>
<Subcolumn>
<d>4.96039604</d>
<d>4.96039604</d>
<d>4.96039604</d>
<d>4.96039604</d>
<d>4.96039604</d>
<d>4.96039604</d>
<d>4.96039604</d>
<d>4.96039604</d>
<d>4.96039604</d>
<d>4.96039604</d>
<d>7.435643564</d>
<d>7.435643564</d>
<d>7.435643564</d>
<d>7.435643564</d>
<d>7.435643564</d>
<d>7.425742574</d>
<d>7.425742574</d>
<d>7.425742574</d>
<d>7.425742574</d>
<d>7.425742574</d>
<d>9.227722772</d>
<d>9.227722772</d>
<d>9.227722772</d>
<d>9.227722772</d>
<d>9.227722772</d>
<d>9.217821782</d>
<d>9.217821782</d>
<d>9.217821782</d>
<d>9.217821782</d>
<d>9.217821782</d>
<d>4.940594</d>
<d>4.940594</d>
<d>4.940594</d>
<d>4.940594</d>
<d>4.940594</d>
<d>4.950495</d>
<d>4.950495</d>
<d>4.950495</d>
<d>4.950495</d>
<d>4.950495</d>
<d>6.990099</d>
<d>6.990099</d>
<d>6.990099</d>
<d>6.990099</d>
<d>6.990099</d>
<d>6.920792</d>
<d>6.920792</d>
<d>6.920792</d>
<d>6.920792</d>
<d>6.920792</d>
<d>8.891089</d>
<d>8.891089</d>
<d>8.930693</d>
<d>8.930693</d>
<d>8.930693</d>
<d>8.930693</d>
<d>8.930693</d>
<d>8.910891</d>
<d>8.910891</d>
<d>8.910891</d>
</Subcolumn>
</XColumn>
<XAdvancedColumn Version="1" Width="105" Decimals="9" Subcolumns="1">
<Title>V<SUB>T</SUB> (Ml.KG<SUP>-1</SUP>)</Title>
<Subcolumn>
<d>4.96039604</d>
<d>4.96039604</d>
<d>4.96039604</d>
<d>4.96039604</d>
<d>4.96039604</d>
<d>4.96039604</d>
<d>4.96039604</d>
<d>4.96039604</d>
<d>4.96039604</d>
<d>4.96039604</d>
<d>7.435643564</d>
<d>7.435643564</d>
<d>7.435643564</d>
<d>7.435643564</d>
<d>7.435643564</d>
<d>7.425742574</d>
<d>7.425742574</d>
<d>7.425742574</d>
<d>7.425742574</d>
<d>7.425742574</d>
<d>9.227722772</d>
<d>9.227722772</d>
<d>9.227722772</d>
<d>9.227722772</d>
<d>9.227722772</d>
<d>9.217821782</d>
<d>9.217821782</d>
<d>9.217821782</d>
<d>9.217821782</d>
<d>9.217821782</d>
<d>4.940594</d>
<d>4.940594</d>
<d>4.940594</d>
<d>4.940594</d>
<d>4.940594</d>
<d>4.950495</d>
<d>4.950495</d>
<d>4.950495</d>
<d>4.950495</d>
<d>4.950495</d>
<d>6.990099</d>
<d>6.990099</d>
<d>6.990099</d>
<d>6.990099</d>
<d>6.990099</d>
<d>6.920792</d>
<d>6.920792</d>
<d>6.920792</d>
<d>6.920792</d>
<d>6.920792</d>
<d>8.891089</d>
<d>8.891089</d>
<d>8.930693</d>
<d>8.930693</d>
<d>8.930693</d>
<d>8.930693</d>
<d>8.930693</d>
<d>8.910891</d>
<d>8.910891</d>
<d>8.910891</d>
</Subcolumn>
</XAdvancedColumn>
<YColumn Width="114" Decimals="9" Subcolumns="1">
<Title>Pre-AVR</Title>
<Subcolumn>
<d>3.764237711</d>
<d>3.612811098</d>
<d>3.749693151</d>
<d>3.897832944</d>
<d>3.994586392</d>
<d>4.358979621</d>
<d>4.81086961</d>
<d>4.78641593</d>
<d>4.360108082</d>
<d>3.908994363</d>
<d>7.698748557</d>
<d>7.631422428</d>
<d>8.041799182</d>
<d>8.584364762</d>
<d>8.960325158</d>
<d>9.016023739</d>
<d>8.56791943</d>
<d>7.214162774</d>
<d>6.82637063</d>
<d>7.073112073</d>
<d>10.03062787</d>
<d>10.50976189</d>
<d>10.48571829</d>
<d>10.16921346</d>
<d>10.1910379</d>
<d>10.41666667</d>
<d>10.60304838</d>
<d>10.53734756</d>
<d>10.94599144</d>
<d>11.76470588</d>
</Subcolumn>
</YColumn>
<YColumn Width="114" Decimals="9" Subcolumns="1">
<Title>Post AVR</Title>
<Subcolumn>
<d/>
<d/>
<d/>
<d/>
<d/>
<d/>
<d/>
<d/>
<d/>
<d/>
<d/>
<d/>
<d/>
<d/>
<d/>
<d/>
<d/>
<d/>
<d/>
<d/>
<d/>
<d/>
<d/>
<d/>
<d/>
<d/>
<d/>
<d/>
<d/>
<d/>
<d>7.859063867</d>
<d>8.21253406</d>
<d>8.526007607</d>
<d>8.674731922</d>
<d>8.581450588</d>
<d>8.531212768</d>
<d>8.638002774</d>
<d>8.895968971</d>
<d>8.942528101</d>
<d>8.8</d>
<d>12.31888128</d>
<d>12.64894335</d>
<d>12.93833132</d>
<d>12.75428378</d>
<d>12.12530609</d>
<d>11.18176702</d>
<d>10.57038494</d>
<d>10.30017657</d>
<d>10.16617791</d>
<d>10.17642476</d>
<d>16.827853</d>
<d>16.73533172</d>
<d>16.5797085</d>
<d>16.36487098</d>
<d>16.11290049</d>
<d>15.87422663</d>
<d>15.69548606</d>
<d>15.59927326</d>
<d>15.58537767</d>
<d>15.61982054</d>
</Subcolumn>
</YColumn>
</Table>
<Table ID="Table6" XFormat="numbers" YFormat="replicates" Replicates="1" TableType="XY" EVFormat="AsteriskAfterNumber">
<Title>P4</Title>
<XColumn Width="105" Subcolumns="1" Decimals="6">
<Title/>
<Subcolumn>
<d>4.771111</d>
<d>4.771111</d>
<d>4.771111</d>
<d>4.771111</d>
<d>4.771111</d>
<d>4.771111</d>
<d>4.771111</d>
<d>4.771111</d>
<d>4.771111</d>
<d>4.771111</d>
<d>7.388889</d>
<d>7.388889</d>
<d>7.388889</d>
<d>7.388889</d>
<d>7.388889</d>
<d>7.388889</d>
<d>7.388889</d>
<d>7.388889</d>
<d>7.388889</d>
<d>7.388889</d>
<d>9.774444</d>
<d>9.774444</d>
<d>9.774444</d>
<d>9.774444</d>
<d>9.774444</d>
<d>9.774444</d>
<d>9.774444</d>
<d>9.774444</d>
<d>9.774444</d>
<d>9.774444</d>
<d>4.222222</d>
<d>4.222222</d>
<d>4.243333</d>
<d>4.243333</d>
<d>4.243333</d>
<d>4.243333</d>
<d>4.243333</d>
<d>4.243333</d>
<d>4.243333</d>
<d>4.243333</d>
<d>6.333333</d>
<d>6.333333</d>
<d>6.333333</d>
<d>6.333333</d>
<d>6.333333</d>
<d>6.333333</d>
<d>6.333333</d>
<d>6.333333</d>
<d>6.333333</d>
<d>6.333333</d>
<d>9.753333</d>
<d>9.753333</d>
<d>9.753333</d>
<d>9.753333</d>
<d>9.753333</d>
<d>9.753333</d>
<d>9.753333</d>
<d>9.753333</d>
<d>9.753333</d>
<d>9.753333</d>
</Subcolumn>
</XColumn>
<XAdvancedColumn Version="1" Width="105" Decimals="6" Subcolumns="1">
<Title/>
<Subcolumn>
<d>4.771111</d>
<d>4.771111</d>
<d>4.771111</d>
<d>4.771111</d>
<d>4.771111</d>
<d>4.771111</d>
<d>4.771111</d>
<d>4.771111</d>
<d>4.771111</d>
<d>4.771111</d>
<d>7.388889</d>
<d>7.388889</d>
<d>7.388889</d>
<d>7.388889</d>
<d>7.388889</d>
<d>7.388889</d>
<d>7.388889</d>
<d>7.388889</d>
<d>7.388889</d>
<d>7.388889</d>
<d>9.774444</d>
<d>9.774444</d>
<d>9.774444</d>
<d>9.774444</d>
<d>9.774444</d>
<d>9.774444</d>
<d>9.774444</d>
<d>9.774444</d>
<d>9.774444</d>
<d>9.774444</d>
<d>4.222222</d>
<d>4.222222</d>
<d>4.243333</d>
<d>4.243333</d>
<d>4.243333</d>
<d>4.243333</d>
<d>4.243333</d>
<d>4.243333</d>
<d>4.243333</d>
<d>4.243333</d>
<d>6.333333</d>
<d>6.333333</d>
<d>6.333333</d>
<d>6.333333</d>
<d>6.333333</d>
<d>6.333333</d>
<d>6.333333</d>
<d>6.333333</d>
<d>6.333333</d>
<d>6.333333</d>
<d>9.753333</d>
<d>9.753333</d>
<d>9.753333</d>
<d>9.753333</d>
<d>9.753333</d>
<d>9.753333</d>
<d>9.753333</d>
<d>9.753333</d>
<d>9.753333</d>
<d>9.753333</d>
</Subcolumn>
</XAdvancedColumn>
<YColumn Width="87" Decimals="6" Subcolumns="1">
<Title/>
<Subcolumn>
<d>9.637699</d>
<d>9.278774</d>
<d>9.158817</d>
<d>8.71638</d>
<d>8.432403</d>
<d>8.17481</d>
<d>8.011234</d>
<d>8.039921</d>
<d>8.040355</d>
<d>8.106443</d>
<d>10.71052</d>
<d>10.87491</d>
<d>11.04446</d>
<d>11.12598</d>
<d>11.44151</d>
<d>11.66258</d>
<d>11.68164</d>
<d>11.84281</d>
<d>12.05572</d>
<d>12.22964</d>
<d>15.05239</d>
<d>15.62055</d>
<d>16.28876</d>
<d>16.98049</d>
<d>17.63259</d>
<d>18.09184</d>
<d>18.46856</d>
<d>18.44337</d>
<d>17.88962</d>
<d>17.3864</d>
</Subcolumn>
</YColumn>
<YColumn Width="87" Decimals="6" Subcolumns="1">
<Title/>
<Subcolumn>
<d/>
<d/>
<d/>
<d/>
<d/>
<d/>
<d/>
<d/>
<d/>
<d/>
<d/>
<d/>
<d/>
<d/>
<d/>
<d/>
<d/>
<d/>
<d/>
<d/>
<d/>
<d/>
<d/>
<d/>
<d/>
<d/>
<d/>
<d/>
<d/>
<d/>
<d>4.889889</d>
<d>4.939228</d>
<d>3.320237</d>
<d>3.521279</d>
<d>3.936343</d>
<d>4.321081</d>
<d>4.541737</d>
<d>4.580333</d>
<d>4.481269</d>
<d>4.456639</d>
<d>8.350954</d>
<d>8.207253</d>
<d>8.095316</d>
<d>7.986638</d>
<d>7.925359</d>
<d>7.915747</d>
<d>7.875655</d>
<d>7.948317</d>
<d>7.89762</d>
<d>7.679185</d>
<d>10.77722</d>
<d>10.66408</d>
<d>10.66616</d>
<d>10.78201</d>
<d>10.99538</d>
<d>11.29453</d>
<d>11.66246</d>
<d>12.08901</d>
<d>12.54131</d>
<d>12.87155</d>
</Subcolumn>
</YColumn>
</Table>
<Table ID="Table0" XFormat="numbers" YFormat="replicates" Replicates="1" TableType="XY" EVFormat="AsteriskAfterNumber">
<Title>P5</Title>
<XColumn Width="105" Subcolumns="1" Decimals="6">
<Title>V<SUB>T</SUB> (Ml.KG<SUP>-1</SUP>)</Title>
<Subcolumn>
<d>4.69</d>
<d>4.69</d>
<d>4.69</d>
<d>4.69</d>
<d>4.69</d>
<d>4.69</d>
<d>4.69</d>
<d>4.69</d>
<d>4.69</d>
<d>4.69</d>
<d>7.571667</d>
<d>7.571667</d>
<d>7.571667</d>
<d>7.571667</d>
<d>7.571667</d>
<d>7.571667</d>
<d>7.571667</d>
<d>7.571667</d>
<d>7.571667</d>
<d>7.571667</d>
<d>9.87</d>
<d>9.87</d>
<d>9.87</d>
<d>9.87</d>
<d>9.87</d>
<d>9.87</d>
<d>9.87</d>
<d>9.893333</d>
<d>9.893333</d>
<d>9.893333</d>
<d>5.488</d>
<d>5.488</d>
<d>5.488</d>
<d>5.488</d>
<d>5.488</d>
<d>5.488</d>
<d>5.488</d>
<d>5.488</d>
<d>5.488</d>
<d>5.488</d>
<d>7.736235</d>
<d>7.736235</d>
<d>7.736235</d>
<d>7.736235</d>
<d>7.736235</d>
<d>7.736235</d>
<d>7.736235</d>
<d>7.736235</d>
<d>7.736235</d>
<d>7.736235</d>
<d>9.477176</d>
<d>9.477176</d>
<d>9.477176</d>
<d>9.477176</d>
<d>9.477176</d>
<d>9.477176</d>
<d>9.477176</d>
<d>9.477176</d>
<d>9.477176</d>
<d>9.477176</d>
</Subcolumn>
</XColumn>
<XAdvancedColumn Version="1" Width="105" Decimals="6" Subcolumns="1">
<Title>V<SUB>T</SUB> (Ml.KG<SUP>-1</SUP>)</Title>
<Subcolumn>
<d>4.69</d>
<d>4.69</d>
<d>4.69</d>
<d>4.69</d>
<d>4.69</d>
<d>4.69</d>
<d>4.69</d>
<d>4.69</d>
<d>4.69</d>
<d>4.69</d>
<d>7.571667</d>
<d>7.571667</d>
<d>7.571667</d>
<d>7.571667</d>
<d>7.571667</d>
<d>7.571667</d>
<d>7.571667</d>
<d>7.571667</d>
<d>7.571667</d>
<d>7.571667</d>
<d>9.87</d>
<d>9.87</d>
<d>9.87</d>
<d>9.87</d>
<d>9.87</d>
<d>9.87</d>
<d>9.87</d>
<d>9.893333</d>
<d>9.893333</d>
<d>9.893333</d>
<d>5.488</d>
<d>5.488</d>
<d>5.488</d>
<d>5.488</d>
<d>5.488</d>
<d>5.488</d>
<d>5.488</d>
<d>5.488</d>
<d>5.488</d>
<d>5.488</d>
<d>7.736235</d>
<d>7.736235</d>
<d>7.736235</d>
<d>7.736235</d>
<d>7.736235</d>
<d>7.736235</d>
<d>7.736235</d>
<d>7.736235</d>
<d>7.736235</d>
<d>7.736235</d>
<d>9.477176</d>
<d>9.477176</d>
<d>9.477176</d>
<d>9.477176</d>
<d>9.477176</d>
<d>9.477176</d>
<d>9.477176</d>
<d>9.477176</d>
<d>9.477176</d>
<d>9.477176</d>
</Subcolumn>
</XAdvancedColumn>
<YColumn Width="87" Decimals="6" Subcolumns="1">
<Title>Pre-AVR</Title>
<Subcolumn>
<d>6.285382</d>
<d>6.666546</d>
<d>6.675478</d>
<d>4.820579</d>
<d>4.670731</d>
<d>4.780108</d>
<d>4.846679</d>
<d>4.744797</d>
<d>4.549742</d>
<d>4.324069</d>
<d>7.858486</d>
<d>7.40714</d>
<d>7.188539</d>
<d>7.617428</d>
<d>7.99971</d>
<d>8.180285</d>
<d>8.159045</d>
<d>7.954051</d>
<d>7.668512</d>
<d>7.659082</d>
<d>11.80196</d>
<d>11.82942</d>
<d>11.78019</d>
<d>11.68893</d>
<d>11.78762</d>
<d>11.53121</d>
<d>11.17123</d>
<d>10.95859</d>
<d>10.64847</d>
<d>10.34377</d>
</Subcolumn>
</YColumn>
<YColumn Width="81" Decimals="5" Subcolumns="1">
<Title>Post-AVR</Title>
<Subcolumn>
<d/>
<d/>
<d/>
<d/>
<d/>
<d/>
<d/>
<d/>
<d/>
<d/>
<d/>
<d/>
<d/>
<d/>
<d/>
<d/>
<d/>
<d/>
<d/>
<d/>
<d/>
<d/>
<d/>
<d/>
<d/>
<d/>
<d/>
<d/>
<d/>
<d/>
<d>17.87263</d>
<d>17.31737</d>
<d>15.68348</d>
<d>14.47133</d>
<d>13.78363</d>
<d>13.57557</d>
<d>13.51061</d>
<d>13.58093</d>
<d>15.32229</d>
<d>16.52803</d>
<d>19.94777</d>
<d>20.66373</d>
<d>21.5146</d>
<d>22.31519</d>
<d>22.85078</d>
<d>23.34932</d>
<d>23.28979</d>
<d>22.44649</d>
<d>21.95681</d>
<d>21.82978</d>
<d>28.05023</d>
<d>30.28607</d>
<d>30.09439</d>
<d>27.58135</d>
<d>26.99211</d>
<d>27.10809</d>
<d>27.59897</d>
<d>28.39855</d>
<d>30.26087</d>
<d>31.85499</d>
</Subcolumn>
</YColumn>
</Table>
<Table ID="Table66" XFormat="numbers" YFormat="replicates" Replicates="1" TableType="XY" EVFormat="AsteriskAfterNumber">
<Title>P6</Title>
<XColumn Width="81" Subcolumns="1" Decimals="6">
<Title>V<SUB>T</SUB>(Ml.KG<SUP>-1</SUP>)</Title>
<Subcolumn>
<d>4.794118</d>
<d>4.794118</d>
<d>4.794118</d>
<d>4.794118</d>
<d>4.794118</d>
<d>4.808824</d>
<d>4.808824</d>
<d>4.808824</d>
<d>4.808824</d>
<d>4.808824</d>
<d>6.985294</d>
<d>6.985294</d>
<d>6.985294</d>
<d>6.985294</d>
<d>6.985294</d>
<d>6.985294</d>
<d>6.985294</d>
<d>6.985294</d>
<d>6.985294</d>
<d>6.985294</d>
<d>9.808824</d>
<d>9.808824</d>
<d>9.808824</d>
<d>9.808824</d>
<d>9.867647</d>
<d>9.867647</d>
<d>9.867647</d>
<d>9.867647</d>
<d>9.867647</d>
<d>9.911765</d>
<d>6.294118</d>
<d>6.294118</d>
<d>6.294118</d>
<d>6.294118</d>
<d>6.294118</d>
<d>6.308824</d>
<d>6.308824</d>
<d>6.308824</d>
<d>6.308824</d>
<d>6.308824</d>
<d>8.75</d>
<d>8.75</d>
<d>8.75</d>
<d>8.75</d>
<d>8.75</d>
<d>8.823529</d>
<d>8.823529</d>
<d>8.823529</d>
<d>8.823529</d>
<d>8.823529</d>
<d>9.867647</d>
<d>9.897059</d>
<d>9.897059</d>
<d>9.897059</d>
<d>9.897059</d>
<d>9.897059</d>
<d>9.897059</d>
<d>9.897059</d>
<d>9.897059</d>
<d>9.897059</d>
</Subcolumn>
</XColumn>
<XAdvancedColumn Version="1" Width="81" Decimals="6" Subcolumns="1">
<Title>V<SUB>T</SUB>(Ml.KG<SUP>-1</SUP>)</Title>
<Subcolumn>
<d>4.794118</d>
<d>4.794118</d>
<d>4.794118</d>
<d>4.794118</d>
<d>4.794118</d>
<d>4.808824</d>
<d>4.808824</d>
<d>4.808824</d>
<d>4.808824</d>
<d>4.808824</d>
<d>6.985294</d>
<d>6.985294</d>
<d>6.985294</d>
<d>6.985294</d>
<d>6.985294</d>
<d>6.985294</d>
<d>6.985294</d>
<d>6.985294</d>
<d>6.985294</d>
<d>6.985294</d>
<d>9.808824</d>
<d>9.808824</d>
<d>9.808824</d>
<d>9.808824</d>
<d>9.867647</d>
<d>9.867647</d>
<d>9.867647</d>
<d>9.867647</d>
<d>9.867647</d>
<d>9.911765</d>
<d>6.294118</d>
<d>6.294118</d>
<d>6.294118</d>
<d>6.294118</d>
<d>6.294118</d>
<d>6.308824</d>
<d>6.308824</d>
<d>6.308824</d>
<d>6.308824</d>
<d>6.308824</d>
<d>8.75</d>
<d>8.75</d>
<d>8.75</d>
<d>8.75</d>
<d>8.75</d>
<d>8.823529</d>
<d>8.823529</d>
<d>8.823529</d>
<d>8.823529</d>
<d>8.823529</d>
<d>9.867647</d>
<d>9.897059</d>
<d>9.897059</d>
<d>9.897059</d>
<d>9.897059</d>
<d>9.897059</d>
<d>9.897059</d>
<d>9.897059</d>
<d>9.897059</d>
<d>9.897059</d>
</Subcolumn>
</XAdvancedColumn>
<YColumn Width="143" Decimals="6" Subcolumns="1">
<Title>Pre-AVR</Title>
<Subcolumn>
<d>8.456285</d>
<d>8.554876</d>
<d>8.653634</d>
<d>8.716165</d>
<d>8.700057</d>
<d>8.72801</d>
<d>8.615416</d>
<d>8.461525</d>
<d>8.304539</d>
<d>8.182849</d>
<d>12.63485</d>
<d>12.84612</d>
<d>12.83429</d>
<d>12.79172</d>
<d>12.70987</d>
<d>12.63369</d>
<d>12.5856</d>
<d>12.49645</d>
<d>12.434</d>
<d>12.45338</d>
<d>18.71954</d>
<d>18.85006</d>
<d>18.85841</d>
<d>18.79367</d>
<d>18.6701</d>
<d>18.56035</d>
<d>18.53553</d>
<d>18.61208</d>
<d>18.77461</d>
<d>18.99118</d>
</Subcolumn>
</YColumn>
<YColumn Width="154" Decimals="6" Subcolumns="1">
<Title>Post-AVR</Title>
<Subcolumn>
<d/>
<d/>
<d/>
<d/>
<d/>
<d/>
<d/>
<d/>
<d/>
<d/>
<d/>
<d/>
<d/>
<d/>
<d/>
<d/>
<d/>
<d/>
<d/>
<d/>
<d/>
<d/>
<d/>
<d/>
<d/>
<d/>
<d/>
<d/>
<d/>
<d/>
<d>14.36064</d>
<d>13.69186</d>
<d>13.45095</d>
<d>13.05754</d>
<d>12.56154</d>
<d>11.93848</d>
<d>13.20893</d>
<d>14.21703</d>
<d>14.7211</d>
<d>14.70121</d>
<d>19.09507</d>
<d>19.62848</d>
<d>20.17914</d>
<d>20.70593</d>
<d>21.19364</d>
<d>21.62474</d>
<d>21.9891</d>
<d>22.26063</d>
<d>22.4089</d>
<d>22.47212</d>
<d>22.09936</d>
<d>22.30075</d>
<d>22.64108</d>
<d>23.09433</d>
<d>23.5859</d>
<d>24.0518</d>
<d>24.44239</d>
<d>24.74251</d>
<d>24.9637</d>
<d>25.12853</d>
</Subcolumn>
</YColumn>
</Table>
<Table ID="Table70" XFormat="numbers" YFormat="replicates" Replicates="1" TableType="XY" EVFormat="AsteriskAfterNumber">
<Title>P7</Title>
<XColumn Width="105" Subcolumns="1" Decimals="6">
<Title>V<SUB>T</SUB>(Ml.KG<SUP>-1</SUP>)</Title>
<Subcolumn>
<d>4.954545</d>
<d>4.954545</d>
<d>4.954545</d>
<d>4.954545</d>
<d>4.954545</d>
<d>4.969697</d>
<d>4.969697</d>
<d>4.969697</d>
<d>4.969697</d>
<d>4.969697</d>
<d>6.409091</d>
<d>6.409091</d>
<d>6.409091</d>
<d>6.409091</d>
<d>6.409091</d>
<d>6.409091</d>
<d>6.409091</d>
<d>6.409091</d>
<d>6.409091</d>
<d>6.409091</d>
<d>7.924242</d>
<d>7.924242</d>
<d>7.924242</d>
<d>7.924242</d>
<d>7.924242</d>
<d>7.969697</d>
<d>7.969697</d>
<d>7.969697</d>
<d>7.969697</d>
<d>7.969697</d>
<d>4.924242</d>
<d>4.924242</d>
<d>4.924242</d>
<d>4.939394</d>
<d>4.939394</d>
<d>4.969697</d>
<d>4.969697</d>
<d>4.969697</d>
<d>4.969697</d>
<d>4.969697</d>
<d>6.393939</d>
<d>6.393939</d>
<d>6.393939</d>
<d>6.393939</d>
<d>6.393939</d>
<d>6.409091</d>
<d>6.409091</d>
<d>6.409091</d>
<d>6.409091</d>
<d>6.409091</d>
<d>8</d>
<d>8</d>
<d>8</d>
<d>8</d>
<d>8</d>
<d>8.030303</d>
<d>8.030303</d>
<d>8.030303</d>
<d>8.030303</d>
<d>8.030303</d>
</Subcolumn>
</XColumn>
<XAdvancedColumn Version="1" Width="105" Decimals="6" Subcolumns="1">
<Title>V<SUB>T</SUB>(Ml.KG<SUP>-1</SUP>)</Title>
<Subcolumn>
<d>4.954545</d>
<d>4.954545</d>
<d>4.954545</d>
<d>4.954545</d>
<d>4.954545</d>
<d>4.969697</d>
<d>4.969697</d>
<d>4.969697</d>
<d>4.969697</d>
<d>4.969697</d>
<d>6.409091</d>
<d>6.409091</d>
<d>6.409091</d>
<d>6.409091</d>
<d>6.409091</d>
<d>6.409091</d>
<d>6.409091</d>
<d>6.409091</d>
<d>6.409091</d>
<d>6.409091</d>
<d>7.924242</d>
<d>7.924242</d>
<d>7.924242</d>
<d>7.924242</d>
<d>7.924242</d>
<d>7.969697</d>
<d>7.969697</d>
<d>7.969697</d>
<d>7.969697</d>
<d>7.969697</d>
<d>4.924242</d>
<d>4.924242</d>
<d>4.924242</d>
<d>4.939394</d>
<d>4.939394</d>
<d>4.969697</d>
<d>4.969697</d>
<d>4.969697</d>
<d>4.969697</d>
<d>4.969697</d>
<d>6.393939</d>
<d>6.393939</d>
<d>6.393939</d>
<d>6.393939</d>
<d>6.393939</d>
<d>6.409091</d>
<d>6.409091</d>
<d>6.409091</d>
<d>6.409091</d>
<d>6.409091</d>
<d>8</d>
<d>8</d>
<d>8</d>
<d>8</d>
<d>8</d>
<d>8.030303</d>
<d>8.030303</d>
<d>8.030303</d>
<d>8.030303</d>
<d>8.030303</d>
</Subcolumn>
</XAdvancedColumn>
<YColumn Width="87" Decimals="6" Subcolumns="1">
<Title>Pre-AVR</Title>
<Subcolumn>
<d>10.37367</d>
<d>10.24412</d>
<d>10.09122</d>
<d>9.972981</d>
<d>9.868433</d>
<d>9.782026</d>
<d>9.726455</d>
<d>9.69237</d>
<d>9.672889</d>
<d>9.68184</d>
<d>12.57149</d>
<d>13.18307</d>
<d>13.68164</d>
<d>13.79437</d>
<d>13.64295</d>
<d>13.51602</d>
<d>13.31356</d>
<d>13.10676</d>
<d>12.96809</d>
<d>12.92478</d>
<d>18.98164</d>
<d>19.05439</d>
<d>19.1598</d>
<d>19.30209</d>
<d>19.44802</d>
<d>19.04039</d>
<d>19.05802</d>
<d>19.00299</d>
<d>18.94501</d>
<d>18.93705</d>
</Subcolumn>
</YColumn>
<YColumn Width="81" Decimals="6" Subcolumns="1">
<Title>Post-AVR</Title>
<Subcolumn>
<d/>
<d/>
<d/>
<d/>
<d/>
<d/>
<d/>
<d/>
<d/>
<d/>
<d/>
<d/>
<d/>
<d/>
<d/>
<d/>
<d/>
<d/>
<d/>
<d/>
<d/>
<d/>
<d/>
<d/>
<d/>
<d/>
<d/>
<d/>
<d/>
<d/>
<d>2.693459</d>
<d>2.831399</d>
<d>2.925253</d>
<d>3.147412</d>
<d>3.113882</d>
<d>3.143198</d>
<d>3.110172</d>
<d>3.004311</d>
<d>2.979184</d>
<d>3.026298</d>
<d>4.860432</d>
<d>4.921245</d>
<d>4.858825</d>
<d>4.745845</d>
<d>4.555574</d>
<d>4.408933</d>
<d>4.333905</d>
<d>4.349807</d>
<d>4.445728</d>
<d>4.605123</d>
<d>8.116185</d>
<d>8.120229</d>
<d>8.097997</d>
<d>8.037613</d>
<d>7.906054</d>
<d>8.480336</d>
<d>8.385744</d>
<d>8.252688</d>
<d>8.146832</d>
<d>8.111865</d>
</Subcolumn>
</YColumn>
</Table>
<Table ID="Table74" XFormat="numbers" YFormat="replicates" Replicates="1" TableType="XY" EVFormat="AsteriskAfterNumber">
<Title>P8</Title>
<XColumn Width="105" Subcolumns="1" Decimals="9">
<Title>V<SUB>T</SUB>(Ml.KG<SUP>-1</SUP>)</Title>
<Subcolumn>
<d>5.137097</d>
<d>5.137097</d>
<d>5.137097</d>
<d>5.137097</d>
<d>5.137097</d>
<d>5.152903</d>
<d>5.152903</d>
<d>5.152903</d>
<d>5.152903</d>
<d>5.152903</d>
<d>7.887419</d>
<d>7.887419</d>
<d>7.887419</d>
<d>7.887419</d>
<d>7.887419</d>
<d>7.919032</d>
<d>7.919032</d>
<d>7.919032</d>
<d>7.919032</d>
<d>7.919032</d>
<d>9.847419</d>
<d>9.847419</d>
<d>9.847419</d>
<d>9.847419</d>
<d>9.847419</d>
<d>9.847419</d>
<d>9.847419</d>
<d>9.847419</d>
<d>9.847419</d>
<d>9.847419</d>
<d>4.935484</d>
<d>4.935484</d>
<d>4.935484</d>
<d>4.935484</d>
<d>4.935484</d>
<d>4.935484</d>
<d>4.935484</d>
<d>4.935484</d>
<d>4.935484</d>
<d>4.935484</d>
<d>8.387097</d>
<d>8.387097</d>
<d>8.387097</d>
<d>8.387097</d>
<d>8.387097</d>
<d>8.387097</d>
<d>8.387097</d>
<d>8.387097</d>
<d>8.387097</d>
<d>8.387097</d>
<d>9.919355</d>
<d>9.919355</d>
<d>9.919355</d>
<d>9.919355</d>
<d>9.919355</d>
<d>9.967742</d>
<d>9.967742</d>
<d>9.967742</d>
<d>9.967742</d>
<d>9.967742</d>
</Subcolumn>
</XColumn>
<XAdvancedColumn Version="1" Width="105" Decimals="9" Subcolumns="1">
<Title>V<SUB>T</SUB>(Ml.KG<SUP>-1</SUP>)</Title>
<Subcolumn>
<d>5.137097</d>
<d>5.137097</d>
<d>5.137097</d>
<d>5.137097</d>
<d>5.137097</d>
<d>5.152903</d>
<d>5.152903</d>
<d>5.152903</d>
<d>5.152903</d>
<d>5.152903</d>
<d>7.887419</d>
<d>7.887419</d>
<d>7.887419</d>
<d>7.887419</d>
<d>7.887419</d>
<d>7.919032</d>
<d>7.919032</d>
<d>7.919032</d>
<d>7.919032</d>
<d>7.919032</d>
<d>9.847419</d>
<d>9.847419</d>
<d>9.847419</d>
<d>9.847419</d>
<d>9.847419</d>
<d>9.847419</d>
<d>9.847419</d>
<d>9.847419</d>
<d>9.847419</d>
<d>9.847419</d>
<d>4.935484</d>
<d>4.935484</d>
<d>4.935484</d>
<d>4.935484</d>
<d>4.935484</d>
<d>4.935484</d>
<d>4.935484</d>
<d>4.935484</d>
<d>4.935484</d>
<d>4.935484</d>
<d>8.387097</d>
<d>8.387097</d>
<d>8.387097</d>
<d>8.387097</d>
<d>8.387097</d>
<d>8.387097</d>
<d>8.387097</d>
<d>8.387097</d>
<d>8.387097</d>
<d>8.387097</d>
<d>9.919355</d>
<d>9.919355</d>
<d>9.919355</d>
<d>9.919355</d>
<d>9.919355</d>
<d>9.967742</d>
<d>9.967742</d>
<d>9.967742</d>
<d>9.967742</d>
<d>9.967742</d>
</Subcolumn>
</XAdvancedColumn>
<YColumn Width="116" Decimals="5" Subcolumns="1">
<Title>Pre-AVR</Title>
<Subcolumn>
<d>21.27741</d>
<d>21.02769</d>
<d>21.17515</d>
<d>21.25843</d>
<d>21.30813</d>
<d>26.12367</d>
<d>26.26296</d>
<d>25.57287</d>
<d>25.077</d>
<d>24.8825</d>
<d>36.89268</d>
<d>36.27895</d>
<d>35.79296</d>
<d>35.54211</d>
<d>34.74341</d>
<d>33.40063</d>
<d>32.52584</d>
<d>32.2298</d>
<d>32.4484</d>
<d>32.15803</d>
<d>42.68476</d>
<d>42.74384</d>
<d>42.71667</d>
<d>42.64937</d>
<d>42.60227</d>
<d>42.60561</d>
<d>42.15105</d>
<d>41.40351</d>
<d>40.66766</d>
<d>40.03334</d>
</Subcolumn>
</YColumn>
<YColumn Width="181" Decimals="6" Subcolumns="1">
<Title>Post-AVR</Title>
<Subcolumn>
<d/>
<d/>
<d/>
<d/>
<d/>
<d/>
<d/>
<d/>
<d/>
<d/>
<d/>
<d/>
<d/>
<d/>
<d/>
<d/>
<d/>
<d/>
<d/>
<d/>
<d/>
<d/>
<d/>
<d/>
<d/>
<d/>
<d/>
<d/>
<d/>
<d/>
<d>3.673315</d>
<d>3.699108</d>
<d>3.743091</d>
<d>3.825309</d>
<d>4.051415</d>
<d>4.262515</d>
<d>4.638796</d>
<d>4.807268</d>
<d>4.709619</d>
<d>4.362</d>
<d>10.08793</d>
<d>9.867097</d>
<d>9.605007</d>
<d>9.358212</d>
<d>9.19878</d>
<d>9.252386</d>
<d>9.324169</d>
<d>9.437427</d>
<d>9.597873</d>
<d>9.841742</d>
<d>12.95751</d>
<d>12.83359</d>
<d>12.95885</d>
<d>13.1106</d>
<d>13.35457</d>
<d>13.5394</d>
<d>13.54863</d>
<d>13.61502</d>
<d>13.64832</d>
<d>13.66246</d>
</Subcolumn>
</YColumn>
</Table>
<Table ID="Table78" XFormat="numbers" YFormat="replicates" Replicates="1" TableType="XY" EVFormat="AsteriskAfterNumber">
<Title>P9</Title>
<XColumn Width="105" Subcolumns="1" Decimals="6">
<Title>V<SUB>T</SUB>(Ml.KG<SUP>-1</SUP>)</Title>
<Subcolumn>
<d>4.716981</d>
<d>4.716981</d>
<d>4.716981</d>
<d>4.716981</d>
<d>4.716981</d>
<d>4.754717</d>
<d>4.754717</d>
<d>4.754717</d>
<d>4.754717</d>
<d>4.754717</d>
<d>7.59434</d>
<d>7.59434</d>
<d>7.59434</d>
<d>7.59434</d>
<d>7.59434</d>
<d>7.613208</d>
<d>7.613208</d>
<d>7.613208</d>
<d>7.613208</d>
<d>7.613208</d>
<d>9.518868</d>
<d>9.518868</d>
<d>9.518868</d>
<d>9.518868</d>
<d>9.518868</d>
<d>9.54717</d>
<d>9.54717</d>
<d>9.54717</d>
<d>9.54717</d>
<d>9.54717</d>
<d>4.716981</d>
<d>4.716981</d>
<d>4.716981</d>
<d>4.716981</d>
<d>4.716981</d>
<d>4.716981</d>
<d>4.716981</d>
<d>4.716981</d>
<d>4.716981</d>
<d>4.716981</d>
<d>7.45283</d>
<d>7.45283</d>
<d>7.45283</d>
<d>7.45283</d>
<d>7.45283</d>
<d>7.45283</d>
<d>7.45283</d>
<d>7.45283</d>
<d>7.45283</d>
<d>7.45283</d>
<d>8.754717</d>
<d>8.971698</d>
<d>8.971698</d>
<d>8.971698</d>
<d>8.971698</d>
<d>8.971698</d>
<d>9.09434</d>
<d>9.09434</d>
<d>9.09434</d>
<d>9.09434</d>
</Subcolumn>
</XColumn>
<XAdvancedColumn Version="1" Width="105" Decimals="6" Subcolumns="1">
<Title>V<SUB>T</SUB>(Ml.KG<SUP>-1</SUP>)</Title>
<Subcolumn>
<d>4.716981</d>
<d>4.716981</d>
<d>4.716981</d>
<d>4.716981</d>
<d>4.716981</d>
<d>4.754717</d>
<d>4.754717</d>
<d>4.754717</d>
<d>4.754717</d>
<d>4.754717</d>
<d>7.59434</d>
<d>7.59434</d>
<d>7.59434</d>
<d>7.59434</d>
<d>7.59434</d>
<d>7.613208</d>
<d>7.613208</d>
<d>7.613208</d>
<d>7.613208</d>
<d>7.613208</d>
<d>9.518868</d>
<d>9.518868</d>
<d>9.518868</d>
<d>9.518868</d>
<d>9.518868</d>
<d>9.54717</d>
<d>9.54717</d>
<d>9.54717</d>
<d>9.54717</d>
<d>9.54717</d>
<d>4.716981</d>
<d>4.716981</d>
<d>4.716981</d>
<d>4.716981</d>
<d>4.716981</d>
<d>4.716981</d>
<d>4.716981</d>
<d>4.716981</d>
<d>4.716981</d>
<d>4.716981</d>
<d>7.45283</d>
<d>7.45283</d>
<d>7.45283</d>
<d>7.45283</d>
<d>7.45283</d>
<d>7.45283</d>
<d>7.45283</d>
<d>7.45283</d>
<d>7.45283</d>
<d>7.45283</d>
<d>8.754717</d>
<d>8.971698</d>
<d>8.971698</d>
<d>8.971698</d>
<d>8.971698</d>
<d>8.971698</d>
<d>9.09434</d>
<d>9.09434</d>
<d>9.09434</d>
<d>9.09434</d>
</Subcolumn>
</XAdvancedColumn>
<YColumn Width="87" Decimals="6" Subcolumns="1">
<Title>Pre-AVR</Title>
<Subcolumn>
<d>9.764583</d>
<d>9.498984</d>
<d>9.659501</d>
<d>9.908906</d>
<d>10.03527</d>
<d>10.60411</d>
<d>10.57982</d>
<d>10.67075</d>
<d>10.83227</d>
<d>10.58776</d>
<d>14.60006</d>
<d>15.15774</d>
<d>15.79884</d>
<d>16.45363</d>
<d>17.11029</d>
<d>13.45984</d>
<d>13.56266</d>
<d>13.68381</d>
<d>13.87063</d>
<d>14.16572</d>
<d>20.70528</d>
<d>20.9649</d>
<d>21.08813</d>
<d>21.08162</d>
<d>20.98495</d>
<d>18.00637</d>
<d>18.61313</d>
<d>19.20515</d>
<d>19.78905</d>
<d>20.31171</d>
</Subcolumn>
</YColumn>
<YColumn Width="87" Decimals="6" Subcolumns="1">
<Title>Post-AVR</Title>
<Subcolumn>
<d/>
<d/>
<d/>
<d/>
<d/>
<d/>
<d/>
<d/>
<d/>
<d/>
<d/>
<d/>
<d/>
<d/>
<d/>
<d/>
<d/>
<d/>
<d/>
<d/>
<d/>
<d/>
<d/>
<d/>
<d/>
<d/>
<d/>
<d/>
<d/>
<d/>
<d>13.89022</d>
<d>13.7312</d>
<d>14.10676</d>
<d>14.52938</d>
<d>14.96086</d>
<d>14.67127</d>
<d>14.76038</d>
<d>14.9927</d>
<d>15.28759</d>
<d>15.67303</d>
<d>20.2918</d>
<d>20.19082</d>
<d>20.05015</d>
<d>19.95271</d>
<d>19.95201</d>
<d>20.02107</d>
<d>20.09614</d>
<d>20.27216</d>
<d>20.48007</d>
<d>20.66711</d>
<d>22.83088</d>
<d>22.95344</d>
<d>22.96253</d>
<d>23.00273</d>
<d>23.02798</d>
<d>23.08743</d>
<d>23.23112</d>
<d>23.49478</d>
<d>23.89786</d>
<d>24.35443</d>
</Subcolumn>
</YColumn>
</Table>
<Table ID="Table82" XFormat="numbers" YFormat="replicates" Replicates="1" TableType="XY" EVFormat="AsteriskAfterNumber">
<Title>P10</Title>
<XColumn Width="105" Subcolumns="1" Decimals="6">
<Title>V<SUB>T</SUB>(Ml.KG<SUP>-1</SUP>)</Title>
<Subcolumn>
<d>5.333333</d>
<d>5.333333</d>
<d>5.333333</d>
<d>5.333333</d>
<d>5.333333</d>
<d>5.333333</d>
<d>5.333333</d>
<d>5.333333</d>
<d>5.333333</d>
<d>5.333333</d>
<d>7.986667</d>
<d>7.986667</d>
<d>7.986667</d>
<d>7.986667</d>
<d>7.986667</d>
<d>8</d>
<d>8</d>
<d>8</d>
<d>8</d>
<d>8</d>
<d>9.36</d>
<d>9.36</d>
<d>9.36</d>
<d>9.36</d>
<d>9.36</d>
<d>9.373333</d>
<d>9.373333</d>
<d>9.373333</d>
<d>9.373333</d>
<d>9.373333</d>
<d>4.886933</d>
<d>4.886933</d>
<d>4.886933</d>
<d>4.886933</d>
<d>4.886933</d>
<d>4.913067</d>
<d>4.913067</d>
<d>4.913067</d>
<d>4.913067</d>
<d>4.913067</d>
<d>7.826933</d>
<d>7.826933</d>
<d>7.826933</d>
<d>7.826933</d>
<d>7.826933</d>
<d>7.84</d>
<d>7.84</d>
<d>7.84</d>
<d>7.84</d>
<d>7.84</d>
<d>9.8392</d>
<d>9.8392</d>
<d>9.8392</d>
<d>9.8392</d>
<d>9.8392</d>
<d>9.8392</d>
<d>9.8392</d>
<d>9.8392</d>
<d>9.8392</d>
<d>9.8392</d>
</Subcolumn>
</XColumn>
<XAdvancedColumn Version="1" Width="105" Decimals="6" Subcolumns="1">
<Title>V<SUB>T</SUB>(Ml.KG<SUP>-1</SUP>)</Title>
<Subcolumn>
<d>5.333333</d>
<d>5.333333</d>
<d>5.333333</d>
<d>5.333333</d>
<d>5.333333</d>
<d>5.333333</d>
<d>5.333333</d>
<d>5.333333</d>
<d>5.333333</d>
<d>5.333333</d>
<d>7.986667</d>
<d>7.986667</d>
<d>7.986667</d>
<d>7.986667</d>
<d>7.986667</d>
<d>8</d>
<d>8</d>
<d>8</d>
<d>8</d>
<d>8</d>
<d>9.36</d>
<d>9.36</d>
<d>9.36</d>
<d>9.36</d>
<d>9.36</d>
<d>9.373333</d>
<d>9.373333</d>
<d>9.373333</d>
<d>9.373333</d>
<d>9.373333</d>
<d>4.886933</d>
<d>4.886933</d>
<d>4.886933</d>
<d>4.886933</d>
<d>4.886933</d>
<d>4.913067</d>
<d>4.913067</d>
<d>4.913067</d>
<d>4.913067</d>
<d>4.913067</d>
<d>7.826933</d>
<d>7.826933</d>
<d>7.826933</d>
<d>7.826933</d>
<d>7.826933</d>
<d>7.84</d>
<d>7.84</d>
<d>7.84</d>
<d>7.84</d>
<d>7.84</d>
<d>9.8392</d>
<d>9.8392</d>
<d>9.8392</d>
<d>9.8392</d>
<d>9.8392</d>
<d>9.8392</d>
<d>9.8392</d>
<d>9.8392</d>
<d>9.8392</d>
<d>9.8392</d>
</Subcolumn>
</XAdvancedColumn>
<YColumn Width="87" Decimals="6" Subcolumns="1">
<Title>Pre-AVR</Title>
<Subcolumn>
<d>5.951212</d>
<d>5.929834</d>
<d>5.91591</d>
<d>5.919846</d>
<d>5.913034</d>
<d>5.92047</d>
<d>5.934827</d>
<d>5.939865</d>
<d>5.9574</d>
<d>5.970672</d>
<d>9.444199</d>
<d>9.499798</d>
<d>9.551146</d>
<d>9.585342</d>
<d>9.596077</d>
<d>9.326704</d>
<d>9.337268</d>
<d>9.314719</d>
<d>9.268462</d>
<d>9.246091</d>
<d>11.2159</d>
<d>11.36444</d>
<d>11.50521</d>
<d>11.63593</d>
<d>11.74075</d>
<d>9.598331</d>
<d>9.574776</d>
<d>9.5581</d>
<d>9.553649</d>
<d>9.566624</d>
</Subcolumn>
</YColumn>
<YColumn Width="87" Decimals="6" Subcolumns="1">
<Title>Post-AVR</Title>
<Subcolumn>
<d/>
<d/>
<d/>
<d/>
<d/>
<d/>
<d/>
<d/>
<d/>
<d/>
<d/>
<d/>
<d/>
<d/>
<d/>
<d/>
<d/>
<d/>
<d/>
<d/>
<d/>
<d/>
<d/>
<d/>
<d/>
<d/>
<d/>
<d/>
<d/>
<d/>
<d>9.254852</d>
<d>9.139776</d>
<d>8.657895</d>
<d>8.326716</d>
<d>8.058159</d>
<d>7.976709</d>
<d>8.142521</d>
<d>8.367028</d>
<d>8.624998</d>
<d>8.858824</d>
<d>15.43089</d>
<d>15.95547</d>
<d>15.93128</d>
<d>15.5588</d>
<d>15.56118</d>
<d>11.65988</d>
<d>12.04275</d>
<d>12.77305</d>
<d>13.78571</d>
<d>14.9491</d>
<d>15.48898</d>
<d>15.42706</d>
<d>15.48393</d>
<d>15.59983</d>
<d>15.70619</d>
<d>15.97096</d>
<d>16.73097</d>
<d>17.5708</d>
<d>18.07555</d>
<d>18.09191</d>
</Subcolumn>
</YColumn>
</Table>
<Table ID="Table94" XFormat="numbers" YFormat="replicates" Replicates="1" TableType="XY" EVFormat="AsteriskAfterNumber">
<Title>P11</Title>
<XColumn Width="114" Subcolumns="1" Decimals="9">
<Title>V<SUB>T</SUB>(Ml.KG<SUP>-1</SUP>)</Title>
<Subcolumn>
<d>6.160494</d>
<d>6.160494</d>
<d>6.160494</d>
<d>6.160494</d>
<d>6.160494</d>
<d>6.160494</d>
<d>6.160494</d>
<d>6.160494</d>
<d>6.160494</d>
<d>6.160494</d>
<d>7.691358</d>
<d>7.691358</d>
<d>7.691358</d>
<d>7.691358</d>
<d>7.691358</d>
<d>7.691358</d>
<d>7.691358</d>
<d>7.691358</d>
<d>7.691358</d>
<d>7.691358</d>
<d>10.17284</d>
<d>10.17284</d>
<d>10.17284</d>
<d>10.17284</d>
<d>10.17284</d>
<d>10.17284</d>
<d>10.17284</d>
<d>10.17284</d>
<d>10.19753</d>
<d>10.19753</d>
<d>5.098765</d>
<d>5.098765</d>
<d>5.098765</d>
<d>5.098765</d>
<d>5.098765</d>
<d>5.098765</d>
<d>5.098765</d>
<d>5.098765</d>
<d>5.098765</d>
<d>5.098765</d>
<d>8.037037</d>
<d>8.037037</d>
<d>8.037037</d>
<d>8.037037</d>
<d>8.037037</d>
<d>8.037037</d>
<d>8.037037</d>
<d>8.037037</d>
<d>8.037037</d>
<d>8.037037</d>
<d>10.37037</d>
<d>10.37037</d>
<d>10.37037</d>
<d>10.37037</d>
<d>10.37037</d>
<d>10.37037</d>
<d>10.37037</d>
<d>10.37037</d>
<d>10.37037</d>
<d>10.37037</d>
</Subcolumn>
</XColumn>
<XAdvancedColumn Version="1" Width="114" Decimals="9" Subcolumns="1">
<Title>V<SUB>T</SUB>(Ml.KG<SUP>-1</SUP>)</Title>
<Subcolumn>
<d>6.160494</d>
<d>6.160494</d>
<d>6.160494</d>
<d>6.160494</d>
<d>6.160494</d>
<d>6.160494</d>
<d>6.160494</d>
<d>6.160494</d>
<d>6.160494</d>
<d>6.160494</d>
<d>7.691358</d>
<d>7.691358</d>
<d>7.691358</d>
<d>7.691358</d>
<d>7.691358</d>
<d>7.691358</d>
<d>7.691358</d>
<d>7.691358</d>
<d>7.691358</d>
<d>7.691358</d>
<d>10.17284</d>
<d>10.17284</d>
<d>10.17284</d>
<d>10.17284</d>
<d>10.17284</d>
<d>10.17284</d>
<d>10.17284</d>
<d>10.17284</d>
<d>10.19753</d>
<d>10.19753</d>
<d>5.098765</d>
<d>5.098765</d>
<d>5.098765</d>
<d>5.098765</d>
<d>5.098765</d>
<d>5.098765</d>
<d>5.098765</d>
<d>5.098765</d>
<d>5.098765</d>
<d>5.098765</d>
<d>8.037037</d>
<d>8.037037</d>
<d>8.037037</d>
<d>8.037037</d>
<d>8.037037</d>
<d>8.037037</d>
<d>8.037037</d>
<d>8.037037</d>
<d>8.037037</d>
<d>8.037037</d>
<d>10.37037</d>
<d>10.37037</d>
<d>10.37037</d>
<d>10.37037</d>
<d>10.37037</d>
<d>10.37037</d>
<d>10.37037</d>
<d>10.37037</d>
<d>10.37037</d>
<d>10.37037</d>
</Subcolumn>
</XAdvancedColumn>
<YColumn Width="114" Decimals="9" Subcolumns="1">
<Title>Pre-AVR</Title>
<Subcolumn>
<d>7.57219</d>
<d>7.792709</d>
<d>7.928971</d>
<d>7.964107</d>
<d>7.953741</d>
<d>7.901881</d>
<d>7.837566</d>
<d>7.837083</d>
<d>7.885129</d>
<d>8.017539</d>
<d>9.70964</d>
<d>9.800561</d>
<d>9.928726</d>
<d>10.24398</d>
<d>10.42739</d>
<d>10.37795</d>
<d>9.995809</d>
<d>9.535497</d>
<d>9.783005</d>
<d>10.40753</d>
<d>12.25457</d>
<d>11.76992</d>
<d>11.51586</d>
<d>11.53535</d>
<d>11.48114</d>
<d>12.3665</d>
<d>12.8979</d>
<d>13.01836</d>
<d>12.79854</d>
<d>13.2784</d>
</Subcolumn>
</YColumn>
<YColumn Width="114" Decimals="9" Subcolumns="1">
<Title>Post-AVR</Title>
<Subcolumn>
<d/>
<d/>
<d/>
<d/>
<d/>
<d/>
<d/>
<d/>
<d/>
<d/>
<d/>
<d/>
<d/>
<d/>
<d/>
<d/>
<d/>
<d/>
<d/>
<d/>
<d/>
<d/>
<d/>
<d/>
<d/>
<d/>
<d/>
<d/>
<d/>
<d/>
<d>6.740169</d>
<d>6.148383</d>
<d>5.749636</d>
<d>5.432969</d>
<d>5.32187</d>
<d>5.649044</d>
<d>5.890122</d>
<d>5.854128</d>
<d>5.417643</d>
<d>4.717611</d>
<d>9.909714</d>
<d>9.534934</d>
<d>9.296633</d>
<d>9.288555</d>
<d>9.542013</d>
<d>10.04141</d>
<d>10.64156</d>
<d>11.2376</d>
<d>11.96066</d>
<d>12.64184</d>
<d>18.41914</d>
<d>18.50955</d>
<d>18.46958</d>
<d>18.23919</d>
<d>17.82648</d>
<d>17.43411</d>
<d>17.02332</d>
<d>16.28144</d>
<d>15.35919</d>
<d>14.80649</d>
</Subcolumn>
</YColumn>
</Table>
<Table ID="Table98" XFormat="numbers" YFormat="replicates" Replicates="1" TableType="XY" EVFormat="AsteriskAfterNumber">
<Title>P12</Title>
<XColumn Width="105" Subcolumns="1" Decimals="9">
<Title>V<SUB>T</SUB>(Ml.KG<SUP>-1</SUP>)</Title>
<Subcolumn>
<d>5.128205</d>
<d>5.128205</d>
<d>5.128205</d>
<d>5.153846</d>
<d>5.153846</d>
<d>5.166667</d>
<d>5.166667</d>
<d>5.166667</d>
<d>5.166667</d>
<d>5.166667</d>
<d>6.615385</d>
<d>6.615385</d>
<d>6.615385</d>
<d>6.615385</d>
<d>6.615385</d>
<d>6.705128</d>
<d>6.705128</d>
<d>6.705128</d>
<d>6.705128</d>
<d>6.705128</d>
<d>8.653846</d>
<d>8.653846</d>
<d>8.653846</d>
<d>8.653846</d>
<d>8.653846</d>
<d>8.666667</d>
<d>8.666667</d>
<d>8.666667</d>
<d>8.666667</d>
<d>8.666667</d>
<d>4.717949</d>
<d>4.717949</d>
<d>4.717949</d>
<d>4.717949</d>
<d>4.717949</d>
<d>4.717949</d>
<d>4.74359</d>
<d>4.74359</d>
<d>4.74359</d>
<d>4.74359</d>
<d>6.423077</d>
<d>6.423077</d>
<d>6.423077</d>
<d>6.423077</d>
<d>6.423077</d>
<d>6.435897</d>
<d>6.435897</d>
<d>6.435897</d>
<d>6.435897</d>
<d>6.435897</d>
<d>8.782051</d>
<d>8.782051</d>
<d>8.782051</d>
<d>8.782051</d>
<d>8.782051</d>
<d>8.794872</d>
<d>8.794872</d>
<d>8.794872</d>
<d>8.794872</d>
<d>8.794872</d>
</Subcolumn>
</XColumn>
<XAdvancedColumn Version="1" Width="105" Decimals="9" Subcolumns="1">
<Title>V<SUB>T</SUB>(Ml.KG<SUP>-1</SUP>)</Title>
<Subcolumn>
<d>5.128205</d>
<d>5.128205</d>
<d>5.128205</d>
<d>5.153846</d>
<d>5.153846</d>
<d>5.166667</d>
<d>5.166667</d>
<d>5.166667</d>
<d>5.166667</d>
<d>5.166667</d>
<d>6.615385</d>
<d>6.615385</d>
<d>6.615385</d>
<d>6.615385</d>
<d>6.615385</d>
<d>6.705128</d>
<d>6.705128</d>
<d>6.705128</d>
<d>6.705128</d>
<d>6.705128</d>
<d>8.653846</d>
<d>8.653846</d>
<d>8.653846</d>
<d>8.653846</d>
<d>8.653846</d>
<d>8.666667</d>
<d>8.666667</d>
<d>8.666667</d>
<d>8.666667</d>
<d>8.666667</d>
<d>4.717949</d>
<d>4.717949</d>
<d>4.717949</d>
<d>4.717949</d>
<d>4.717949</d>
<d>4.717949</d>
<d>4.74359</d>
<d>4.74359</d>
<d>4.74359</d>
<d>4.74359</d>
<d>6.423077</d>
<d>6.423077</d>
<d>6.423077</d>
<d>6.423077</d>
<d>6.423077</d>
<d>6.435897</d>
<d>6.435897</d>
<d>6.435897</d>
<d>6.435897</d>
<d>6.435897</d>
<d>8.782051</d>
<d>8.782051</d>
<d>8.782051</d>
<d>8.782051</d>
<d>8.782051</d>
<d>8.794872</d>
<d>8.794872</d>
<d>8.794872</d>
<d>8.794872</d>
<d>8.794872</d>
</Subcolumn>
</XAdvancedColumn>
<YColumn Width="81" Decimals="6" Subcolumns="1">
<Title>Pre-AVR</Title>
<Subcolumn>
<d>5.577858</d>
<d>5.557979</d>
<d>5.63697</d>
<d>5.144806</d>
<d>5.237425</d>
<d>5.315106</d>
<d>5.311055</d>
<d>5.311371</d>
<d>5.43674</d>
<d>5.577025</d>
<d>6.616074</d>
<d>6.821772</d>
<d>6.95629</d>
<d>6.940144</d>
<d>6.664778</d>
<d>6.37871</d>
<d>6.79235</d>
<d>6.570658</d>
<d>5.996541</d>
<d>6.320417</d>
<d>7.904712</d>
<d>7.728352</d>
<d>7.664247</d>
<d>7.719351</d>
<d>7.881643</d>
<d>9.082261</d>
<d>8.969155</d>
<d>8.753259</d>
<d>8.46667</d>
<d>8.165032</d>
</Subcolumn>
</YColumn>
<YColumn Width="114" Decimals="9" Subcolumns="1">
<Title>Post-AVR</Title>
<Subcolumn>
<d/>
<d/>
<d/>
<d/>
<d/>
<d/>
<d/>
<d/>
<d/>
<d/>
<d/>
<d/>
<d/>
<d/>
<d/>
<d/>
<d/>
<d/>
<d/>
<d/>
<d/>
<d/>
<d/>
<d/>
<d/>
<d/>
<d/>
<d/>
<d/>
<d/>
<d>11.32399</d>
<d>11.56468</d>
<d>11.09305</d>
<d>10.40522</d>
<d>9.624149</d>
<d>10.22953</d>
<d>9.702134</d>
<d>9.950603</d>
<d>10.02999</d>
<d>9.609565</d>
<d>16.13859</d>
<d>15.20201</d>
<d>14.08189</d>
<d>13.0153</d>
<d>12.48187</d>
<d>16.40498</d>
<d>17.01076</d>
<d>17.2472</d>
<d>17.21977</d>
<d>16.92824</d>
<d>16.61549</d>
<d>17.43713</d>
<d>18.96812</d>
<d>20.03921</d>
<d>20.66507</d>
<d>17.08394</d>
<d>17.62672</d>
<d>17.39663</d>
<d>16.5382</d>
<d>16.40014</d>
</Subcolumn>
</YColumn>
</Table>
<Table ID="Table102" XFormat="numbers" YFormat="replicates" Replicates="1" TableType="XY" EVFormat="AsteriskAfterNumber">
<Title>P13</Title>
<XColumn Width="105" Subcolumns="1" Decimals="9">
<Title>V<SUB>T</SUB>(Ml.KG<SUP>-1</SUP>)</Title>
<Subcolumn>
<d>4.742857143</d>
<d>4.752380952</d>
<d>4.752380952</d>
<d>4.752380952</d>
<d>4.752380952</d>
<d>4.752380952</d>
<d>4.752380952</d>
<d>4.752380952</d>
<d>4.752380952</d>
<d>4.752380952</d>
<d>7.39047619</d>
<d>7.39047619</d>
<d>7.39047619</d>
<d>7.39047619</d>
<d>7.39047619</d>
<d>7.39047619</d>
<d>7.39047619</d>
<d>7.39047619</d>
<d>7.39047619</d>
<d>7.39047619</d>
<d>8.838095238</d>
<d>8.838095238</d>
<d>8.838095238</d>
<d>8.838095238</d>
<d>8.838095238</d>
<d>8.847619048</d>
<d>8.847619048</d>
<d>8.847619048</d>
<d>8.847619048</d>
<d>8.847619048</d>
<d>4.742857</d>
<d>4.742857</d>
<d>4.742857</d>
<d>4.742857</d>
<d>4.742857</d>
<d>4.742857</d>
<d>4.742857</d>
<d>4.742857</d>
<d>4.742857</d>
<d>4.742857</d>
<d>5.961905</d>
<d>5.961905</d>
<d>5.961905</d>
<d>5.961905</d>
<d>5.961905</d>
<d>5.971429</d>
<d>5.971429</d>
<d>5.971429</d>
<d>5.971429</d>
<d>5.971429</d>
<d>8.333333</d>
<d>8.333333</d>
<d>8.333333</d>
<d>8.333333</d>
<d>8.333333</d>
<d>8.571429</d>
<d>8.571429</d>
<d>8.571429</d>
<d>8.571429</d>
<d>8.571429</d>
</Subcolumn>
</XColumn>
<XAdvancedColumn Version="1" Width="105" Decimals="9" Subcolumns="1">
<Title>V<SUB>T</SUB>(Ml.KG<SUP>-1</SUP>)</Title>
<Subcolumn>
<d>4.742857143</d>
<d>4.752380952</d>
<d>4.752380952</d>
<d>4.752380952</d>
<d>4.752380952</d>
<d>4.752380952</d>
<d>4.752380952</d>
<d>4.752380952</d>
<d>4.752380952</d>
<d>4.752380952</d>
<d>7.39047619</d>
<d>7.39047619</d>
<d>7.39047619</d>
<d>7.39047619</d>
<d>7.39047619</d>
<d>7.39047619</d>
<d>7.39047619</d>
<d>7.39047619</d>
<d>7.39047619</d>
<d>7.39047619</d>
<d>8.838095238</d>
<d>8.838095238</d>
<d>8.838095238</d>
<d>8.838095238</d>
<d>8.838095238</d>
<d>8.847619048</d>
<d>8.847619048</d>
<d>8.847619048</d>
<d>8.847619048</d>
<d>8.847619048</d>
<d>4.742857</d>
<d>4.742857</d>
<d>4.742857</d>
<d>4.742857</d>
<d>4.742857</d>
<d>4.742857</d>
<d>4.742857</d>
<d>4.742857</d>
<d>4.742857</d>
<d>4.742857</d>
<d>5.961905</d>
<d>5.961905</d>
<d>5.961905</d>
<d>5.961905</d>
<d>5.961905</d>
<d>5.971429</d>
<d>5.971429</d>
<d>5.971429</d>
<d>5.971429</d>
<d>5.971429</d>
<d>8.333333</d>
<d>8.333333</d>
<d>8.333333</d>
<d>8.333333</d>
<d>8.333333</d>
<d>8.571429</d>
<d>8.571429</d>
<d>8.571429</d>
<d>8.571429</d>
<d>8.571429</d>
</Subcolumn>
</XAdvancedColumn>
<YColumn Width="114" Decimals="9" Subcolumns="1">
<Title>Pre-AVR</Title>
<Subcolumn>
<d>3.870917331</d>
<d>3.588679804</d>
<d>3.671822461</d>
<d>3.701353638</d>
<d>3.683165292</d>
<d>3.864906832</d>
<d>3.851298372</d>
<d>3.839555468</d>
<d>3.851170042</d>
<d>3.905309616</d>
<d>7.183658471</d>
<d>7.038636629</d>
<d>6.973491408</d>
<d>6.989122118</d>
<d>7.08514812</d>
<d>7.239172001</d>
<d>7.402476368</d>
<d>7.525465549</d>
<d>7.594344353</d>
<d>7.607711651</d>
<d>11.40062169</d>
<d>11.51030542</d>
<d>11.47287104</d>
<d>11.29739067</d>
<d>11.02578068</d>
<d>9.896158025</d>
<d>10.13898342</d>
<d>10.45082706</d>
<d>10.79512478</d>
<d>11.15515289</d>
</Subcolumn>
</YColumn>
<YColumn Width="81" Decimals="5" Subcolumns="1">
<Title>Post-AVR</Title>
<Subcolumn>
<d/>
<d/>
<d/>
<d/>
<d/>
<d/>
<d/>
<d/>
<d/>
<d/>
<d/>
<d/>
<d/>
<d/>
<d/>
<d/>
<d/>
<d/>
<d/>
<d/>
<d/>
<d/>
<d/>
<d/>
<d/>
<d/>
<d/>
<d/>
<d/>
<d/>
<d>11.8806</d>
<d>12.11309</d>
<d>12.22635</d>
<d>12.19537</d>
<d>12.04544</d>
<d>11.02791</d>
<d>11.16351</d>
<d>11.35618</d>
<d>11.57278</d>
<d>11.76605</d>
<d>14.98626</d>
<d>14.93155</d>
<d>14.83706</d>
<d>14.70782</d>
<d>14.5658</d>
<d>12.69282</d>
<d>12.9348</d>
<d>13.20547</d>
<d>13.51635</d>
<d>13.84631</d>
<d>19.05638</d>
<d>19.62915</d>
<d>20.17681</d>
<d>20.63041</d>
<d>20.94305</d>
<d>21.09152</d>
<d>21.06922</d>
<d>20.90346</d>
<d>20.632</d>
<d>20.30445</d>
</Subcolumn>
</YColumn>
</Table>
<Table ID="Table103" XFormat="numbers" YFormat="replicates" Replicates="1" TableType="XY" EVFormat="AsteriskAfterNumber">
<Title>P14</Title>
<XColumn Width="105" Subcolumns="1" Decimals="9">
<Title>V<SUB>T</SUB>(Ml.KG<SUP>-1</SUP>)</Title>
<Subcolumn>
<d>5.108433735</d>
<d>5.108433735</d>
<d>5.108433735</d>
<d>5.108433735</d>
<d>5.108433735</d>
<d>5.108433735</d>
<d>5.108433735</d>
<d>5.108433735</d>
<d>5.108433735</d>
<d>5.108433735</d>
<d>6.325301205</d>
<d>6.325301205</d>
<d>6.325301205</d>
<d>6.325301205</d>
<d>6.325301205</d>
<d>6.325301205</d>
<d>6.325301205</d>
<d>6.325301205</d>
<d>6.325301205</d>
<d>6.325301205</d>
<d>8.409638554</d>
<d>8.409638554</d>
<d>8.409638554</d>
<d>8.409638554</d>
<d>8.409638554</d>
<d>8.409638554</d>
<d>8.409638554</d>
<d>8.409638554</d>
<d>8.409638554</d>
<d>8.409638554</d>
<d>5.120481928</d>
<d>5.120481928</d>
<d>5.120481928</d>
<d>5.120481928</d>
<d>5.120481928</d>
<d>5.13253012</d>
<d>5.13253012</d>
<d>5.13253012</d>
<d>5.13253012</d>
<d>5.13253012</d>
<d>6.915662651</d>
<d>6.915662651</d>
<d>6.915662651</d>
<d>6.915662651</d>
<d>6.915662651</d>
<d>6.927710843</d>
<d>6.927710843</d>
<d>6.927710843</d>
<d>6.927710843</d>
<d>6.927710843</d>
<d>8.722891566</d>
<d>8.722891566</d>
<d>8.722891566</d>
<d>8.722891566</d>
<d>8.722891566</d>
<d>8.759036145</d>
<d>8.759036145</d>
<d>8.759036145</d>
<d>8.759036145</d>
<d>8.759036145</d>
</Subcolumn>
</XColumn>
<XAdvancedColumn Version="1" Width="105" Decimals="9" Subcolumns="1">
<Title>V<SUB>T</SUB>(Ml.KG<SUP>-1</SUP>)</Title>
<Subcolumn>
<d>5.108433735</d>
<d>5.108433735</d>
<d>5.108433735</d>
<d>5.108433735</d>
<d>5.108433735</d>
<d>5.108433735</d>
<d>5.108433735</d>
<d>5.108433735</d>
<d>5.108433735</d>
<d>5.108433735</d>
<d>6.325301205</d>
<d>6.325301205</d>
<d>6.325301205</d>
<d>6.325301205</d>
<d>6.325301205</d>
<d>6.325301205</d>
<d>6.325301205</d>
<d>6.325301205</d>
<d>6.325301205</d>
<d>6.325301205</d>
<d>8.409638554</d>
<d>8.409638554</d>
<d>8.409638554</d>
<d>8.409638554</d>
<d>8.409638554</d>
<d>8.409638554</d>
<d>8.409638554</d>
<d>8.409638554</d>
<d>8.409638554</d>
<d>8.409638554</d>
<d>5.120481928</d>
<d>5.120481928</d>
<d>5.120481928</d>
<d>5.120481928</d>
<d>5.120481928</d>
<d>5.13253012</d>
<d>5.13253012</d>
<d>5.13253012</d>
<d>5.13253012</d>
<d>5.13253012</d>
<d>6.915662651</d>
<d>6.915662651</d>
<d>6.915662651</d>
<d>6.915662651</d>
<d>6.915662651</d>
<d>6.927710843</d>
<d>6.927710843</d>
<d>6.927710843</d>
<d>6.927710843</d>
<d>6.927710843</d>
<d>8.722891566</d>
<d>8.722891566</d>
<d>8.722891566</d>
<d>8.722891566</d>
<d>8.722891566</d>
<d>8.759036145</d>
<d>8.759036145</d>
<d>8.759036145</d>
<d>8.759036145</d>
<d>8.759036145</d>
</Subcolumn>
</XAdvancedColumn>
<YColumn Width="114" Decimals="9" Subcolumns="1">
<Title>Pre-AVR</Title>
<Subcolumn>
<d>7.488265736</d>
<d>7.398338854</d>
<d>6.956396673</d>
<d>6.942279562</d>
<d>7.02505169</d>
<d>7.217067749</d>
<d>7.486188518</d>
<d>7.998630204</d>
<d>8.417204825</d>
<d>8.348721936</d>
<d>7.674916128</d>
<d>7.866588876</d>
<d>8.089647293</d>
<d>8.347513248</d>
<d>8.64839894</d>
<d>8.962229735</d>
<d>9.243942785</d>
<d>9.944335059</d>
<d>10.19191625</d>
<d>9.865851588</d>
<d>13.49056121</d>
<d>13.23103722</d>
<d>12.62944735</d>
<d>12.39618579</d>
<d>12.21362308</d>
<d>12.16687167</d>
<d>12.22213676</d>
<d>12.46727245</d>
<d>13.05499139</d>
<d>13.19705473</d>
</Subcolumn>
</YColumn>
<YColumn Width="114" Decimals="9" Subcolumns="1">
<Title>Post-AVR</Title>
<Subcolumn>
<d/>
<d/>
<d/>
<d/>
<d/>
<d/>
<d/>
<d/>
<d/>
<d/>
<d/>
<d/>
<d/>
<d/>
<d/>
<d/>
<d/>
<d/>
<d/>
<d/>
<d/>
<d/>
<d/>
<d/>
<d/>
<d/>
<d/>
<d/>
<d/>
<d/>
<d>7.877735995</d>
<d>7.839780071</d>
<d>7.615191826</d>
<d>7.512030799</d>
<d>7.481751825</d>
<d>8.151925529</d>
<d>8.313608038</d>
<d>8.499793694</d>
<d>8.660322108</d>
<d>8.973132131</d>
<d>10.82130966</d>
<d>10.3942743</d>
<d>10.13592331</d>
<d>10.00178013</d>
<d>10.01402525</d>
<d>11.35417964</d>
<d>11.45125849</d>
<d>11.459611</d>
<d>11.51404121</d>
<d>11.35991949</d>
<d>13.29050236</d>
<d>13.22816167</d>
<d>13.16327065</d>
<d>13.19420716</d>
<d>13.3366752</d>
<d>14.04528454</d>
<d>13.86551437</d>
<d>13.70424746</d>
<d>13.70082342</d>
<d>13.76355637</d>
</Subcolumn>
</YColumn>
</Table>
<Table ID="Table110" XFormat="numbers" YFormat="replicates" Replicates="1" TableType="XY" EVFormat="AsteriskAfterNumber">
<Title>P15</Title>
<XColumn Width="105" Subcolumns="1" Decimals="9">
<Title>V<SUB>T</SUB>(Ml.KG<SUP>-1</SUP>)</Title>
<Subcolumn>
<d>5.086956522</d>
<d>5.086956522</d>
<d>5.086956522</d>
<d>5.086956522</d>
<d>5.086956522</d>
<d>5.101449275</d>
<d>5.101449275</d>
<d>5.101449275</d>
<d>5.101449275</d>
<d>5.101449275</d>
<d>6.927536232</d>
<d>6.927536232</d>
<d>6.927536232</d>
<d>6.927536232</d>
<d>6.927536232</d>
<d>6.956521739</d>
<d>6.956521739</d>
<d>6.956521739</d>
<d>6.956521739</d>
<d>6.956521739</d>
<d>8.637681159</d>
<d>8.637681159</d>
<d>8.637681159</d>
<d>8.637681159</d>
<d>8.637681159</d>
<d>8.652173913</d>
<d>8.652173913</d>
<d>8.652173913</d>
<d>8.652173913</d>
<d>8.652173913</d>
<d>5.101449</d>
<d>5.101449</d>
<d>5.101449</d>
<d>5.101449</d>
<d>5.101449</d>
<d>5.101449</d>
<d>5.130435</d>
<d>5.130435</d>
<d>5.130435</d>
<d>5.130435</d>
<d>6.884058</d>
<d>6.884058</d>
<d>6.884058</d>
<d>6.884058</d>
<d>6.884058</d>
<d>6.898551</d>
<d>6.898551</d>
<d>6.898551</d>
<d>6.898551</d>
<d>6.898551</d>
<d>8.637681</d>
<d>8.637681</d>
<d>8.637681</d>
<d>8.637681</d>
<d>8.637681</d>
<d>8.695652</d>
<d>8.695652</d>
<d>8.695652</d>
<d>8.695652</d>
<d>8.695652</d>
</Subcolumn>
</XColumn>
<XAdvancedColumn Version="1" Width="105" Decimals="9" Subcolumns="1">
<Title>V<SUB>T</SUB>(Ml.KG<SUP>-1</SUP>)</Title>
<Subcolumn>
<d>5.086956522</d>
<d>5.086956522</d>
<d>5.086956522</d>
<d>5.086956522</d>
<d>5.086956522</d>
<d>5.101449275</d>
<d>5.101449275</d>
<d>5.101449275</d>
<d>5.101449275</d>
<d>5.101449275</d>
<d>6.927536232</d>
<d>6.927536232</d>
<d>6.927536232</d>
<d>6.927536232</d>
<d>6.927536232</d>
<d>6.956521739</d>
<d>6.956521739</d>
<d>6.956521739</d>
<d>6.956521739</d>
<d>6.956521739</d>
<d>8.637681159</d>
<d>8.637681159</d>
<d>8.637681159</d>
<d>8.637681159</d>
<d>8.637681159</d>
<d>8.652173913</d>
<d>8.652173913</d>
<d>8.652173913</d>
<d>8.652173913</d>
<d>8.652173913</d>
<d>5.101449</d>
<d>5.101449</d>
<d>5.101449</d>
<d>5.101449</d>
<d>5.101449</d>
<d>5.101449</d>
<d>5.130435</d>
<d>5.130435</d>
<d>5.130435</d>
<d>5.130435</d>
<d>6.884058</d>
<d>6.884058</d>
<d>6.884058</d>
<d>6.884058</d>
<d>6.884058</d>
<d>6.898551</d>
<d>6.898551</d>
<d>6.898551</d>
<d>6.898551</d>
<d>6.898551</d>
<d>8.637681</d>
<d>8.637681</d>
<d>8.637681</d>
<d>8.637681</d>
<d>8.637681</d>
<d>8.695652</d>
<d>8.695652</d>
<d>8.695652</d>
<d>8.695652</d>
<d>8.695652</d>
</Subcolumn>
</XAdvancedColumn>
<YColumn Width="114" Decimals="9" Subcolumns="1">
<Title>Pre-AVR</Title>
<Subcolumn>
<d>6.32929361</d>
<d>6.44841094</d>
<d>6.368952685</d>
<d>6.232485545</d>
<d>6.147256927</d>
<d>5.435839417</d>
<d>5.555163657</d>
<d>5.693265821</d>
<d>5.93304314</d>
<d>6.152369782</d>
<d>9.622325581</d>
<d>9.478249539</d>
<d>9.43842842</d>
<d>9.529772362</d>
<d>9.669401409</d>
<d>6.08875497</d>
<d>6.100705512</d>
<d>6.259561219</d>
<d>6.509870562</d>
<d>6.752098186</d>
<d>13.17823328</d>
<d>13.04494293</d>
<d>12.93137723</d>
<d>12.86660548</d>
<d>12.86744093</d>
<d>12.88307945</d>
<d>12.94883348</d>
<d>13.03135469</d>
<d>13.10948025</d>
<d>13.0824734</d>
</Subcolumn>
</YColumn>
<YColumn Width="81" Decimals="6" Subcolumns="1">
<Title>Post-AVR</Title>
<Subcolumn>
<d/>
<d/>
<d/>
<d/>
<d/>
<d/>
<d/>
<d/>
<d/>
<d/>
<d/>
<d/>
<d/>
<d/>
<d/>
<d/>
<d/>
<d/>
<d/>
<d/>
<d/>
<d/>
<d/>
<d/>
<d/>
<d/>
<d/>
<d/>
<d/>
<d/>
<d>3.356831</d>
<d>3.218964</d>
<d>3.10562</d>
<d>2.984277</d>
<d>2.885503</d>
<d>2.848398</d>
<d>3.293264</d>
<d>3.3616</d>
<d>3.379706</d>
<d>3.327426</d>
<d>5.021608</d>
<d>4.689295</d>
<d>4.40577</d>
<d>4.505563</d>
<d>4.543978</d>
<d>2.848906</d>
<d>2.890379</d>
<d>2.950809</d>
<d>3.018892</d>
<d>3.098331</d>
<d>6.789135</d>
<d>7.17007</d>
<d>7.262369</d>
<d>7.070061</d>
<d>6.735316</d>
<d>6.845731</d>
<d>7.280147</d>
<d>7.752354</d>
<d>8.328002</d>
<d>8.656202</d>
</Subcolumn>
</YColumn>
</Table>
<Table ID="Table114" XFormat="numbers" YFormat="replicates" Replicates="1" TableType="XY" EVFormat="AsteriskAfterNumber">
<Title>P16</Title>
<XColumn Width="105" Subcolumns="1" Decimals="6">
<Title>V<SUB>T</SUB>(Ml.KG<SUP>-1</SUP>)</Title>
<Subcolumn>
<d>4.875735</d>
<d>4.875735</d>
<d>4.875735</d>
<d>4.875735</d>
<d>4.889706</d>
<d>4.889706</d>
<d>4.889706</d>
<d>4.889706</d>
<d>4.889706</d>
<d>4.889706</d>
<d>7.697794</d>
<d>7.697794</d>
<d>7.697794</d>
<d>7.697794</d>
<d>7.697794</d>
<d>7.697794</d>
<d>7.697794</d>
<d>7.697794</d>
<d>7.697794</d>
<d>7.697794</d>
<d>9.765441</d>
<d>9.765441</d>
<d>9.765441</d>
<d>9.779412</d>
<d>9.779412</d>
<d>9.779412</d>
<d>9.779412</d>
<d>9.779412</d>
<d>9.793382</d>
<d>9.793382</d>
<d>6.188971</d>
<d>6.188971</d>
<d>6.188971</d>
<d>6.188971</d>
<d>6.188971</d>
<d>6.188971</d>
<d>6.188971</d>
<d>6.188971</d>
<d>6.188971</d>
<d>6.188971</d>
<d>7.921324</d>
<d>7.921324</d>
<d>7.921324</d>
<d>7.921324</d>
<d>7.921324</d>
<d>7.921324</d>
<d>7.921324</d>
<d>7.921324</d>
<d>7.921324</d>
<d>7.921324</d>
<d>9.835294</d>
<d>9.835294</d>
<d>9.835294</d>
<d>9.793382</d>
<d>9.793382</d>
<d>9.793382</d>
<d>9.793382</d>
<d>9.793382</d>
<d>9.793382</d>
<d>9.793382</d>
</Subcolumn>
</XColumn>
<XAdvancedColumn Version="1" Width="105" Decimals="6" Subcolumns="1">
<Title>V<SUB>T</SUB>(Ml.KG<SUP>-1</SUP>)</Title>
<Subcolumn>
<d>4.875735</d>
<d>4.875735</d>
<d>4.875735</d>
<d>4.875735</d>
<d>4.889706</d>
<d>4.889706</d>
<d>4.889706</d>
<d>4.889706</d>
<d>4.889706</d>
<d>4.889706</d>
<d>7.697794</d>
<d>7.697794</d>
<d>7.697794</d>
<d>7.697794</d>
<d>7.697794</d>
<d>7.697794</d>
<d>7.697794</d>
<d>7.697794</d>
<d>7.697794</d>
<d>7.697794</d>
<d>9.765441</d>
<d>9.765441</d>
<d>9.765441</d>
<d>9.779412</d>
<d>9.779412</d>
<d>9.779412</d>
<d>9.779412</d>
<d>9.779412</d>
<d>9.793382</d>
<d>9.793382</d>
<d>6.188971</d>
<d>6.188971</d>
<d>6.188971</d>
<d>6.188971</d>
<d>6.188971</d>
<d>6.188971</d>
<d>6.188971</d>
<d>6.188971</d>
<d>6.188971</d>
<d>6.188971</d>
<d>7.921324</d>
<d>7.921324</d>
<d>7.921324</d>
<d>7.921324</d>
<d>7.921324</d>
<d>7.921324</d>
<d>7.921324</d>
<d>7.921324</d>
<d>7.921324</d>
<d>7.921324</d>
<d>9.835294</d>
<d>9.835294</d>
<d>9.835294</d>
<d>9.793382</d>
<d>9.793382</d>
<d>9.793382</d>
<d>9.793382</d>
<d>9.793382</d>
<d>9.793382</d>
<d>9.793382</d>
</Subcolumn>
</XAdvancedColumn>
<YColumn Width="87" Decimals="6" Subcolumns="1">
<Title>Pre-AVR</Title>
<Subcolumn>
<d>7.343102</d>
<d>7.416849</d>
<d>7.50523</d>
<d>7.735188</d>
<d>7.205054</d>
<d>7.701756</d>
<d>7.752167</d>
<d>7.68427</d>
<d>7.584558</d>
<d>7.45772</d>
<d>12.19308</d>
<d>12.50057</d>
<d>12.74971</d>
<d>12.93158</d>
<d>13.04534</d>
<d>13.09809</d>
<d>13.09131</d>
<d>13.04986</d>
<d>12.9861</d>
<d>12.9025</d>
<d>17.18831</d>
<d>17.31168</d>
<d>17.22519</d>
<d>12.60962</d>
<d>13.05877</d>
<d>13.73238</d>
<d>14.56021</d>
<d>15.42899</d>
<d>16.99153</d>
<d>16.67194</d>
</Subcolumn>
</YColumn>
<YColumn Width="87" Decimals="6" Subcolumns="1">
<Title>Post-AVR</Title>
<Subcolumn>
<d/>
<d/>
<d/>
<d/>
<d/>
<d/>
<d/>
<d/>
<d/>
<d/>
<d/>
<d/>
<d/>
<d/>
<d/>
<d/>
<d/>
<d/>
<d/>
<d/>
<d/>
<d/>
<d/>
<d/>
<d/>
<d/>
<d/>
<d/>
<d/>
<d/>
<d>6.089558</d>
<d>6.310178</d>
<d>6.2955</d>
<d>6.048946</d>
<d>5.689477</d>
<d>5.863771</d>
<d>6.151563</d>
<d>6.617526</d>
<d>7.030543</d>
<d>7.338675</d>
<d>6.927893</d>
<d>7.136025</d>
<d>7.209999</d>
<d>7.137074</d>
<d>6.937591</d>
<d>6.850536</d>
<d>7.232111</d>
<d>7.627558</d>
<d>8.053608</d>
<d>8.670112</d>
<d>11.62241</d>
<d>11.1789</d>
<d>10.80756</d>
<d>10.47659</d>
<d>10.21949</d>
<d>10.04233</d>
<d>9.991959</d>
<d>9.922752</d>
<d>9.899502</d>
<d>9.923365</d>
</Subcolumn>
</YColumn>
</Table>
<Table ID="Table130" XFormat="numbers" YFormat="replicates" Replicates="1" TableType="XY" EVFormat="AsteriskAfterNumber">
<Title>P17</Title>
<XColumn Width="105" Subcolumns="1" Decimals="6">
<Title>V<SUB>T</SUB>(Ml.KG<SUP>-1</SUP>)</Title>
<Subcolumn>
<d>4.875</d>
<d>4.875</d>
<d>4.888889</d>
<d>4.888889</d>
<d>4.888889</d>
<d>4.888889</d>
<d>4.888889</d>
<d>4.902778</d>
<d>4.902778</d>
<d>4.902778</d>
<d>6.263889</d>
<d>6.263889</d>
<d>6.263889</d>
<d>6.263889</d>
<d>6.263889</d>
<d>6.263889</d>
<d>6.263889</d>
<d>6.263889</d>
<d>6.263889</d>
<d>6.263889</d>
<d>8.236111</d>
<d>8.236111</d>
<d>8.236111</d>
<d>8.236111</d>
<d>8.236111</d>
<d>8.291667</d>
<d>8.291667</d>
<d>8.291667</d>
<d>8.291667</d>
<d>8.291667</d>
<d>4.888889</d>
<d>4.888889</d>
<d>4.888889</d>
<d>4.888889</d>
<d>4.888889</d>
<d>4.888889</d>
<d>4.888889</d>
<d>4.902778</d>
<d>4.902778</d>
<d>4.902778</d>
<d>6.638889</d>
<d>6.638889</d>
<d>6.638889</d>
<d>6.638889</d>
<d>6.638889</d>
<d>6.638889</d>
<d>6.638889</d>
<d>6.638889</d>
<d>6.638889</d>
<d>6.638889</d>
<d>8.319444</d>
<d>8.319444</d>
<d>8.319444</d>
<d>8.319444</d>
<d>8.319444</d>
<d>8.347222</d>
<d>8.347222</d>
<d>8.347222</d>
<d>8.347222</d>
<d>8.347222</d>
</Subcolumn>
</XColumn>
<XAdvancedColumn Version="1" Width="105" Decimals="6" Subcolumns="1">
<Title>V<SUB>T</SUB>(Ml.KG<SUP>-1</SUP>)</Title>
<Subcolumn>
<d>4.875</d>
<d>4.875</d>
<d>4.888889</d>
<d>4.888889</d>
<d>4.888889</d>
<d>4.888889</d>
<d>4.888889</d>
<d>4.902778</d>
<d>4.902778</d>
<d>4.902778</d>
<d>6.263889</d>
<d>6.263889</d>
<d>6.263889</d>
<d>6.263889</d>
<d>6.263889</d>
<d>6.263889</d>
<d>6.263889</d>
<d>6.263889</d>
<d>6.263889</d>
<d>6.263889</d>
<d>8.236111</d>
<d>8.236111</d>
<d>8.236111</d>
<d>8.236111</d>
<d>8.236111</d>
<d>8.291667</d>
<d>8.291667</d>
<d>8.291667</d>
<d>8.291667</d>
<d>8.291667</d>
<d>4.888889</d>
<d>4.888889</d>
<d>4.888889</d>
<d>4.888889</d>
<d>4.888889</d>
<d>4.888889</d>
<d>4.888889</d>
<d>4.902778</d>
<d>4.902778</d>
<d>4.902778</d>
<d>6.638889</d>
<d>6.638889</d>
<d>6.638889</d>
<d>6.638889</d>
<d>6.638889</d>
<d>6.638889</d>
<d>6.638889</d>
<d>6.638889</d>
<d>6.638889</d>
<d>6.638889</d>
<d>8.319444</d>
<d>8.319444</d>
<d>8.319444</d>
<d>8.319444</d>
<d>8.319444</d>
<d>8.347222</d>
<d>8.347222</d>
<d>8.347222</d>
<d>8.347222</d>
<d>8.347222</d>
</Subcolumn>
</XAdvancedColumn>
<YColumn Width="87" Decimals="6" Subcolumns="1">
<Title>Pre-AVR</Title>
<Subcolumn>
<d>11.40384</d>
<d>11.53248</d>
<d>10.13083</d>
<d>10.0984</d>
<d>10.55098</d>
<d>10.79854</d>
<d>11.01759</d>
<d>8.778101</d>
<d>9.085643</d>
<d>9.764124</d>
<d>13.34734</d>
<d>14.14814</d>
<d>14.8731</d>
<d>15.47298</d>
<d>15.9158</d>
<d>16.21377</d>
<d>16.40483</d>
<d>16.51507</d>
<d>16.5594</d>
<d>16.52094</d>
<d>15.70024</d>
<d>15.96875</d>
<d>16.47842</d>
<d>17.23678</d>
<d>18.13662</d>
<d>19.0617</d>
<d>19.89401</d>
<d>20.55722</d>
<d>21.01764</d>
<d>21.27467</d>
</Subcolumn>
</YColumn>
<YColumn Width="87" Decimals="6" Subcolumns="1">
<Title>Post-AVR</Title>
<Subcolumn>
<d/>
<d/>
<d/>
<d/>
<d/>
<d/>
<d/>
<d/>
<d/>
<d/>
<d/>
<d/>
<d/>
<d/>
<d/>
<d/>
<d/>
<d/>
<d/>
<d/>
<d/>
<d/>
<d/>
<d/>
<d/>
<d/>
<d/>
<d/>
<d/>
<d/>
<d>6.644481</d>
<d>6.688889</d>
<d>7.920204</d>
<d>8.311004</d>
<d>8.465469</d>
<d>8.351032</d>
<d>7.956806</d>
<d>7.501115</d>
<d>7.158241</d>
<d>6.831624</d>
<d>7.715308</d>
<d>7.6363</d>
<d>7.855353</d>
<d>8.200292</d>
<d>8.60943</d>
<d>9.027672</d>
<d>9.497</d>
<d>9.946471</d>
<d>10.27373</d>
<d>10.4907</d>
<d>14.23441</d>
<d>13.71685</d>
<d>13.10326</d>
<d>12.54331</d>
<d>12.11769</d>
<d>13.18189</d>
<d>13.89455</d>
<d>14.37274</d>
<d>14.60972</d>
<d>14.55648</d>
</Subcolumn>
</YColumn>
</Table>
<Table ID="Table134" XFormat="numbers" YFormat="replicates" Replicates="1" TableType="XY" EVFormat="AsteriskAfterNumber">
<Title>P18</Title>
<XColumn Width="105" Subcolumns="1" Decimals="9">
<Title>V<SUB>T</SUB>(Ml.KG<SUP>-1</SUP>)</Title>
<Subcolumn>
<d>4.976744186</d>
<d>4.976744186</d>
<d>4.976744186</d>
<d>4.976744186</d>
<d>4.976744186</d>
<d>4.976744186</d>
<d>4.976744186</d>
<d>4.976744186</d>
<d>4.976744186</d>
<d>4.976744186</d>
<d>6.337209302</d>
<d>6.337209302</d>
<d>6.337209302</d>
<d>6.337209302</d>
<d>6.337209302</d>
<d>6.360465116</d>
<d>6.360465116</d>
<d>6.360465116</d>
<d>6.360465116</d>
<d>6.360465116</d>
<d>8.395348837</d>
<d>8.395348837</d>
<d>8.395348837</d>
<d>8.395348837</d>
<d>8.395348837</d>
<d>8.418604651</d>
<d>8.418604651</d>
<d>8.418604651</d>
<d>8.418604651</d>
<d>8.418604651</d>
<d>4.930233</d>
<d>4.930233</d>
<d>4.930233</d>
<d>4.930233</d>
<d>4.930233</d>
<d>4.965116</d>
<d>4.965116</d>
<d>4.965116</d>
<d>4.965116</d>
<d>4.965116</d>
<d>6.313953</d>
<d>6.313953</d>
<d>6.313953</d>
<d>6.313953</d>
<d>6.313953</d>
<d>6.337209</d>
<d>6.337209</d>
<d>6.337209</d>
<d>6.337209</d>
<d>6.337209</d>
<d>9.906977</d>
<d>9.906977</d>
<d>9.906977</d>
<d>9.918605</d>
<d>9.918605</d>
<d>9.918605</d>
<d>9.918605</d>
<d>9.918605</d>
<d>9.918605</d>
<d>9.918605</d>
</Subcolumn>
</XColumn>
<XAdvancedColumn Version="1" Width="105" Decimals="9" Subcolumns="1">
<Title>V<SUB>T</SUB>(Ml.KG<SUP>-1</SUP>)</Title>
<Subcolumn>
<d>4.976744186</d>
<d>4.976744186</d>
<d>4.976744186</d>
<d>4.976744186</d>
<d>4.976744186</d>
<d>4.976744186</d>
<d>4.976744186</d>
<d>4.976744186</d>
<d>4.976744186</d>
<d>4.976744186</d>
<d>6.337209302</d>
<d>6.337209302</d>
<d>6.337209302</d>
<d>6.337209302</d>
<d>6.337209302</d>
<d>6.360465116</d>
<d>6.360465116</d>
<d>6.360465116</d>
<d>6.360465116</d>
<d>6.360465116</d>
<d>8.395348837</d>
<d>8.395348837</d>
<d>8.395348837</d>
<d>8.395348837</d>
<d>8.395348837</d>
<d>8.418604651</d>
<d>8.418604651</d>
<d>8.418604651</d>
<d>8.418604651</d>
<d>8.418604651</d>
<d>4.930233</d>
<d>4.930233</d>
<d>4.930233</d>
<d>4.930233</d>
<d>4.930233</d>
<d>4.965116</d>
<d>4.965116</d>
<d>4.965116</d>
<d>4.965116</d>
<d>4.965116</d>
<d>6.313953</d>
<d>6.313953</d>
<d>6.313953</d>
<d>6.313953</d>
<d>6.313953</d>
<d>6.337209</d>
<d>6.337209</d>
<d>6.337209</d>
<d>6.337209</d>
<d>6.337209</d>
<d>9.906977</d>
<d>9.906977</d>
<d>9.906977</d>
<d>9.918605</d>
<d>9.918605</d>
<d>9.918605</d>
<d>9.918605</d>
<d>9.918605</d>
<d>9.918605</d>
<d>9.918605</d>
</Subcolumn>
</XAdvancedColumn>
<YColumn Width="105" Decimals="9" Subcolumns="1">
<Title>Pre-AVR</Title>
<Subcolumn>
<d>3.478804105</d>
<d>3.41184868</d>
<d>3.367658344</d>
<d>3.313516505</d>
<d>3.266946504</d>
<d>3.234800014</d>
<d>3.207982404</d>
<d>3.186502541</d>
<d>3.188784645</d>
<d>3.18262459</d>
<d>4.740410479</d>
<d>4.71942074</d>
<d>4.711828634</d>
<d>4.712255575</d>
<d>4.713229008</d>
<d>4.720422902</d>
<d>4.728357096</d>
<d>4.737205441</d>
<d>4.741451754</d>
<d>4.741347088</d>
<d>7.257668943</d>
<d>7.39440607</d>
<d>7.43460043</d>
<d>7.401256817</d>
<d>7.320064145</d>
<d>7.224643012</d>
<d>7.14622597</d>
<d>7.092974973</d>
<d>7.070668908</d>
<d>7.065587412</d>
</Subcolumn>
</YColumn>
<YColumn Width="81" Decimals="5" Subcolumns="1">
<Title>Post-AVR</Title>
<Subcolumn>
<d/>
<d/>
<d/>
<d/>
<d/>
<d/>
<d/>
<d/>
<d/>
<d/>
<d/>
<d/>
<d/>
<d/>
<d/>
<d/>
<d/>
<d/>
<d/>
<d/>
<d/>
<d/>
<d/>
<d/>
<d/>
<d/>
<d/>
<d/>
<d/>
<d/>
<d>15.62762</d>
<d>16.0193</d>
<d>16.56063</d>
<d>16.98824</d>
<d>17.24101</d>
<d>18.3717</d>
<d>18.0818</d>
<d>17.63948</d>
<d>17.0806</d>
<d>16.48931</d>
<d>24.03369</d>
<d>24.53839</d>
<d>24.76662</d>
<d>24.75566</d>
<d>24.60629</d>
<d>24.39065</d>
<d>24.17336</d>
<d>23.99172</d>
<d>23.84178</d>
<d>23.74439</d>
<d>39.17483</d>
<d>39.47293</d>
<d>39.66254</d>
<d>31.65786</d>
<d>33.01814</d>
<d>34.57387</d>
<d>36.07091</d>
<d>38.03449</d>
<d>39.78213</d>
<d>39.83571</d>
</Subcolumn>
</YColumn>
</Table>
<Table ID="Table166" XFormat="numbers" YFormat="replicates" Replicates="1" TableType="XY" EVFormat="AsteriskAfterNumber">
<Title>P19</Title>
<XColumn Width="105" Subcolumns="1" Decimals="6">
<Title>V<SUB>T</SUB>(Ml.KG<SUP>-1</SUP>)</Title>
<Subcolumn>
<d>4.790476</d>
<d>4.790476</d>
<d>4.790476</d>
<d>4.790476</d>
<d>4.790476</d>
<d>4.8</d>
<d>4.8</d>
<d>4.8</d>
<d>4.8</d>
<d>4.8</d>
<d>7.390476</d>
<d>7.390476</d>
<d>7.390476</d>
<d>7.390476</d>
<d>7.390476</d>
<d>7.428571</d>
<d>7.428571</d>
<d>7.428571</d>
<d>7.428571</d>
<d>7.428571</d>
<d>9.066667</d>
<d>9.066667</d>
<d>9.066667</d>
<d>8.771429</d>
<d>8.771429</d>
<d>8.771429</d>
<d>8.771429</d>
<d>8.771429</d>
<d>9.142857</d>
<d>9.142857</d>
<d>4.238095</d>
<d>4.238095</d>
<d>4.238095</d>
<d>4.238095</d>
<d>4.238095</d>
<d>4.238095</d>
<d>4.238095</d>
<d>4.238095</d>
<d>4.238095</d>
<d>4.238095</d>
<d>5.542857</d>
<d>5.542857</d>
<d>5.542857</d>
<d>5.542857</d>
<d>5.542857</d>
<d>5.47619</d>
<d>5.47619</d>
<d>5.47619</d>
<d>5.47619</d>
<d>5.47619</d>
<d>7.761905</d>
<d>7.104762</d>
<d>7.104762</d>
<d>7.104762</d>
<d>7.104762</d>
<d>7.104762</d>
<d>7.219048</d>
<d>7.219048</d>
<d>7.219048</d>
<d>7.219048</d>
</Subcolumn>
</XColumn>
<XAdvancedColumn Version="1" Width="105" Decimals="6" Subcolumns="1">
<Title>V<SUB>T</SUB>(Ml.KG<SUP>-1</SUP>)</Title>
<Subcolumn>
<d>4.790476</d>
<d>4.790476</d>
<d>4.790476</d>
<d>4.790476</d>
<d>4.790476</d>
<d>4.8</d>
<d>4.8</d>
<d>4.8</d>
<d>4.8</d>
<d>4.8</d>
<d>7.390476</d>
<d>7.390476</d>
<d>7.390476</d>
<d>7.390476</d>
<d>7.390476</d>
<d>7.428571</d>
<d>7.428571</d>
<d>7.428571</d>
<d>7.428571</d>
<d>7.428571</d>
<d>9.066667</d>
<d>9.066667</d>
<d>9.066667</d>
<d>8.771429</d>
<d>8.771429</d>
<d>8.771429</d>
<d>8.771429</d>
<d>8.771429</d>
<d>9.142857</d>
<d>9.142857</d>
<d>4.238095</d>
<d>4.238095</d>
<d>4.238095</d>
<d>4.238095</d>
<d>4.238095</d>
<d>4.238095</d>
<d>4.238095</d>
<d>4.238095</d>
<d>4.238095</d>
<d>4.238095</d>
<d>5.542857</d>
<d>5.542857</d>
<d>5.542857</d>
<d>5.542857</d>
<d>5.542857</d>
<d>5.47619</d>
<d>5.47619</d>
<d>5.47619</d>
<d>5.47619</d>
<d>5.47619</d>
<d>7.761905</d>
<d>7.104762</d>
<d>7.104762</d>
<d>7.104762</d>
<d>7.104762</d>
<d>7.104762</d>
<d>7.219048</d>
<d>7.219048</d>
<d>7.219048</d>
<d>7.219048</d>
</Subcolumn>
</XAdvancedColumn>
<YColumn Width="127" Decimals="6" Subcolumns="1">
<Title>Pre-AVR</Title>
<Subcolumn>
<d>4.148325</d>
<d>3.931621</d>
<d>3.356197</d>
<d>2.778911</d>
<d>2.331071</d>
<d>2.377182</d>
<d>2.832269</d>
<d>3.05242</d>
<d>3.086265</d>
<d>3.021927</d>
<d>8.088679</d>
<d>8.044691</d>
<d>7.889702</d>
<d>7.698407</d>
<d>7.469002</d>
<d>7.265962</d>
<d>7.093317</d>
<d>6.995449</d>
<d>7.038925</d>
<d>7.102919</d>
<d>10.20976</d>
<d>10.12873</d>
<d>9.776163</d>
<d>9.219699</d>
<d>9.220849</d>
<d>9.541223</d>
<d>10.13061</d>
<d>10.99013</d>
<d>11.72541</d>
<d>12.23608</d>
</Subcolumn>
</YColumn>
<YColumn Width="127" Decimals="5" Subcolumns="1">
<Title>Post-AVR</Title>
<Subcolumn>
<d/>
<d/>
<d/>
<d/>
<d/>
<d/>
<d/>
<d/>
<d/>
<d/>
<d/>
<d/>
<d/>
<d/>
<d/>
<d/>
<d/>
<d/>
<d/>
<d/>
<d/>
<d/>
<d/>
<d/>
<d/>
<d/>
<d/>
<d/>
<d/>
<d/>
<d>13.77771</d>
<d>13.72109</d>
<d>13.69727</d>
<d>13.75112</d>
<d>13.92959</d>
<d>14.2323</d>
<d>14.64285</d>
<d>15.08484</d>
<d>15.48976</d>
<d>15.93132</d>
<d>18.36241</d>
<d>18.30978</d>
<d>18.28486</d>
<d>18.2614</d>
<d>18.22728</d>
<d>18.13041</d>
<d>17.93991</d>
<d>17.62145</d>
<d>17.17452</d>
<d>16.93245</d>
<d>23.86906</d>
<d>24.2069</d>
<d>24.49812</d>
<d>24.65135</d>
<d>24.61499</d>
<d>24.3759</d>
<d>23.9747</d>
<d>23.66995</d>
<d>23.28613</d>
<d>22.70125</d>
</Subcolumn>
</YColumn>
</Table>
<Table ID="Table170" XFormat="numbers" YFormat="replicates" Replicates="1" TableType="XY" EVFormat="AsteriskAfterNumber">
<Title>P20</Title>
<XColumn Width="105" Subcolumns="1" Decimals="6">
<Title>V<SUB>T</SUB>(Ml.KG<SUP>-1</SUP>)</Title>
<Subcolumn>
<d>5.057971</d>
<d>5.057971</d>
<d>5.144928</d>
<d>5.144928</d>
<d>5.144928</d>
<d>5.188406</d>
<d>5.188406</d>
<d>5.188406</d>
<d>5.188406</d>
<d>5.188406</d>
<d>6.492754</d>
<d>6.492754</d>
<d>6.492754</d>
<d>6.492754</d>
<d>6.492754</d>
<d>6.507246</d>
<d>6.507246</d>
<d>6.507246</d>
<d>6.507246</d>
<d>6.507246</d>
<d>8.318841</d>
<d>8.318841</d>
<d>8.318841</d>
<d>8.318841</d>
<d>8.318841</d>
<d>8.318841</d>
<d>8.318841</d>
<d>8.318841</d>
<d>8.318841</d>
<d>8.318841</d>
<d>5.086957</d>
<d>5.086957</d>
<d>5.086957</d>
<d>5.086957</d>
<d>5.086957</d>
<d>5.086957</d>
<d>5.086957</d>
<d>5.086957</d>
<d>5.086957</d>
<d>5.086957</d>
<d>6.826087</d>
<d>6.826087</d>
<d>6.826087</d>
<d>6.855072</d>
<d>6.855072</d>
<d>6.855072</d>
<d>6.855072</d>
<d>6.855072</d>
<d>6.855072</d>
<d>6.855072</d>
<d>8.304348</d>
<d>8.304348</d>
<d>8.304348</d>
<d>8.304348</d>
<d>8.304348</d>
<d>8.304348</d>
<d>8.304348</d>
<d>8.304348</d>
<d>8.304348</d>
<d>8.304348</d>
</Subcolumn>
</XColumn>
<XAdvancedColumn Version="1" Width="105" Decimals="6" Subcolumns="1">
<Title>V<SUB>T</SUB>(Ml.KG<SUP>-1</SUP>)</Title>
<Subcolumn>
<d>5.057971</d>
<d>5.057971</d>
<d>5.144928</d>
<d>5.144928</d>
<d>5.144928</d>
<d>5.188406</d>
<d>5.188406</d>
<d>5.188406</d>
<d>5.188406</d>
<d>5.188406</d>
<d>6.492754</d>
<d>6.492754</d>
<d>6.492754</d>
<d>6.492754</d>
<d>6.492754</d>
<d>6.507246</d>
<d>6.507246</d>
<d>6.507246</d>
<d>6.507246</d>
<d>6.507246</d>
<d>8.318841</d>
<d>8.318841</d>
<d>8.318841</d>
<d>8.318841</d>
<d>8.318841</d>
<d>8.318841</d>
<d>8.318841</d>
<d>8.318841</d>
<d>8.318841</d>
<d>8.318841</d>
<d>5.086957</d>
<d>5.086957</d>
<d>5.086957</d>
<d>5.086957</d>
<d>5.086957</d>
<d>5.086957</d>
<d>5.086957</d>
<d>5.086957</d>
<d>5.086957</d>
<d>5.086957</d>
<d>6.826087</d>
<d>6.826087</d>
<d>6.826087</d>
<d>6.855072</d>
<d>6.855072</d>
<d>6.855072</d>
<d>6.855072</d>
<d>6.855072</d>
<d>6.855072</d>
<d>6.855072</d>
<d>8.304348</d>
<d>8.304348</d>
<d>8.304348</d>
<d>8.304348</d>
<d>8.304348</d>
<d>8.304348</d>
<d>8.304348</d>
<d>8.304348</d>
<d>8.304348</d>
<d>8.304348</d>
</Subcolumn>
</XAdvancedColumn>
<YColumn Width="127" Decimals="6" Subcolumns="1">
<Title>Pre-AVR</Title>
<Subcolumn>
<d>8.591182</d>
<d>8.147465</d>
<d>7.948262</d>
<d>8.210345</d>
<d>8.09997</d>
<d>7.193601</d>
<d>7.222504</d>
<d>7.2308</d>
<d>7.376047</d>
<d>7.642829</d>
<d>11.28859</d>
<d>11.40268</d>
<d>11.53711</d>
<d>11.63998</d>
<d>11.68097</d>
<d>11.69346</d>
<d>11.69061</d>
<d>11.65381</d>
<d>11.619</d>
<d>11.59062</d>
<d>16.24601</d>
<d>16.22034</d>
<d>16.21348</d>
<d>16.23737</d>
<d>16.31584</d>
<d>16.9297</d>
<d>16.9037</d>
<d>16.85441</d>
<d>16.80987</d>
<d>16.779</d>
</Subcolumn>
</YColumn>
<YColumn Width="127" Decimals="6" Subcolumns="1">
<Title>Post-AVR</Title>
<Subcolumn>
<d/>
<d/>
<d/>
<d/>
<d/>
<d/>
<d/>
<d/>
<d/>
<d/>
<d/>
<d/>
<d/>
<d/>
<d/>
<d/>
<d/>
<d/>
<d/>
<d/>
<d/>
<d/>
<d/>
<d/>
<d/>
<d/>
<d/>
<d/>
<d/>
<d/>
<d>8.523844</d>
<d>8.650225</d>
<d>8.719387</d>
<d>8.67527</d>
<d>8.381221</d>
<d>8.219544</d>
<d>8.501303</d>
<d>8.756017</d>
<d>8.981841</d>
<d>9.151194</d>
<d>10.38163</d>
<d>10.89262</d>
<d>11.28588</d>
<d>11.54259</d>
<d>11.67222</d>
<d>11.70475</d>
<d>11.65362</d>
<d>11.54252</d>
<d>10.97742</d>
<d>11.35387</d>
<d>14.07999</d>
<d>14.28896</d>
<d>14.39566</d>
<d>14.39439</d>
<d>14.31833</d>
<d>14.23317</d>
<d>14.19985</d>
<d>14.23903</d>
<d>14.33631</d>
<d>14.45944</d>
</Subcolumn>
</YColumn>
</Table>
<Table ID="Table196" XFormat="numbers" YFormat="replicates" Replicates="1" TableType="XY" EVFormat="AsteriskAfterNumber">
<Title>P21</Title>
<XColumn Width="105" Subcolumns="1" Decimals="6">
<Title>V<SUB>T</SUB>(Ml.KG<SUP>-1</SUP>)</Title>
<Subcolumn>
<d>5.107527</d>
<d>5.107527</d>
<d>5.107527</d>
<d>5.107527</d>
<d>5.107527</d>
<d>5.107527</d>
<d>5.107527</d>
<d>5.107527</d>
<d>5.107527</d>
<d>5.107527</d>
<d>7.548387</d>
<d>7.548387</d>
<d>7.548387</d>
<d>7.548387</d>
<d>7.548387</d>
<d>7.548387</d>
<d>7.548387</d>
<d>7.548387</d>
<d>7.548387</d>
<d>7.548387</d>
<d>10</d>
<d>10</d>
<d>10</d>
<d>9.913978</d>
<d>9.913978</d>
<d>9.913978</d>
<d>9.913978</d>
<d>9.913978</d>
<d>9.913978</d>
<d>9.913978</d>
<d>4.83871</d>
<d>4.83871</d>
<d>4.83871</d>
<d>4.827957</d>
<d>4.827957</d>
<d>4.827957</d>
<d>4.827957</d>
<d>4.827957</d>
<d>4.83871</d>
<d>4.83871</d>
<d>7.795699</d>
<d>7.795699</d>
<d>7.795699</d>
<d>7.795699</d>
<d>7.795699</d>
<d>7.817204</d>
<d>7.817204</d>
<d>7.817204</d>
<d>7.817204</d>
<d>7.817204</d>
<d>9.989247</d>
<d>9.989247</d>
<d>9.989247</d>
<d>9.989247</d>
<d>9.989247</d>
<d>9.989247</d>
<d>9.924731</d>
<d>9.924731</d>
<d>9.924731</d>
<d>9.924731</d>
</Subcolumn>
</XColumn>
<XAdvancedColumn Version="1" Width="105" Decimals="6" Subcolumns="1">
<Title>V<SUB>T</SUB>(Ml.KG<SUP>-1</SUP>)</Title>
<Subcolumn>
<d>5.107527</d>
<d>5.107527</d>
<d>5.107527</d>
<d>5.107527</d>
<d>5.107527</d>
<d>5.107527</d>
<d>5.107527</d>
<d>5.107527</d>
<d>5.107527</d>
<d>5.107527</d>
<d>7.548387</d>
<d>7.548387</d>
<d>7.548387</d>
<d>7.548387</d>
<d>7.548387</d>
<d>7.548387</d>
<d>7.548387</d>
<d>7.548387</d>
<d>7.548387</d>
<d>7.548387</d>
<d>10</d>
<d>10</d>
<d>10</d>
<d>9.913978</d>
<d>9.913978</d>
<d>9.913978</d>
<d>9.913978</d>
<d>9.913978</d>
<d>9.913978</d>
<d>9.913978</d>
<d>4.83871</d>
<d>4.83871</d>
<d>4.83871</d>
<d>4.827957</d>
<d>4.827957</d>
<d>4.827957</d>
<d>4.827957</d>
<d>4.827957</d>
<d>4.83871</d>
<d>4.83871</d>
<d>7.795699</d>
<d>7.795699</d>
<d>7.795699</d>
<d>7.795699</d>
<d>7.795699</d>
<d>7.817204</d>
<d>7.817204</d>
<d>7.817204</d>
<d>7.817204</d>
<d>7.817204</d>
<d>9.989247</d>
<d>9.989247</d>
<d>9.989247</d>
<d>9.989247</d>
<d>9.989247</d>
<d>9.989247</d>
<d>9.924731</d>
<d>9.924731</d>
<d>9.924731</d>
<d>9.924731</d>
</Subcolumn>
</XAdvancedColumn>
<YColumn Width="127" Decimals="6" Subcolumns="1">
<Title>Pre-AVR</Title>
<Subcolumn>
<d>4.10305</d>
<d>4.119142</d>
<d>4.25402</d>
<d>4.332728</d>
<d>4.284217</d>
<d>4.210109</d>
<d>4.204061</d>
<d>4.184573</d>
<d>4.149337</d>
<d>4.111761</d>
<d>7.254658</d>
<d>7.289754</d>
<d>7.318176</d>
<d>7.322322</d>
<d>7.28198</d>
<d>7.178529</d>
<d>7.013657</d>
<d>6.863882</d>
<d>6.719736</d>
<d>6.574921</d>
<d>9.937062</d>
<d>9.830387</d>
<d>9.726566</d>
<d>9.617255</d>
<d>9.511008</d>
<d>9.433362</d>
<d>9.412564</d>
<d>9.445048</d>
<d>9.524623</d>
<d>9.645855</d>
</Subcolumn>
</YColumn>
<YColumn Width="127" Decimals="6" Subcolumns="1">
<Title>Post-AVR</Title>
<Subcolumn>
<d/>
<d/>
<d/>
<d/>
<d/>
<d/>
<d/>
<d/>
<d/>
<d/>
<d/>
<d/>
<d/>
<d/>
<d/>
<d/>
<d/>
<d/>
<d/>
<d/>
<d/>
<d/>
<d/>
<d/>
<d/>
<d/>
<d/>
<d/>
<d/>
<d/>
<d>10.29048</d>
<d>10.20704</d>
<d>10.019</d>
<d>9.82015</d>
<d>9.409586</d>
<d>9.019669</d>
<d>8.706634</d>
<d>8.493993</d>
<d>8.382487</d>
<d>8.358747</d>
<d>16.19308</d>
<d>16.06964</d>
<d>16.08666</d>
<d>16.21526</d>
<d>16.38967</d>
<d>16.56627</d>
<d>16.77323</d>
<d>16.63846</d>
<d>16.31997</d>
<d>16.14831</d>
<d>22.30884</d>
<d>22.31522</d>
<d>21.94218</d>
<d>21.11776</d>
<d>20.82285</d>
<d>20.79604</d>
<d>21.09483</d>
<d>21.66622</d>
<d>22.44305</d>
<d>23.28516</d>
</Subcolumn>
</YColumn>
</Table>
<Table ID="Table197" XFormat="numbers" YFormat="replicates" Replicates="1" TableType="XY" EVFormat="AsteriskAfterNumber">
<Title>P22</Title>
<XColumn Width="105" Subcolumns="1" Decimals="9">
<Title>V<SUB>T</SUB>(Ml.KG<SUP>-1</SUP>)</Title>
<Subcolumn>
<d>4.953488372</d>
<d>4.953488372</d>
<d>4.953488372</d>
<d>4.953488372</d>
<d>4.953488372</d>
<d>4.941860465</d>
<d>4.941860465</d>
<d>4.941860465</d>
<d>4.941860465</d>
<d>4.941860465</d>
<d>7.546511628</d>
<d>7.546511628</d>
<d>7.546511628</d>
<d>7.546511628</d>
<d>7.546511628</d>
<d>7.546511628</d>
<d>7.546511628</d>
<d>7.546511628</d>
<d>7.546511628</d>
<d>7.546511628</d>
<d>9.941860465</d>
<d>9.941860465</d>
<d>9.88372093</d>
<d>9.88372093</d>
<d>9.88372093</d>
<d>9.88372093</d>
<d>9.88372093</d>
<d>9.906976744</d>
<d>9.906976744</d>
<d>9.906976744</d>
<d>4.906976744</d>
<d>4.906976744</d>
<d>4.906976744</d>
<d>4.906976744</d>
<d>4.906976744</d>
<d>4.906976744</d>
<d>4.906976744</d>
<d>4.906976744</d>
<d>4.906976744</d>
<d>4.906976744</d>
<d>7.88372093</d>
<d>7.88372093</d>
<d>7.88372093</d>
<d>7.88372093</d>
<d>7.88372093</d>
<d>7.88372093</d>
<d>7.88372093</d>
<d>7.88372093</d>
<d>7.88372093</d>
<d>7.88372093</d>
<d>9.872093023</d>
<d>9.872093023</d>
<d>9.872093023</d>
<d>9.872093023</d>
<d>9.872093023</d>
<d>9.872093023</d>
<d>9.872093023</d>
<d>9.872093023</d>
<d>9.872093023</d>
<d>9.872093023</d>
</Subcolumn>
</XColumn>
<XAdvancedColumn Version="1" Width="105" Decimals="9" Subcolumns="1">
<Title>V<SUB>T</SUB>(Ml.KG<SUP>-1</SUP>)</Title>
<Subcolumn>
<d>4.953488372</d>
<d>4.953488372</d>
<d>4.953488372</d>
<d>4.953488372</d>
<d>4.953488372</d>
<d>4.941860465</d>
<d>4.941860465</d>
<d>4.941860465</d>
<d>4.941860465</d>
<d>4.941860465</d>
<d>7.546511628</d>
<d>7.546511628</d>
<d>7.546511628</d>
<d>7.546511628</d>
<d>7.546511628</d>
<d>7.546511628</d>
<d>7.546511628</d>
<d>7.546511628</d>
<d>7.546511628</d>
<d>7.546511628</d>
<d>9.941860465</d>
<d>9.941860465</d>
<d>9.88372093</d>
<d>9.88372093</d>
<d>9.88372093</d>
<d>9.88372093</d>
<d>9.88372093</d>
<d>9.906976744</d>
<d>9.906976744</d>
<d>9.906976744</d>
<d>4.906976744</d>
<d>4.906976744</d>
<d>4.906976744</d>
<d>4.906976744</d>
<d>4.906976744</d>
<d>4.906976744</d>
<d>4.906976744</d>
<d>4.906976744</d>
<d>4.906976744</d>
<d>4.906976744</d>
<d>7.88372093</d>
<d>7.88372093</d>
<d>7.88372093</d>
<d>7.88372093</d>
<d>7.88372093</d>
<d>7.88372093</d>
<d>7.88372093</d>
<d>7.88372093</d>
<d>7.88372093</d>
<d>7.88372093</d>
<d>9.872093023</d>
<d>9.872093023</d>
<d>9.872093023</d>
<d>9.872093023</d>
<d>9.872093023</d>
<d>9.872093023</d>
<d>9.872093023</d>
<d>9.872093023</d>
<d>9.872093023</d>
<d>9.872093023</d>
</Subcolumn>
</XAdvancedColumn>
<YColumn Width="127" Decimals="9" Subcolumns="1">
<Title>Pre-AVR</Title>
<Subcolumn>
<d>6.2192248</d>
<d>6.291397086</d>
<d>6.338394043</d>
<d>6.344276841</d>
<d>6.388163621</d>
<d>6.348313517</d>
<d>6.217414987</d>
<d>6.040032775</d>
<d>5.84956583</d>
<d>5.709695117</d>
<d>10.14689412</d>
<d>10.19976701</d>
<d>10.31536598</d>
<d>10.4741239</d>
<d>10.65807519</d>
<d>10.84550396</d>
<d>10.99684929</d>
<d>11.05801898</d>
<d>11.00768386</d>
<d>10.86918272</d>
<d>13.99152319</d>
<d>14.13621342</d>
<d>14.30420712</d>
<d>14.46891285</d>
<d>14.62651356</d>
<d>14.74479695</d>
<d>14.86686211</d>
<d>15.01751313</d>
<d>15.15366199</d>
<d>15.22701156</d>
</Subcolumn>
</YColumn>
<YColumn Width="127" Decimals="9" Subcolumns="1">
<Title>Post-AVR</Title>
<Subcolumn>
<d/>
<d/>
<d/>
<d/>
<d/>
<d/>
<d/>
<d/>
<d/>
<d/>
<d/>
<d/>
<d/>
<d/>
<d/>
<d/>
<d/>
<d/>
<d/>
<d/>
<d/>
<d/>
<d/>
<d/>
<d/>
<d/>
<d/>
<d/>
<d/>
<d/>
<d>9.270544117</d>
<d>8.841342514</d>
<d>8.493950922</d>
<d>8.265805194</d>
<d>8.138210353</d>
<d>8.092527465</d>
<d>8.116168688</d>
<d>8.173357664</d>
<d>8.248649638</d>
<d>8.326751042</d>
<d>12.89050357</d>
<d>12.52105885</d>
<d>11.97924703</d>
<d>11.4682334</d>
<d>10.8875129</d>
<d>10.18116769</d>
<d>9.944803778</d>
<d>10.09182997</d>
<d>10.25310944</d>
<d>10.40248735</d>
<d>16.56059686</d>
<d>16.7559745</d>
<d>16.94557398</d>
<d>17.16527422</d>
<d>17.37818025</d>
<d>17.60568914</d>
<d>17.82741317</d>
<d>17.98224025</d>
<d>18.0088078</d>
<d>17.94962197</d>
</Subcolumn>
</YColumn>
</Table>
<Table ID="Table198" XFormat="numbers" YFormat="replicates" Replicates="1" TableType="XY" EVFormat="AsteriskAfterNumber">
<Title>P23</Title>
<XColumn Width="105" Subcolumns="1" Decimals="9">
<Title>V<SUB>T</SUB>(Ml.KG<SUP>-1</SUP>)</Title>
<Subcolumn>
<d>4.878049</d>
<d>4.878049</d>
<d>4.878049</d>
<d>4.878049</d>
<d>4.878049</d>
<d>4.865854</d>
<d>4.865854</d>
<d>4.865854</d>
<d>4.865854</d>
<d>4.865854</d>
<d>6.719512</d>
<d>6.719512</d>
<d>6.719512</d>
<d>6.719512</d>
<d>6.719512</d>
<d>6.695122</d>
<d>6.695122</d>
<d>6.695122</d>
<d>6.695122</d>
<d>6.695122</d>
<d>9.146341</d>
<d>9.146341</d>
<d>9.158537</d>
<d>9.158537</d>
<d>9.158537</d>
<d>9.158537</d>
<d>9.158537</d>
<d>9.146341</d>
<d>9.146341</d>
<d>9.146341</d>
<d>4.890244</d>
<d>4.890244</d>
<d>4.890244</d>
<d>4.890244</d>
<d>4.890244</d>
<d>4.865854</d>
<d>4.865854</d>
<d>4.865854</d>
<d>4.865854</d>
<d>4.865854</d>
<d>6.378049</d>
<d>6.378049</d>
<d>6.378049</d>
<d>6.378049</d>
<d>6.378049</d>
<d>6.414634</d>
<d>6.414634</d>
<d>6.414634</d>
<d>6.414634</d>
<d>6.414634</d>
<d>8.792683</d>
<d>8.792683</d>
<d>8.817073</d>
<d>8.817073</d>
<d>8.817073</d>
<d>8.817073</d>
<d>8.817073</d>
<d>8.902439</d>
<d>8.902439</d>
<d>8.902439</d>
</Subcolumn>
</XColumn>
<XAdvancedColumn Version="1" Width="105" Decimals="9" Subcolumns="1">
<Title>V<SUB>T</SUB>(Ml.KG<SUP>-1</SUP>)</Title>
<Subcolumn>
<d>4.878049</d>
<d>4.878049</d>
<d>4.878049</d>
<d>4.878049</d>
<d>4.878049</d>
<d>4.865854</d>
<d>4.865854</d>
<d>4.865854</d>
<d>4.865854</d>
<d>4.865854</d>
<d>6.719512</d>
<d>6.719512</d>
<d>6.719512</d>
<d>6.719512</d>
<d>6.719512</d>
<d>6.695122</d>
<d>6.695122</d>
<d>6.695122</d>
<d>6.695122</d>
<d>6.695122</d>
<d>9.146341</d>
<d>9.146341</d>
<d>9.158537</d>
<d>9.158537</d>
<d>9.158537</d>
<d>9.158537</d>
<d>9.158537</d>
<d>9.146341</d>
<d>9.146341</d>
<d>9.146341</d>
<d>4.890244</d>
<d>4.890244</d>
<d>4.890244</d>
<d>4.890244</d>
<d>4.890244</d>
<d>4.865854</d>
<d>4.865854</d>
<d>4.865854</d>
<d>4.865854</d>
<d>4.865854</d>
<d>6.378049</d>
<d>6.378049</d>
<d>6.378049</d>
<d>6.378049</d>
<d>6.378049</d>
<d>6.414634</d>
<d>6.414634</d>
<d>6.414634</d>
<d>6.414634</d>
<d>6.414634</d>
<d>8.792683</d>
<d>8.792683</d>
<d>8.817073</d>
<d>8.817073</d>
<d>8.817073</d>
<d>8.817073</d>
<d>8.817073</d>
<d>8.902439</d>
<d>8.902439</d>
<d>8.902439</d>
</Subcolumn>
</XAdvancedColumn>
<YColumn Width="127" Decimals="9" Subcolumns="1">
<Title>Pre-AVR</Title>
<Subcolumn>
<d>5.564598</d>
<d>5.600454</d>
<d>5.593578</d>
<d>5.545137</d>
<d>5.454416</d>
<d>5.332729</d>
<d>5.196297</d>
<d>5.141308</d>
<d>5.031401</d>
<d>4.853971</d>
<d>7.796738</d>
<d>7.812971</d>
<d>7.850472</d>
<d>7.879138</d>
<d>7.908824</d>
<d>7.940341</d>
<d>7.95569</d>
<d>7.95191</d>
<d>7.920967</d>
<d>7.853985</d>
<d>11.09802</d>
<d>11.17679</d>
<d>11.24118</d>
<d>11.27908</d>
<d>11.29588</d>
<d>11.31864</d>
<d>11.33689</d>
<d>11.35227</d>
<d>11.35804</d>
<d>11.32711</d>
</Subcolumn>
</YColumn>
<YColumn Width="127" Decimals="6" Subcolumns="1">
<Title>Post-AVR</Title>
<Subcolumn>
<d/>
<d/>
<d/>
<d/>
<d/>
<d/>
<d/>
<d/>
<d/>
<d/>
<d/>
<d/>
<d/>
<d/>
<d/>
<d/>
<d/>
<d/>
<d/>
<d/>
<d/>
<d/>
<d/>
<d/>
<d/>
<d/>
<d/>
<d/>
<d/>
<d/>
<d>9.035632</d>
<d>9.139579</d>
<d>9.207896</d>
<d>9.280505</d>
<d>9.323775</d>
<d>9.330899</d>
<d>9.311148</d>
<d>9.255738</d>
<d>9.174927</d>
<d>9.082444</d>
<d>11.16398</d>
<d>11.27866</d>
<d>11.37774</d>
<d>11.4385</d>
<d>11.47928</d>
<d>11.51346</d>
<d>11.53546</d>
<d>11.54974</d>
<d>11.4817</d>
<d>11.43608</d>
<d>17.35881</d>
<d>16.94432</d>
<d>16.79994</d>
<d>16.80534</d>
<d>16.89758</d>
<d>17.12214</d>
<d>17.45205</d>
<d>17.81708</d>
<d>18.15894</d>
<d>18.40017</d>
</Subcolumn>
</YColumn>
</Table>
<Table ID="Table199" XFormat="numbers" YFormat="replicates" Replicates="1" TableType="XY" EVFormat="AsteriskAfterNumber">
<Title>P24</Title>
<XColumn Width="105" Subcolumns="1" Decimals="5">
<Title>V<SUB>T</SUB>(Ml.KG<SUP>-1</SUP>)</Title>
<Subcolumn>
<d>5</d>
<d>5</d>
<d>5</d>
<d>5</d>
<d>5</d>
<d>5</d>
<d>5.025</d>
<d>5.025</d>
<d>5.025</d>
<d>5.025</d>
<d>7.5</d>
<d>7.5</d>
<d>7.5</d>
<d>7.5</d>
<d>7.5</d>
<d>7.5125</d>
<d>7.5125</d>
<d>7.5125</d>
<d>7.5125</d>
<d>7.5125</d>
<d>9.6625</d>
<d>9.6625</d>
<d>9.6625</d>
<d>9.6625</d>
<d>9.6625</d>
<d>9.65</d>
<d>9.65</d>
<d>9.65</d>
<d>9.65</d>
<d>9.65</d>
<d>5.1695</d>
<d>5.1695</d>
<d>5.1695</d>
<d>5.1695</d>
<d>5.1695</d>
<d>5.1695</d>
<d>5.1695</d>
<d>5.1695</d>
<d>5.1695</d>
<d>7.3745</d>
<d>7.3745</d>
<d>7.3745</d>
<d>7.3745</d>
<d>7.3745</d>
<d>7.3745</d>
<d>7.3745</d>
<d>7.3745</d>
<d>7.3745</d>
<d>7.3745</d>
<d>9.95925</d>
<d>9.95925</d>
<d>9.95925</d>
<d>9.8735</d>
<d>9.8735</d>
<d>9.8735</d>
<d>9.8735</d>
<d>9.8735</d>
<d>9.8735</d>
<d>9.8735</d>
<d>9.8735</d>
</Subcolumn>
</XColumn>
<XAdvancedColumn Version="1" Width="105" Decimals="5" Subcolumns="1">
<Title>V<SUB>T</SUB>(Ml.KG<SUP>-1</SUP>)</Title>
<Subcolumn>
<d>5</d>
<d>5</d>
<d>5</d>
<d>5</d>
<d>5</d>
<d>5</d>
<d>5.025</d>
<d>5.025</d>
<d>5.025</d>
<d>5.025</d>
<d>7.5</d>
<d>7.5</d>
<d>7.5</d>
<d>7.5</d>
<d>7.5</d>
<d>7.5125</d>
<d>7.5125</d>
<d>7.5125</d>
<d>7.5125</d>
<d>7.5125</d>
<d>9.6625</d>
<d>9.6625</d>
<d>9.6625</d>
<d>9.6625</d>
<d>9.6625</d>
<d>9.65</d>
<d>9.65</d>
<d>9.65</d>
<d>9.65</d>
<d>9.65</d>
<d>5.1695</d>
<d>5.1695</d>
<d>5.1695</d>
<d>5.1695</d>
<d>5.1695</d>
<d>5.1695</d>
<d>5.1695</d>
<d>5.1695</d>
<d>5.1695</d>
<d>7.3745</d>
<d>7.3745</d>
<d>7.3745</d>
<d>7.3745</d>
<d>7.3745</d>
<d>7.3745</d>
<d>7.3745</d>
<d>7.3745</d>
<d>7.3745</d>
<d>7.3745</d>
<d>9.95925</d>
<d>9.95925</d>
<d>9.95925</d>
<d>9.8735</d>
<d>9.8735</d>
<d>9.8735</d>
<d>9.8735</d>
<d>9.8735</d>
<d>9.8735</d>
<d>9.8735</d>
<d>9.8735</d>
</Subcolumn>
</XAdvancedColumn>
<YColumn Width="127" Decimals="6" Subcolumns="1">
<Title>Pre-AVR</Title>
<Subcolumn>
<d>7.605191</d>
<d>7.781035</d>
<d>7.882363</d>
<d>7.907344</d>
<d>8.009815</d>
<d>8.044784</d>
<d>7.989388</d>
<d>7.919816</d>
<d>8.097221</d>
<d>7.804624</d>
<d>11.33954</d>
<d>11.21341</d>
<d>11.1604</d>
<d>11.28875</d>
<d>12.14329</d>
<d>12.72677</d>
<d>12.63665</d>
<d>12.07508</d>
<d>11.75179</d>
<d>11.62421</d>
<d>14.06575</d>
<d>14.14491</d>
<d>14.26074</d>
<d>14.39685</d>
<d>14.55094</d>
<d>14.69903</d>
<d>14.82675</d>
<d>14.91862</d>
<d>14.96192</d>
<d>14.9594</d>
</Subcolumn>
</YColumn>
<YColumn Width="127" Decimals="6" Subcolumns="1">
<Title>Post-AVR</Title>
<Subcolumn>
<d/>
<d/>
<d/>
<d/>
<d/>
<d/>
<d/>
<d/>
<d/>
<d/>
<d/>
<d/>
<d/>
<d/>
<d/>
<d/>
<d/>
<d/>
<d/>
<d/>
<d/>
<d/>
<d/>
<d/>
<d/>
<d/>
<d/>
<d/>
<d/>
<d/>
<d>3.132741</d>
<d>3.124709</d>
<d>2.892894</d>
<d>2.53847</d>
<d>2.596403</d>
<d>2.756647</d>
<d>3.002152</d>
<d>3.279526</d>
<d>3.580907</d>
<d>3.822357</d>
<d>6.023741</d>
<d>6.344221</d>
<d>6.509999</d>
<d>6.476406</d>
<d>6.212534</d>
<d>5.878579</d>
<d>5.888759</d>
<d>5.821497</d>
<d>5.733492</d>
<d>5.666745</d>
<d>8.745953</d>
<d>8.600301</d>
<d>8.525688</d>
<d>8.522129</d>
<d>8.573817</d>
<d>8.66781</d>
<d>8.781366</d>
<d>8.89018</d>
<d>8.965351</d>
<d>8.990911</d>
</Subcolumn>
</YColumn>
</Table>
<Table ID="Table200" XFormat="numbers" YFormat="replicates" Replicates="1" TableType="XY" EVFormat="AsteriskAfterNumber">
<Title>P25</Title>
<XColumn Width="127" Subcolumns="1" Decimals="6">
<Title>V<SUB>T</SUB>(Ml.KG<SUP>-1</SUP>)</Title>
<Subcolumn>
<d>4.961111</d>
<d>4.961111</d>
<d>4.961111</d>
<d>4.961111</d>
<d>4.961111</d>
<d>4.947917</d>
<d>4.947917</d>
<d>4.947917</d>
<d>4.947917</d>
<d>4.947917</d>
<d>6.913889</d>
<d>6.913889</d>
<d>6.913889</d>
<d>6.913889</d>
<d>6.913889</d>
<d>6.913889</d>
<d>6.913889</d>
<d>6.913889</d>
<d>6.913889</d>
<d>6.913889</d>
<d>9.486806</d>
<d>9.486806</d>
<d>9.513194</d>
<d>9.513194</d>
<d>9.513194</d>
<d>9.513194</d>
<d>9.513194</d>
<d>9.513194</d>
<d>9.513194</d>
<d>9.513194</d>
<d>4.908333</d>
<d>4.908333</d>
<d>4.908333</d>
<d>4.908333</d>
<d>4.908333</d>
<d>4.908333</d>
<d>4.908333</d>
<d>4.908333</d>
<d>4.908333</d>
<d>4.908333</d>
<d>6.900694</d>
<d>6.900694</d>
<d>6.900694</d>
<d>6.900694</d>
<d>6.900694</d>
<d>6.900694</d>
<d>6.900694</d>
<d>6.900694</d>
<d>6.900694</d>
<d>6.900694</d>
<d>9.843056</d>
<d>9.843056</d>
<d>9.843056</d>
<d>9.843056</d>
<d>9.882639</d>
<d>9.882639</d>
<d>9.882639</d>
<d>9.882639</d>
<d>9.882639</d>
<d>9.882639</d>
</Subcolumn>
</XColumn>
<XAdvancedColumn Version="1" Width="127" Decimals="6" Subcolumns="1">
<Title>V<SUB>T</SUB>(Ml.KG<SUP>-1</SUP>)</Title>
<Subcolumn>
<d>4.961111</d>
<d>4.961111</d>
<d>4.961111</d>
<d>4.961111</d>
<d>4.961111</d>
<d>4.947917</d>
<d>4.947917</d>
<d>4.947917</d>
<d>4.947917</d>
<d>4.947917</d>
<d>6.913889</d>
<d>6.913889</d>
<d>6.913889</d>
<d>6.913889</d>
<d>6.913889</d>
<d>6.913889</d>
<d>6.913889</d>
<d>6.913889</d>
<d>6.913889</d>
<d>6.913889</d>
<d>9.486806</d>
<d>9.486806</d>
<d>9.513194</d>
<d>9.513194</d>
<d>9.513194</d>
<d>9.513194</d>
<d>9.513194</d>
<d>9.513194</d>
<d>9.513194</d>
<d>9.513194</d>
<d>4.908333</d>
<d>4.908333</d>
<d>4.908333</d>
<d>4.908333</d>
<d>4.908333</d>
<d>4.908333</d>
<d>4.908333</d>
<d>4.908333</d>
<d>4.908333</d>
<d>4.908333</d>
<d>6.900694</d>
<d>6.900694</d>
<d>6.900694</d>
<d>6.900694</d>
<d>6.900694</d>
<d>6.900694</d>
<d>6.900694</d>
<d>6.900694</d>
<d>6.900694</d>
<d>6.900694</d>
<d>9.843056</d>
<d>9.843056</d>
<d>9.843056</d>
<d>9.843056</d>
<d>9.882639</d>
<d>9.882639</d>
<d>9.882639</d>
<d>9.882639</d>
<d>9.882639</d>
<d>9.882639</d>
</Subcolumn>
</XAdvancedColumn>
<YColumn Width="127" Decimals="6" Subcolumns="1">
<Title>Pre-AVR</Title>
<Subcolumn>
<d>12.14168</d>
<d>12.2341</d>
<d>12.7845</d>
<d>12.76913</d>
<d>12.20704</d>
<d>12.14008</d>
<d>12.1029</d>
<d>12.11014</d>
<d>12.2187</d>
<d>13.01981</d>
<d>17.41597</d>
<d>17.58141</d>
<d>17.72101</d>
<d>17.78267</d>
<d>17.71982</d>
<d>17.50852</d>
<d>17.17487</d>
<d>17.03481</d>
<d>16.93615</d>
<d>16.85993</d>
<d>23.99565</d>
<d>24.1051</d>
<d>24.26854</d>
<d>24.41757</d>
<d>24.53718</d>
<d>24.52069</d>
<d>24.28737</d>
<d>24.04425</d>
<d>23.86489</d>
<d>23.82793</d>
</Subcolumn>
</YColumn>
<YColumn Width="127" Decimals="6" Subcolumns="1">
<Title>Post-AVR</Title>
<Subcolumn>
<d/>
<d/>
<d/>
<d/>
<d/>
<d/>
<d/>
<d/>
<d/>
<d/>
<d/>
<d/>
<d/>
<d/>
<d/>
<d/>
<d/>
<d/>
<d/>
<d/>
<d/>
<d/>
<d/>
<d/>
<d/>
<d/>
<d/>
<d/>
<d/>
<d/>
<d>5.100721</d>
<d>5.220867</d>
<d>5.180511</d>
<d>5.084393</d>
<d>5.155953</d>
<d>5.31332</d>
<d>5.596292</d>
<d>5.985796</d>
<d>6.441549</d>
<d>6.858092</d>
<d>10.81896</d>
<d>11.11798</d>
<d>11.3779</d>
<d>11.66952</d>
<d>12.00646</d>
<d>11.68505</d>
<d>10.7796</d>
<d>10.34514</d>
<d>10.214</d>
<d>10.08754</d>
<d>16.80402</d>
<d>16.64304</d>
<d>16.51727</d>
<d>16.39735</d>
<d>16.28881</d>
<d>16.17551</d>
<d>16.08233</d>
<d>16.03094</d>
<d>16.03826</d>
<d>16.11143</d>
</Subcolumn>
</YColumn>
</Table>
<Table ID="Table238" XFormat="numbers" YFormat="replicates" Replicates="1" TableType="XY" EVFormat="AsteriskAfterNumber">
<Title>P26</Title>
<XColumn Width="105" Subcolumns="1" Decimals="6">
<Title>V<SUB>T</SUB>(Ml.KG<SUP>-1</SUP>)</Title>
<Subcolumn>
<d>5.474359</d>
<d>5.474359</d>
<d>5.474359</d>
<d>5.474359</d>
<d>5.474359</d>
<d>5.461538</d>
<d>5.461538</d>
<d>5.461538</d>
<d>5.461538</d>
<d>5.461538</d>
<d>6.75641</d>
<d>6.75641</d>
<d>6.75641</d>
<d>6.75641</d>
<d>6.75641</d>
<d>6.74359</d>
<d>6.74359</d>
<d>6.74359</d>
<d>6.74359</d>
<d>6.74359</d>
<d>9.230769</d>
<d>9.230769</d>
<d>9.230769</d>
<d>9.307692</d>
<d>9.307692</d>
<d>9.307692</d>
<d>9.307692</d>
<d>9.307692</d>
<d>9.307692</d>
<d>9.307692</d>
<d>5.423077</d>
<d>5.423077</d>
<d>5.423077</d>
<d>5.423077</d>
<d>5.423077</d>
<d>5.358974</d>
<d>5.358974</d>
<d>5.358974</d>
<d>5.358974</d>
<d>5.358974</d>
<d>7</d>
<d>7</d>
<d>7</d>
<d>7</d>
<d>7</d>
<d>7.064103</d>
<d>7.064103</d>
<d>7.064103</d>
<d>7.064103</d>
<d>7.064103</d>
<d>9.269231</d>
<d>9.269231</d>
<d>9.269231</d>
<d>9.205128</d>
<d>9.205128</d>
<d>9.205128</d>
<d>9.205128</d>
<d>9.205128</d>
<d>9.269231</d>
<d>9.269231</d>
</Subcolumn>
</XColumn>
<XAdvancedColumn Version="1" Width="105" Decimals="6" Subcolumns="1">
<Title>V<SUB>T</SUB>(Ml.KG<SUP>-1</SUP>)</Title>
<Subcolumn>
<d>5.474359</d>
<d>5.474359</d>
<d>5.474359</d>
<d>5.474359</d>
<d>5.474359</d>
<d>5.461538</d>
<d>5.461538</d>
<d>5.461538</d>
<d>5.461538</d>
<d>5.461538</d>
<d>6.75641</d>
<d>6.75641</d>
<d>6.75641</d>
<d>6.75641</d>
<d>6.75641</d>
<d>6.74359</d>
<d>6.74359</d>
<d>6.74359</d>
<d>6.74359</d>
<d>6.74359</d>
<d>9.230769</d>
<d>9.230769</d>
<d>9.230769</d>
<d>9.307692</d>
<d>9.307692</d>
<d>9.307692</d>
<d>9.307692</d>
<d>9.307692</d>
<d>9.307692</d>
<d>9.307692</d>
<d>5.423077</d>
<d>5.423077</d>
<d>5.423077</d>
<d>5.423077</d>
<d>5.423077</d>
<d>5.358974</d>
<d>5.358974</d>
<d>5.358974</d>
<d>5.358974</d>
<d>5.358974</d>
<d>7</d>
<d>7</d>
<d>7</d>
<d>7</d>
<d>7</d>
<d>7.064103</d>
<d>7.064103</d>
<d>7.064103</d>
<d>7.064103</d>
<d>7.064103</d>
<d>9.269231</d>
<d>9.269231</d>
<d>9.269231</d>
<d>9.205128</d>
<d>9.205128</d>
<d>9.205128</d>
<d>9.205128</d>
<d>9.205128</d>
<d>9.269231</d>
<d>9.269231</d>
</Subcolumn>
</XAdvancedColumn>
<YColumn Width="127" Decimals="6" Subcolumns="1">
<Title>Pre-AVR</Title>
<Subcolumn>
<d>6.41336</d>
<d>8.17133</d>
<d>9.027186</d>
<d>8.823887</d>
<d>7.723666</d>
<d>7.151518</d>
<d>6.967213</d>
<d>6.839909</d>
<d>6.810288</d>
<d>7.443885</d>
<d>8.842516</d>
<d>8.780146</d>
<d>8.801043</d>
<d>8.90411</d>
<d>9.040016</d>
<d>9.155973</d>
<d>9.242516</d>
<d>9.274285</d>
<d>9.252884</d>
<d>9.204074</d>
<d>14.13755</d>
<d>14.08657</d>
<d>14.13483</d>
<d>14.36639</d>
<d>14.54592</d>
<d>14.56544</d>
<d>14.61691</d>
<d>14.61201</d>
<d>14.57925</d>
<d>14.53701</d>
</Subcolumn>
</YColumn>
<YColumn Width="127" Decimals="6" Subcolumns="1">
<Title>Post-AVR</Title>
<Subcolumn>
<d/>
<d/>
<d/>
<d/>
<d/>
<d/>
<d/>
<d/>
<d/>
<d/>
<d/>
<d/>
<d/>
<d/>
<d/>
<d/>
<d/>
<d/>
<d/>
<d/>
<d/>
<d/>
<d/>
<d/>
<d/>
<d/>
<d/>
<d/>
<d/>
<d/>
<d>3.596984</d>
<d>3.599957</d>
<d>3.639348</d>
<d>3.727424</d>
<d>3.8427</d>
<d>4.017561</d>
<d>4.234563</d>
<d>4.40902</d>
<d>4.66279</d>
<d>4.947755</d>
<d>5.834038</d>
<d>5.952487</d>
<d>5.954638</d>
<d>5.691529</d>
<d>5.677889</d>
<d>5.84811</d>
<d>5.990146</d>
<d>6.017735</d>
<d>6.22523</d>
<d>6.935516</d>
<d>9.201519</d>
<d>9.725987</d>
<d>9.898552</d>
<d>9.962839</d>
<d>10.02482</d>
<d>10.12114</d>
<d>9.990705</d>
<d>9.687776</d>
<d>9.321632</d>
<d>8.987068</d>
</Subcolumn>
</YColumn>
</Table>
<Table ID="Table241" XFormat="numbers" YFormat="replicates" Replicates="1" TableType="XY" EVFormat="AsteriskAfterNumber">
<Title>P27</Title>
<XColumn Width="127" Subcolumns="1" Decimals="6">
<Title>V<SUB>T</SUB>(Ml.KG<SUP>-1</SUP>)</Title>
<Subcolumn>
<d>4.929577</d>
<d>4.929577</d>
<d>4.929577</d>
<d>4.929577</d>
<d>4.929577</d>
<d>4.929577</d>
<d>4.929577</d>
<d>4.929577</d>
<d>4.929577</d>
<d>4.929577</d>
<d>6.323944</d>
<d>6.323944</d>
<d>6.323944</d>
<d>6.323944</d>
<d>6.323944</d>
<d>6.295775</d>
<d>6.295775</d>
<d>6.295775</d>
<d>6.295775</d>
<d>6.295775</d>
<d>9.126761</d>
<d>9.126761</d>
<d>9.126761</d>
<d>9.126761</d>
<d>9.126761</d>
<d>9.126761</d>
<d>9.126761</d>
<d>9.126761</d>
<d>9.126761</d>
<d>9.126761</d>
<d>4.633803</d>
<d>4.633803</d>
<d>4.633803</d>
<d>4.633803</d>
<d>4.633803</d>
<d>4.535211</d>
<d>4.535211</d>
<d>4.535211</d>
<d>4.535211</d>
<d>4.535211</d>
<d>6.267606</d>
<d>6.267606</d>
<d>6.267606</d>
<d>6.267606</d>
<d>6.267606</d>
<d>6.267606</d>
<d>6.267606</d>
<d>6.267606</d>
<d>6.267606</d>
<d>6.267606</d>
<d>9.183099</d>
<d>9.183099</d>
<d>9.183099</d>
<d>9.183099</d>
<d>9.183099</d>
<d>9.056338</d>
<d>9.056338</d>
<d>9.056338</d>
<d>9.056338</d>
<d>9.056338</d>
</Subcolumn>
</XColumn>
<XAdvancedColumn Version="1" Width="127" Decimals="6" Subcolumns="1">
<Title>V<SUB>T</SUB>(Ml.KG<SUP>-1</SUP>)</Title>
<Subcolumn>
<d>4.929577</d>
<d>4.929577</d>
<d>4.929577</d>
<d>4.929577</d>
<d>4.929577</d>
<d>4.929577</d>
<d>4.929577</d>
<d>4.929577</d>
<d>4.929577</d>
<d>4.929577</d>
<d>6.323944</d>
<d>6.323944</d>
<d>6.323944</d>
<d>6.323944</d>
<d>6.323944</d>
<d>6.295775</d>
<d>6.295775</d>
<d>6.295775</d>
<d>6.295775</d>
<d>6.295775</d>
<d>9.126761</d>
<d>9.126761</d>
<d>9.126761</d>
<d>9.126761</d>
<d>9.126761</d>
<d>9.126761</d>
<d>9.126761</d>
<d>9.126761</d>
<d>9.126761</d>
<d>9.126761</d>
<d>4.633803</d>
<d>4.633803</d>
<d>4.633803</d>
<d>4.633803</d>
<d>4.633803</d>
<d>4.535211</d>
<d>4.535211</d>
<d>4.535211</d>
<d>4.535211</d>
<d>4.535211</d>
<d>6.267606</d>
<d>6.267606</d>
<d>6.267606</d>
<d>6.267606</d>
<d>6.267606</d>
<d>6.267606</d>
<d>6.267606</d>
<d>6.267606</d>
<d>6.267606</d>
<d>6.267606</d>
<d>9.183099</d>
<d>9.183099</d>
<d>9.183099</d>
<d>9.183099</d>
<d>9.183099</d>
<d>9.056338</d>
<d>9.056338</d>
<d>9.056338</d>
<d>9.056338</d>
<d>9.056338</d>
</Subcolumn>
</XAdvancedColumn>
<YColumn Width="141" Decimals="6" Subcolumns="1">
<Title>Pre-AVR</Title>
<Subcolumn>
<d>3.180137</d>
<d>3.221706</d>
<d>3.136213</d>
<d>3.06134</d>
<d>2.981849</d>
<d>2.896893</d>
<d>2.825018</d>
<d>2.790297</d>
<d>2.770631</d>
<d>2.820847</d>
<d>4.197943</d>
<d>4.262622</d>
<d>4.348017</d>
<d>4.238032</d>
<d>4.157822</d>
<d>4.119121</d>
<d>4.096053</d>
<d>4.085106</d>
<d>4.263037</d>
<d>4.441179</d>
<d>6.306915</d>
<d>6.317407</d>
<d>6.298426</d>
<d>6.296741</d>
<d>6.25857</d>
<d>6.22406</d>
<d>6.2076</d>
<d>6.175706</d>
<d>6.184225</d>
<d>6.195583</d>
</Subcolumn>
</YColumn>
<YColumn Width="195" Decimals="6" Subcolumns="1">
<Title>Post-AVR</Title>
<Subcolumn>
<d/>
<d/>
<d/>
<d/>
<d/>
<d/>
<d/>
<d/>
<d/>
<d/>
<d/>
<d/>
<d/>
<d/>
<d/>
<d/>
<d/>
<d/>
<d/>
<d/>
<d/>
<d/>
<d/>
<d/>
<d/>
<d/>
<d/>
<d/>
<d/>
<d/>
<d>9.686591</d>
<d>9.707021</d>
<d>9.625369</d>
<d>9.603635</d>
<d>9.521358</d>
<d>9.429525</d>
<d>9.379623</d>
<d>9.407595</d>
<d>9.513652</d>
<d>9.838572</d>
<d>14.50415</d>
<d>14.42711</d>
<d>14.47286</d>
<d>14.63676</d>
<d>14.89094</d>
<d>15.18742</d>
<d>15.52392</d>
<d>15.71945</d>
<d>15.82694</d>
<d>15.85713</d>
<d>23.75034</d>
<d>23.39117</d>
<d>22.94666</d>
<d>22.50438</d>
<d>22.14459</d>
<d>21.92051</d>
<d>21.8555</d>
<d>21.94269</d>
<d>22.16288</d>
<d>22.49183</d>
</Subcolumn>
</YColumn>
</Table>
<Table ID="Table299" XFormat="numbers" YFormat="replicates" Replicates="1" TableType="XY" EVFormat="AsteriskAfterNumber">
<Title>P28</Title>
<XColumn Width="105" Subcolumns="1" Decimals="6">
<Title>V<SUB>T</SUB>(Ml.KG<SUP>-1</SUP>)</Title>
<Subcolumn>
<d>5.128205</d>
<d>5.128205</d>
<d>5.128205</d>
<d>5.128205</d>
<d>5.128205</d>
<d>5.128205</d>
<d>5.128205</d>
<d>5.128205</d>
<d>5.128205</d>
<d>5.128205</d>
<d>6.730769</d>
<d>6.730769</d>
<d>6.730769</d>
<d>6.730769</d>
<d>6.730769</d>
<d>6.730769</d>
<d>6.730769</d>
<d>6.730769</d>
<d>6.730769</d>
<d>6.730769</d>
<d>8.935897</d>
<d>8.935897</d>
<d>8.935897</d>
<d>8.948718</d>
<d>8.948718</d>
<d>8.948718</d>
<d>8.948718</d>
<d>8.948718</d>
<d>8.961538</d>
<d>8.961538</d>
<d>4.794872</d>
<d>4.794872</d>
<d>4.794872</d>
<d>4.794872</d>
<d>4.794872</d>
<d>4.769231</d>
<d>4.769231</d>
<d>4.769231</d>
<d>4.769231</d>
<d>4.769231</d>
<d>6.653846</d>
<d>6.653846</d>
<d>6.653846</d>
<d>6.653846</d>
<d>6.653846</d>
<d>6.769231</d>
<d>6.769231</d>
<d>6.769231</d>
<d>6.769231</d>
<d>6.769231</d>
<d>9.294872</d>
<d>9.294872</d>
<d>9.294872</d>
<d>9.294872</d>
<d>9.294872</d>
<d>9.24359</d>
<d>9.24359</d>
<d>9.24359</d>
<d>9.24359</d>
<d>9.24359</d>
</Subcolumn>
</XColumn>
<XAdvancedColumn Version="1" Width="105" Decimals="6" Subcolumns="1">
<Title>V<SUB>T</SUB>(Ml.KG<SUP>-1</SUP>)</Title>
<Subcolumn>
<d>5.128205</d>
<d>5.128205</d>
<d>5.128205</d>
<d>5.128205</d>
<d>5.128205</d>
<d>5.128205</d>
<d>5.128205</d>
<d>5.128205</d>
<d>5.128205</d>
<d>5.128205</d>
<d>6.730769</d>
<d>6.730769</d>
<d>6.730769</d>
<d>6.730769</d>
<d>6.730769</d>
<d>6.730769</d>
<d>6.730769</d>
<d>6.730769</d>
<d>6.730769</d>
<d>6.730769</d>
<d>8.935897</d>
<d>8.935897</d>
<d>8.935897</d>
<d>8.948718</d>
<d>8.948718</d>
<d>8.948718</d>
<d>8.948718</d>
<d>8.948718</d>
<d>8.961538</d>
<d>8.961538</d>
<d>4.794872</d>
<d>4.794872</d>
<d>4.794872</d>
<d>4.794872</d>
<d>4.794872</d>
<d>4.769231</d>
<d>4.769231</d>
<d>4.769231</d>
<d>4.769231</d>
<d>4.769231</d>
<d>6.653846</d>
<d>6.653846</d>
<d>6.653846</d>
<d>6.653846</d>
<d>6.653846</d>
<d>6.769231</d>
<d>6.769231</d>
<d>6.769231</d>
<d>6.769231</d>
<d>6.769231</d>
<d>9.294872</d>
<d>9.294872</d>
<d>9.294872</d>
<d>9.294872</d>
<d>9.294872</d>
<d>9.24359</d>
<d>9.24359</d>
<d>9.24359</d>
<d>9.24359</d>
<d>9.24359</d>
</Subcolumn>
</XAdvancedColumn>
<YColumn Width="195" Decimals="6" Subcolumns="1">
<Title>Pre-AVR</Title>
<Subcolumn>
<d>6.082153</d>
<d>5.997648</d>
<d>6.187628</d>
<d>6.362343</d>
<d>6.425823</d>
<d>6.374494</d>
<d>6.409053</d>
<d>6.715304</d>
<d>7.148036</d>
<d>7.344287</d>
<d>9.447071</d>
<d>9.279789</d>
<d>9.254179</d>
<d>9.279538</d>
<d>9.340584</d>
<d>9.627889</d>
<d>9.748785</d>
<d>9.540518</d>
<d>9.597693</d>
<d>9.693196</d>
<d>13.59297</d>
<d>13.82841</d>
<d>13.98492</d>
<d>14.07031</d>
<d>14.6695</d>
<d>14.79366</d>
<d>14.08881</d>
<d>12.46649</d>
<d>12.46887</d>
<d>12.72308</d>
</Subcolumn>
</YColumn>
<YColumn Width="195" Decimals="6" Subcolumns="1">
<Title>Post-AVR</Title>
<Subcolumn>
<d/>
<d/>
<d/>
<d/>
<d/>
<d/>
<d/>
<d/>
<d/>
<d/>
<d/>
<d/>
<d/>
<d/>
<d/>
<d/>
<d/>
<d/>
<d/>
<d/>
<d/>
<d/>
<d/>
<d/>
<d/>
<d/>
<d/>
<d/>
<d/>
<d/>
<d>6.59318</d>
<d>6.746089</d>
<d>6.944787</d>
<d>7.230697</d>
<d>7.449076</d>
<d>7.442803</d>
<d>7.223324</d>
<d>7.110748</d>
<d>7.011703</d>
<d>6.971237</d>
<d>12.49487</d>
<d>12.2816</d>
<d>12.02285</d>
<d>11.88982</d>
<d>11.63402</d>
<d>11.2203</d>
<d>11.19432</d>
<d>11.06159</d>
<d>10.87236</d>
<d>10.71391</d>
<d>19.41718</d>
<d>18.84594</d>
<d>18.32512</d>
<d>17.9001</d>
<d>17.59356</d>
<d>17.59689</d>
<d>17.26535</d>
<d>17.23276</d>
<d>17.33577</d>
<d>17.57691</d>
</Subcolumn>
</YColumn>
</Table>
<Table ID="Table302" XFormat="numbers" YFormat="replicates" Replicates="1" TableType="XY" EVFormat="AsteriskAfterNumber">
<Title>P29</Title>
<XColumn Width="105" Subcolumns="1" Decimals="6">
<Title>V<SUB>T</SUB>(Ml.KG<SUP>-1</SUP>)</Title>
<Subcolumn>
<d>5</d>
<d>5</d>
<d>5</d>
<d>5</d>
<d>5</d>
<d>4.966667</d>
<d>4.966667</d>
<d>4.966667</d>
<d>4.966667</d>
<d>4.966667</d>
<d>7.05</d>
<d>7.05</d>
<d>7.05</d>
<d>7.05</d>
<d>7.05</d>
<d>7.116667</d>
<d>7.116667</d>
<d>7.116667</d>
<d>7.116667</d>
<d>7.116667</d>
<d>8.8</d>
<d>8.8</d>
<d>8.8</d>
<d>8.8</d>
<d>8.833333</d>
<d>8.833333</d>
<d>8.833333</d>
<d>8.833333</d>
<d>8.833333</d>
<d>8.833333</d>
<d>5.35</d>
<d>5.35</d>
<d>5.35</d>
<d>5.35</d>
<d>5.35</d>
<d>5.466667</d>
<d>5.466667</d>
<d>5.466667</d>
<d>5.466667</d>
<d>5.466667</d>
<d>6.633333</d>
<d>6.633333</d>
<d>6.633333</d>
<d>6.633333</d>
<d>6.633333</d>
<d>6.683333</d>
<d>6.683333</d>
<d>6.683333</d>
<d>6.683333</d>
<d>6.683333</d>
<d>9.616667</d>
<d>9.616667</d>
<d>9.616667</d>
<d>9.616667</d>
<d>9.616667</d>
<d>9.55</d>
<d>9.55</d>
<d>9.55</d>
<d>9.55</d>
<d>9.55</d>
</Subcolumn>
</XColumn>
<XAdvancedColumn Version="1" Width="105" Decimals="6" Subcolumns="1">
<Title>V<SUB>T</SUB>(Ml.KG<SUP>-1</SUP>)</Title>
<Subcolumn>
<d>5</d>
<d>5</d>
<d>5</d>
<d>5</d>
<d>5</d>
<d>4.966667</d>
<d>4.966667</d>
<d>4.966667</d>
<d>4.966667</d>
<d>4.966667</d>
<d>7.05</d>
<d>7.05</d>
<d>7.05</d>
<d>7.05</d>
<d>7.05</d>
<d>7.116667</d>
<d>7.116667</d>
<d>7.116667</d>
<d>7.116667</d>
<d>7.116667</d>
<d>8.8</d>
<d>8.8</d>
<d>8.8</d>
<d>8.8</d>
<d>8.833333</d>
<d>8.833333</d>
<d>8.833333</d>
<d>8.833333</d>
<d>8.833333</d>
<d>8.833333</d>
<d>5.35</d>
<d>5.35</d>
<d>5.35</d>
<d>5.35</d>
<d>5.35</d>
<d>5.466667</d>
<d>5.466667</d>
<d>5.466667</d>
<d>5.466667</d>
<d>5.466667</d>
<d>6.633333</d>
<d>6.633333</d>
<d>6.633333</d>
<d>6.633333</d>
<d>6.633333</d>
<d>6.683333</d>
<d>6.683333</d>
<d>6.683333</d>
<d>6.683333</d>
<d>6.683333</d>
<d>9.616667</d>
<d>9.616667</d>
<d>9.616667</d>
<d>9.616667</d>
<d>9.616667</d>
<d>9.55</d>
<d>9.55</d>
<d>9.55</d>
<d>9.55</d>
<d>9.55</d>
</Subcolumn>
</XAdvancedColumn>
<YColumn Width="195" Decimals="6" Subcolumns="1">
<Title>Pre-AVR</Title>
<Subcolumn>
<d>1.954649</d>
<d>1.958578</d>
<d>2.014244</d>
<d>2.062593</d>
<d>1.876715</d>
<d>1.730465</d>
<d>1.625225</d>
<d>1.519838</d>
<d>1.576541</d>
<d>1.665486</d>
<d>3.746409</d>
<d>3.322212</d>
<d>3.670831</d>
<d>3.599723</d>
<d>3.340577</d>
<d>3.083257</d>
<d>2.926243</d>
<d>3.026783</d>
<d>2.930252</d>
<d>3.019092</d>
<d>4.409994</d>
<d>4.340903</d>
<d>4.345057</d>
<d>4.382503</d>
<d>4.350596</d>
<d>4.251986</d>
<d>4.250562</d>
<d>4.274063</d>
<d>4.331143</d>
<d>4.417154</d>
</Subcolumn>
</YColumn>
<YColumn Width="195" Decimals="6" Subcolumns="1">
<Title>Post-AVR</Title>
<Subcolumn>
<d/>
<d/>
<d/>
<d/>
<d/>
<d/>
<d/>
<d/>
<d/>
<d/>
<d/>
<d/>
<d/>
<d/>
<d/>
<d/>
<d/>
<d/>
<d/>
<d/>
<d/>
<d/>
<d/>
<d/>
<d/>
<d/>
<d/>
<d/>
<d/>
<d/>
<d>2.707589</d>
<d>2.546251</d>
<d>2.441864</d>
<d>2.406651</d>
<d>2.45055</d>
<d>2.562115</d>
<d>2.681513</d>
<d>2.738278</d>
<d>2.767724</d>
<d>2.734391</d>
<d>3.50286</d>
<d>3.442607</d>
<d>3.410468</d>
<d>3.355638</d>
<d>3.29487</d>
<d>3.27645</d>
<d>3.290298</d>
<d>3.368466</d>
<d>3.464272</d>
<d>3.532476</d>
<d>7.481076</d>
<d>7.246646</d>
<d>6.989671</d>
<d>6.814025</d>
<d>6.761271</d>
<d>6.636446</d>
<d>6.489056</d>
<d>6.395052</d>
<d>6.361561</d>
<d>6.445087</d>
</Subcolumn>
</YColumn>
</Table>
<Table ID="Table303" XFormat="numbers" YFormat="replicates" Replicates="1" TableType="XY" EVFormat="AsteriskAfterNumber">
<Title>P30</Title>
<XColumn Width="105" Subcolumns="1" Decimals="6">
<Title>V<SUB>T</SUB>(Ml.KG<SUP>-1</SUP>)</Title>
<Subcolumn>
<d>4.470085</d>
<d>4.470085</d>
<d>4.470085</d>
<d>4.470085</d>
<d>4.470085</d>
<d>4.478632</d>
<d>4.478632</d>
<d>4.478632</d>
<d>4.478632</d>
<d>4.478632</d>
<d>6.179487</d>
<d>6.179487</d>
<d>6.179487</d>
<d>6.179487</d>
<d>6.179487</d>
<d>6.17094</d>
<d>6.17094</d>
<d>6.17094</d>
<d>6.17094</d>
<d>6.17094</d>
<d>7.91453</d>
<d>7.91453</d>
<d>7.91453</d>
<d>7.91453</d>
<d>7.91453</d>
<d>7.931624</d>
<d>7.931624</d>
<d>7.931624</d>
<d>7.931624</d>
<d>7.931624</d>
<d>4.675214</d>
<d>4.675214</d>
<d>4.675214</d>
<d>4.675214</d>
<d>4.675214</d>
<d>4.700855</d>
<d>4.700855</d>
<d>4.700855</d>
<d>4.700855</d>
<d>4.700855</d>
<d>6.179487</d>
<d>6.179487</d>
<d>6.179487</d>
<d>6.179487</d>
<d>6.179487</d>
<d>6.213675</d>
<d>6.213675</d>
<d>6.213675</d>
<d>6.213675</d>
<d>6.213675</d>
<d>7.846154</d>
<d>7.974359</d>
<d>7.974359</d>
<d>7.974359</d>
<d>7.974359</d>
<d>7.974359</d>
<d>7.948718</d>
<d>7.948718</d>
<d>7.948718</d>
<d>7.948718</d>
</Subcolumn>
</XColumn>
<XAdvancedColumn Version="1" Width="105" Decimals="6" Subcolumns="1">
<Title>V<SUB>T</SUB>(Ml.KG<SUP>-1</SUP>)</Title>
<Subcolumn>
<d>4.470085</d>
<d>4.470085</d>
<d>4.470085</d>
<d>4.470085</d>
<d>4.470085</d>
<d>4.478632</d>
<d>4.478632</d>
<d>4.478632</d>
<d>4.478632</d>
<d>4.478632</d>
<d>6.179487</d>
<d>6.179487</d>
<d>6.179487</d>
<d>6.179487</d>
<d>6.179487</d>
<d>6.17094</d>
<d>6.17094</d>
<d>6.17094</d>
<d>6.17094</d>
<d>6.17094</d>
<d>7.91453</d>
<d>7.91453</d>
<d>7.91453</d>
<d>7.91453</d>
<d>7.91453</d>
<d>7.931624</d>
<d>7.931624</d>
<d>7.931624</d>
<d>7.931624</d>
<d>7.931624</d>
<d>4.675214</d>
<d>4.675214</d>
<d>4.675214</d>
<d>4.675214</d>
<d>4.675214</d>
<d>4.700855</d>
<d>4.700855</d>
<d>4.700855</d>
<d>4.700855</d>
<d>4.700855</d>
<d>6.179487</d>
<d>6.179487</d>
<d>6.179487</d>
<d>6.179487</d>
<d>6.179487</d>
<d>6.213675</d>
<d>6.213675</d>
<d>6.213675</d>
<d>6.213675</d>
<d>6.213675</d>
<d>7.846154</d>
<d>7.974359</d>
<d>7.974359</d>
<d>7.974359</d>
<d>7.974359</d>
<d>7.974359</d>
<d>7.948718</d>
<d>7.948718</d>
<d>7.948718</d>
<d>7.948718</d>
</Subcolumn>
</XAdvancedColumn>
<YColumn Width="195" Decimals="5" Subcolumns="1">
<Title>Pre-AVR</Title>
<Subcolumn>
<d>14.06545</d>
<d>15.08873</d>
<d>16.1117</d>
<d>16.28044</d>
<d>15.60477</d>
<d>14.2639</d>
<d>13.24823</d>
<d>12.53866</d>
<d>11.94052</d>
<d>11.61306</d>
<d>20.02394</d>
<d>18.2248</d>
<d>17.99778</d>
<d>17.37847</d>
<d>16.17447</d>
<d>14.72056</d>
<d>15.08536</d>
<d>17.26864</d>
<d>18.21228</d>
<d>16.52321</d>
<d>23.56052</d>
<d>26.13629</d>
<d>30.85061</d>
<d>33.32551</d>
<d>32.13771</d>
<d>29.1987</d>
<d>25.03631</d>
<d>24.74775</d>
<d>26</d>
<d>25.13251</d>
</Subcolumn>
</YColumn>
<YColumn Width="195" Decimals="5" Subcolumns="1">
<Title>Post-AVR</Title>
<Subcolumn>
<d/>
<d/>
<d/>
<d/>
<d/>
<d/>
<d/>
<d/>
<d/>
<d/>
<d/>
<d/>
<d/>
<d/>
<d/>
<d/>
<d/>
<d/>
<d/>
<d/>
<d/>
<d/>
<d/>
<d/>
<d/>
<d/>
<d/>
<d/>
<d/>
<d/>
<d>11.52937</d>
<d>11.31535</d>
<d>11.08193</d>
<d>10.8447</d>
<d>10.61344</d>
<d>10.5052</d>
<d>10.48285</d>
<d>10.41016</d>
<d>10.31538</d>
<d>10.42715</d>
<d>16.3396</d>
<d>16.52261</d>
<d>16.71331</d>
<d>16.9084</d>
<d>17.07606</d>
<d>17.18112</d>
<d>17.37044</d>
<d>17.85092</d>
<d>17.89718</d>
<d>17.37078</d>
<d>20.34786</d>
<d>20.57751</d>
<d>21.39604</d>
<d>22.36412</d>
<d>22.75886</d>
<d>22.43539</d>
<d>21.50034</d>
<d>20.63825</d>
<d>19.85271</d>
<d>18.99524</d>
</Subcolumn>
</YColumn>
</Table>
<Table ID="Table471" XFormat="none" TableType="OneWay" EVFormat="AsteriskAfterNumber">
<Title>SUMMARY DATA (3P)</Title>
<RowTitlesColumn Width="72">
<Subcolumn/>
</RowTitlesColumn>
<YColumn Width="81" Decimals="0" Subcolumns="1">
<Title>P Number</Title>
<Subcolumn>
<d>1</d>
<d>2</d>
<d>3</d>
<d>4</d>
<d>5</d>
<d>6</d>
<d>7</d>
<d>8</d>
<d>9</d>
<d>10</d>
<d>11</d>
<d>12</d>
<d>13</d>
<d>14</d>
<d>15</d>
<d>16</d>
<d>17</d>
<d>18</d>
<d>19</d>
<d>20</d>
<d>21</d>
<d>22</d>
<d>23</d>
<d>24</d>
<d>25</d>
<d>26</d>
<d>27</d>
<d>28</d>
<d>29</d>
<d>30</d>
</Subcolumn>
</YColumn>
<YColumn Width="81" Decimals="1" Subcolumns="1">
<Title>VCW</Title>
<Subcolumn>
<d>1.2</d>
<d>2.4</d>
<d>5</d>
<d>0</d>
<d>8</d>
<d>5.2</d>
<d>0</d>
<d>0</d>
<d>4.9</d>
<d>3.4</d>
<d>3.7</d>
<d>5.2</d>
<d>4.3</d>
<d>3.4</d>
<d>0.8</d>
<d>0.8</d>
<d>0</d>
<d>6.6</d>
<d>7.1</d>
<d>2.4</d>
<d>7</d>
<d>1.4</d>
<d>4.8</d>
<d>1.9</d>
<d>0</d>
<d>2.1</d>
<d>9</d>
<d>1.8</d>
<d>2.2</d>
<d>0</d>
</Subcolumn>
</YColumn>
<YColumn Width="81" Decimals="4" Subcolumns="1">
<Title>Beta (Pre)</Title>
<Subcolumn>
<d>1.54</d>
<d>1.859</d>
<d>1.074</d>
<d>1.698</d>
<d>1.105</d>
<d>1.854</d>
<d>2.219</d>
<d>4.328</d>
<d>2.058</d>
<d>1.142</d>
<d>1.315</d>
<d>0.9812</d>
<d>1.082</d>
<d>1.473</d>
<d>1.331</d>
<d>1.606</d>
<d>2.293</d>
<d>0.7898</d>
<d>1.03</d>
<d>1.833</d>
<d>0.9369</d>
<d>1.427</d>
<d>1.194</d>
<d>1.539</d>
<d>2.528</d>
<d>1.461</d>
<d>0.6667</d>
<d>1.447</d>
<d>0.4603</d>
<d>3.206</d>
</Subcolumn>
</YColumn>
<YColumn Width="81" Decimals="4" Subcolumns="1">
<Title>R<SUP>2</SUP></Title>
<Subcolumn>
<d>0.9778</d>
<d>0.9425</d>
<d>0.8707</d>
<d>0.912</d>
<d>0.9159</d>
<d>0.9553</d>
<d>0.8967</d>
<d>0.9424</d>
<d>0.9207</d>
<d>0.9109</d>
<d>0.9126</d>
<d>0.8651</d>
<d>0.8231</d>
<d>0.9028</d>
<d>0.7466</d>
<d>0.8995</d>
<d>0.7962</d>
<d>0.8891</d>
<d>0.7866</d>
<d>0.8717</d>
<d>0.9643</d>
<d>0.9614</d>
<d>0.9752</d>
<d>0.9737</d>
<d>0.9954</d>
<d>0.9126</d>
<d>0.9695</d>
<d>0.9143</d>
<d>0.8649</d>
<d>0.7617</d>
</Subcolumn>
</YColumn>
<YColumn Width="81" Decimals="4" Subcolumns="1">
<Title>Beta (Post)</Title>
<Subcolumn>
<d>0.4962</d>
<d>2.428</d>
<d>1.746</d>
<d>1.177</d>
<d>2.93</d>
<d>2.296</d>
<d>0.8463</d>
<d>1.205</d>
<d>2.703</d>
<d>1.734</d>
<d>1.548</d>
<d>2.173</d>
<d>2.41</d>
<d>1.56</d>
<d>0.7157</d>
<d>1.013</d>
<d>1.527</d>
<d>3.722</d>
<d>3.315</d>
<d>1.694</d>
<d>2.121</d>
<d>1.635</d>
<d>1.902</d>
<d>0.8011</d>
<d>1.564</d>
<d>0.9383</d>
<d>2.397</d>
<d>1.802</d>
<d>0.6135</d>
<d>2.623</d>
</Subcolumn>
</YColumn>
<YColumn Width="81" Decimals="4" Subcolumns="1">
<Title>R<SUP>2</SUP></Title>
<Subcolumn>
<d>0.7144</d>
<d>0.9478</d>
<d>0.9317</d>
<d>0.9367</d>
<d>0.9155</d>
<d>0.8782</d>
<d>0.7106</d>
<d>0.8693</d>
<d>0.8649</d>
<d>0.8696</d>
<d>0.825</d>
<d>0.7304</d>
<d>0.9666</d>
<d>0.9548</d>
<d>0.6459</d>
<d>0.8468</d>
<d>0.7998</d>
<d>0.9448</d>
<d>0.9581</d>
<d>0.9769</d>
<d>0.9667</d>
<d>0.8523</d>
<d>0.9688</d>
<d>0.8137</d>
<d>0.897</d>
<d>0.8291</d>
<d>0.9641</d>
<d>0.9149</d>
<d>0.8078</d>
<d>0.9137</d>
</Subcolumn>
</YColumn>
<YColumn Width="81" Decimals="3" Subcolumns="1">
<Title>Delta</Title>
<Subcolumn>
<d>-1.044</d>
<d>0.569</d>
<d>0.672</d>
<d>-0.521</d>
<d>1.825</d>
<d>0.437</d>
<d>-1.373</d>
<d>-3.123</d>
<d>0.645</d>
<d>0.592</d>
<d>0.233</d>
<d>1.192</d>
<d>1.328</d>
<d>0.087</d>
<d>-0.615</d>
<d>-0.593</d>
<d>-0.766</d>
<d>2.932</d>
<d>2.285</d>
<d>-0.139</d>
<d>1.184</d>
<d>0.208</d>
<d>0.708</d>
<d>-0.738</d>
<d>-0.964</d>
<d>-0.523</d>
<d>1.73</d>
<d>0.355</d>
<d>0.153</d>
<d>-0.583</d>
</Subcolumn>
</YColumn>
<YColumn Width="81" Decimals="0" Subcolumns="1">
<Title>Wt (Kg)</Title>
<Subcolumn>
<d>99</d>
<d>90</d>
<d>101</d>
<d>90</d>
<d>85</d>
<d>68</d>
<d>66</d>
<d>62</d>
<d>106</d>
<d>75</d>
<d>81</d>
<d>78</d>
<d>105</d>
<d>83</d>
<d>69</d>
<d>68</d>
<d>72</d>
<d>85</d>
<d>105</d>
<d>69</d>
<d>93</d>
<d>86</d>
<d>81</d>
<d>80</d>
<d>72</d>
<d>78</d>
<d>71</d>
<d>78</d>
<d>61</d>
<d>117</d>
</Subcolumn>
</YColumn>
</Table>
<Table ID="Table575" XFormat="none" TableType="OneWay" EVFormat="AsteriskAfterNumber">
<Title>SUMMARY DATA (3P vs 1P)</Title>
<RowTitlesColumn Width="105">
<Subcolumn/>
</RowTitlesColumn>
<YColumn Width="81" Decimals="0" Subcolumns="1">
<Title>P Number</Title>
<Subcolumn>
<d>1</d>
<d>2</d>
<d>3</d>
<d>4</d>
<d>5</d>
<d>6</d>
<d>7</d>
<d>8</d>
<d>9</d>
<d>10</d>
<d>11</d>
<d>12</d>
<d>13</d>
<d>14</d>
<d>15</d>
<d>16</d>
<d>17</d>
<d>18</d>
<d>19</d>
<d>20</d>
<d>21</d>
<d>22</d>
<d>23</d>
<d>24</d>
<d>25</d>
<d>26</d>
<d>27</d>
<d>28</d>
<d>29</d>
<d>30</d>
</Subcolumn>
</YColumn>
<YColumn Width="102" Decimals="4" Subcolumns="1">
<Title>Beta (3P Pre)</Title>
<Subcolumn>
<d>1.54</d>
<d>1.859</d>
<d>1.074</d>
<d>1.698</d>
<d>1.105</d>
<d>1.859</d>
<d>2.219</d>
<d>4.328</d>
<d>2.058</d>
<d>1.142</d>
<d>1.315</d>
<d>0.9812</d>
<d>1.082</d>
<d>1.473</d>
<d>1.331</d>
<d>1.606</d>
<d>2.293</d>
<d>0.7898</d>
<d>1.03</d>
<d>1.833</d>
<d>0.9369</d>
<d>1.427</d>
<d>1.194</d>
<d>1.539</d>
<d>2.528</d>
<d>1.461</d>
<d>0.6667</d>
<d>1.447</d>
<d>0.4603</d>
<d>3.206</d>
</Subcolumn>
</YColumn>
<YColumn Width="98" Decimals="6" Subcolumns="1">
<Title>Beta(1P Pre)</Title>
<Subcolumn>
<d>1.537011</d>
<d>1.746075</d>
<d>1.071424</d>
<d>1.551922</d>
<d>1.026092</d>
<d>1.809802</d>
<d>2.070539</d>
<d>3.979636</d>
<d>1.944603</d>
<d>1.178104</d>
<d>1.302892</d>
<d>0.99182</d>
<d>0.982876</d>
<d>1.404444</d>
<d>1.144466</d>
<d>1.669935</d>
<d>2.490009</d>
<d>0.744482</d>
<d>1.007987</d>
<d>1.78149</d>
<d>0.938182</d>
<d>1.412195</d>
<d>1.175895</d>
<d>1.571489</d>
<d>2.512843</d>
<d>1.340705</d>
<d>0.668936</d>
<d>1.408595</d>
<d>0.461158</d>
<d>2.779005</d>
</Subcolumn>
</YColumn>
<YColumn Width="109" Decimals="4" Subcolumns="1">
<Title>Beta (3P Post)</Title>
<Subcolumn>
<d>0.4962</d>
<d>2.428</d>
<d>1.746</d>
<d>1.177</d>
<d>2.93</d>
<d>2.356</d>
<d>0.8463</d>
<d>1.205</d>
<d>2.703</d>
<d>1.734</d>
<d>1.548</d>
<d>2.173</d>
<d>2.41</d>
<d>1.56</d>
<d>0.7157</d>
<d>1.013</d>
<d>1.527</d>
<d>3.722</d>
<d>3.315</d>
<d>1.694</d>
<d>2.121</d>
<d>1.635</d>
<d>1.902</d>
<d>0.8011</d>
<d>1.564</d>
<d>0.9383</d>
<d>2.397</d>
<d>1.802</d>
<d>0.6135</d>
<d>2.623</d>
</Subcolumn>
</YColumn>
<YColumn Width="109" Decimals="6" Subcolumns="1">
<Title>Beta (1P Post)</Title>
<Subcolumn>
<d>0.503285</d>
<d>2.45359</d>
<d>1.655978</d>
<d>1.261295</d>
<d>2.845884</d>
<d>2.407687</d>
<d>0.719914</d>
<d>1.173438</d>
<d>2.710031</d>
<d>1.797099</d>
<d>1.29519</d>
<d>1.724076</d>
<d>2.350127</d>
<d>1.567628</d>
<d>0.551035</d>
<d>0.931442</d>
<d>1.344385</d>
<d>3.839055</d>
<d>3.253357</d>
<d>1.650612</d>
<d>2.093148</d>
<d>1.403144</d>
<d>1.786249</d>
<d>0.796143</d>
<d>1.595523</d>
<d>0.855047</d>
<d>2.409958</d>
<d>1.719213</d>
<d>0.509713</d>
<d>2.763305</d>
</Subcolumn>
</YColumn>
</Table>
<Table ID="Table582" XFormat="none" TableType="OneWay" EVFormat="AsteriskAfterNumber">
<Title>COEFFICIENT OF DETERMINATION</Title>
<RowTitlesColumn Width="105">
<Subcolumn/>
</RowTitlesColumn>
<YColumn Width="81" Decimals="0" Subcolumns="1">
<Title>P Number</Title>
<Subcolumn>
<d>1</d>
<d>2</d>
<d>3</d>
<d>4</d>
<d>5</d>
<d>6</d>
<d>7</d>
<d>8</d>
<d>9</d>
<d>10</d>
<d>11</d>
<d>12</d>
<d>13</d>
<d>14</d>
<d>15</d>
<d>16</d>
<d>17</d>
<d>18</d>
<d>19</d>
<d>20</d>
<d>21</d>
<d>22</d>
<d>23</d>
<d>24</d>
<d>25</d>
<d>26</d>
<d>27</d>
<d>28</d>
<d>29</d>
<d>30</d>
<d>1</d>
<d>2</d>
<d>3</d>
<d>4</d>
<d>5</d>
<d>6</d>
<d>7</d>
<d>8</d>
<d>9</d>
<d>10</d>
<d>11</d>
<d>12</d>
<d>13</d>
<d>14</d>
<d>15</d>
<d>16</d>
<d>17</d>
<d>18</d>
<d>19</d>
<d>20</d>
<d>21</d>
<d>22</d>
<d>23</d>
<d>24</d>
<d>25</d>
<d>26</d>
<d>27</d>
<d>28</d>
<d>29</d>
<d>30</d>
</Subcolumn>
</YColumn>
<YColumn Width="81" Decimals="4" Subcolumns="1">
<Title>R<SUP>2</SUP></Title>
<Subcolumn>
<d>0.9778</d>
<d>0.9425</d>
<d>0.8707</d>
<d>0.912</d>
<d>0.9159</d>
<d>0.9553</d>
<d>0.8967</d>
<d>0.9424</d>
<d>0.9207</d>
<d>0.9109</d>
<d>0.9126</d>
<d>0.8651</d>
<d>0.8231</d>
<d>0.9028</d>
<d>0.7466</d>
<d>0.8995</d>
<d>0.7962</d>
<d>0.8891</d>
<d>0.7866</d>
<d>0.8717</d>
<d>0.9643</d>
<d>0.9614</d>
<d>0.9752</d>
<d>0.9737</d>
<d>0.9954</d>
<d>0.9126</d>
<d>0.9695</d>
<d>0.9143</d>
<d>0.8649</d>
<d>0.7617</d>
<d>0.7144</d>
<d>0.9478</d>
<d>0.9317</d>
<d>0.9367</d>
<d>0.9155</d>
<d>0.8782</d>
<d>0.7106</d>
<d>0.8693</d>
<d>0.8649</d>
<d>0.8696</d>
<d>0.825</d>
<d>0.7304</d>
<d>0.9666</d>
<d>0.9548</d>
<d>0.6459</d>
<d>0.8468</d>
<d>0.7998</d>
<d>0.9448</d>
<d>0.9581</d>
<d>0.9769</d>
<d>0.9667</d>
<d>0.8523</d>
<d>0.9688</d>
<d>0.8137</d>
<d>0.897</d>
<d>0.8291</d>
<d>0.9641</d>
<d>0.9149</d>
<d>0.8078</d>
<d>0.9137</d>
</Subcolumn>
</YColumn>
</Table>
<Table ID="Table584" XFormat="none" TableType="OneWay" EVFormat="AsteriskAfterNumber">
<Title>Beta Values Pre Post</Title>
<RowTitlesColumn Width="105">
<Subcolumn/>
</RowTitlesColumn>
<YColumn Width="81" Decimals="0" Subcolumns="1">
<Title>P Number</Title>
<Subcolumn>
<d>1</d>
<d>2</d>
<d>3</d>
<d>4</d>
<d>5</d>
<d>6</d>
<d>7</d>
<d>8</d>
<d>9</d>
<d>10</d>
<d>11</d>
<d>12</d>
<d>13</d>
<d>14</d>
<d>15</d>
<d>16</d>
<d>17</d>
<d>18</d>
<d>19</d>
<d>20</d>
<d>21</d>
<d>22</d>
<d>23</d>
<d>24</d>
<d>25</d>
<d>26</d>
<d>27</d>
<d>28</d>
<d>29</d>
<d>30</d>
<d>1</d>
<d>2</d>
<d>3</d>
<d>4</d>
<d>5</d>
<d>6</d>
<d>7</d>
<d>8</d>
<d>9</d>
<d>10</d>
<d>11</d>
<d>12</d>
<d>13</d>
<d>14</d>
<d>15</d>
<d>16</d>
<d>17</d>
<d>18</d>
<d>19</d>
<d>20</d>
<d>21</d>
<d>22</d>
<d>23</d>
<d>24</d>
<d>25</d>
<d>26</d>
<d>27</d>
<d>28</d>
<d>29</d>
<d>30</d>
</Subcolumn>
</YColumn>
<YColumn Width="81" Decimals="4" Subcolumns="1">
<Title>Beta</Title>
<Subcolumn>
<d>1.54</d>
<d>1.859</d>
<d>1.074</d>
<d>1.698</d>
<d>1.105</d>
<d>1.854</d>
<d>2.219</d>
<d>4.328</d>
<d>2.058</d>
<d>1.142</d>
<d>1.315</d>
<d>0.9812</d>
<d>1.082</d>
<d>1.473</d>
<d>1.331</d>
<d>1.606</d>
<d>2.293</d>
<d>0.7898</d>
<d>1.03</d>
<d>1.833</d>
<d>0.9369</d>
<d>1.427</d>
<d>1.194</d>
<d>1.539</d>
<d>2.528</d>
<d>1.461</d>
<d>0.6667</d>
<d>1.447</d>
<d>0.4603</d>
<d>3.206</d>
<d>0.4962</d>
<d>2.428</d>
<d>1.746</d>
<d>1.177</d>
<d>2.93</d>
<d>2.296</d>
<d>0.8463</d>
<d>1.205</d>
<d>2.703</d>
<d>1.734</d>
<d>1.548</d>
<d>2.173</d>
<d>2.41</d>
<d>1.56</d>
<d>0.7157</d>
<d>1.013</d>
<d>1.527</d>
<d>3.722</d>
<d>3.315</d>
<d>1.694</d>
<d>2.121</d>
<d>1.635</d>
<d>1.902</d>
<d>0.8011</d>
<d>1.564</d>
<d>0.9383</d>
<d>2.397</d>
<d>1.802</d>
<d>0.6135</d>
<d>2.623</d>
</Subcolumn>
</YColumn>
</Table>
<Table ID="Table211" XFormat="numbers" YFormat="replicates" Replicates="1" TableType="XY" EVFormat="AsteriskAfterNumber">
<Title>VCW vs Delta Beta</Title>
<XColumn Width="105" Subcolumns="1" Decimals="1">
<Title>VCW (mm)</Title>
<Subcolumn>
<d>1.2</d>
<d>2.4</d>
<d>5</d>
<d>0</d>
<d>8</d>
<d>5.2</d>
<d>0</d>
<d>0</d>
<d>4.9</d>
<d>3.4</d>
<d>3.7</d>
<d>5.2</d>
<d>4.3</d>
<d>3.4</d>
<d>0.8</d>
<d>0.8</d>
<d>0</d>
<d>6.6</d>
<d>7.1</d>
<d>2.4</d>
<d>7</d>
<d>1.4</d>
<d>4.8</d>
<d>1.9</d>
<d>0</d>
<d>2.1</d>
<d>9</d>
<d>1.8</d>
<d>2.2</d>
<d>0</d>
</Subcolumn>
</XColumn>
<XAdvancedColumn Version="1" Width="105" Decimals="1" Subcolumns="1">
<Title>VCW (mm)</Title>
<Subcolumn>
<d>1.2</d>
<d>2.4</d>
<d>5</d>
<d>0</d>
<d>8</d>
<d>5.2</d>
<d>0</d>
<d>0</d>
<d>4.9</d>
<d>3.4</d>
<d>3.7</d>
<d>5.2</d>
<d>4.3</d>
<d>3.4</d>
<d>0.8</d>
<d>0.8</d>
<d>0</d>
<d>6.6</d>
<d>7.1</d>
<d>2.4</d>
<d>7</d>
<d>1.4</d>
<d>4.8</d>
<d>1.9</d>
<d>0</d>
<d>2.1</d>
<d>9</d>
<d>1.8</d>
<d>2.2</d>
<d>0</d>
</Subcolumn>
</XAdvancedColumn>
<YColumn Width="127" Decimals="4" Subcolumns="1">
<Title>Beta (Change)</Title>
<Subcolumn>
<d>-1.044</d>
<d>0.569</d>
<d>0.672</d>
<d>-0.521</d>
<d>1.825</d>
<d>0.437</d>
<d>-1.373</d>
<d>-3.123</d>
<d>0.645</d>
<d>0.592</d>
<d>0.233</d>
<d>1.192</d>
<d>1.328</d>
<d>0.087</d>
<d>-0.615</d>
<d>-0.593</d>
<d>-0.766</d>
<d>2.932</d>
<d>2.285</d>
<d>-0.139</d>
<d>1.184</d>
<d>0.208</d>
<d>0.708</d>
<d>-0.738</d>
<d>-0.964</d>
<d>-0.523</d>
<d>1.73</d>
<d>0.355</d>
<d>0.153</d>
<d>-0.583</d>
</Subcolumn>
</YColumn>
</Table>
<Table ID="Table214" XFormat="numbers" YFormat="replicates" Replicates="1" TableType="XY" EVFormat="AsteriskAfterNumber">
<Title>VCW vs Initial Ea</Title>
<XColumn Width="105" Subcolumns="1" Decimals="1">
<Title>VCW (mm)</Title>
<Subcolumn>
<d>1.2</d>
<d>2.4</d>
<d>5</d>
<d>0</d>
<d>8</d>
<d>5.2</d>
<d>0</d>
<d>0</d>
<d>4.9</d>
<d>3.4</d>
<d>3.7</d>
<d>5.2</d>
<d>4.3</d>
<d>3.4</d>
<d>0.8</d>
<d>0.8</d>
<d>0</d>
<d>6.8</d>
<d>7.1</d>
<d>2.4</d>
<d>7</d>
<d>1.4</d>
<d>4.8</d>
<d>1.9</d>
<d>0</d>
<d>2.1</d>
<d>9</d>
<d>1.8</d>
<d>2.2</d>
<d>0</d>
</Subcolumn>
</XColumn>
<XAdvancedColumn Version="1" Width="105" Decimals="1" Subcolumns="1">
<Title>VCW (mm)</Title>
<Subcolumn>
<d>1.2</d>
<d>2.4</d>
<d>5</d>
<d>0</d>
<d>8</d>
<d>5.2</d>
<d>0</d>
<d>0</d>
<d>4.9</d>
<d>3.4</d>
<d>3.7</d>
<d>5.2</d>
<d>4.3</d>
<d>3.4</d>
<d>0.8</d>
<d>0.8</d>
<d>0</d>
<d>6.8</d>
<d>7.1</d>
<d>2.4</d>
<d>7</d>
<d>1.4</d>
<d>4.8</d>
<d>1.9</d>
<d>0</d>
<d>2.1</d>
<d>9</d>
<d>1.8</d>
<d>2.2</d>
<d>0</d>
</Subcolumn>
</XAdvancedColumn>
<YColumn Width="127" Decimals="4" Subcolumns="1">
<Title>Beta (PRE)</Title>
<Subcolumn>
<d>1.54</d>
<d>1.859</d>
<d>1.074</d>
<d>1.698</d>
<d>1.105</d>
<d>1.859</d>
<d>2.219</d>
<d>4.328</d>
<d>2.058</d>
<d>1.142</d>
<d>1.315</d>
<d>0.9812</d>
<d>1.082</d>
<d>1.473</d>
<d>1.331</d>
<d>1.606</d>
<d>2.293</d>
<d>0.7898</d>
<d>1.03</d>
<d>1.833</d>
<d>0.9369</d>
<d>1.427</d>
<d>1.194</d>
<d>1.539</d>
<d>2.528</d>
<d>1.461</d>
<d>0.6667</d>
<d>1.447</d>
<d>0.4603</d>
<d>3.206</d>
</Subcolumn>
</YColumn>
</Table>
<Table ID="Table52" XFormat="error" YFormat="replicates" Replicates="1" TableType="XY" EVFormat="AsteriskAfterNumber">
<Title>NORMAL SPECTRUM</Title>
<XColumn Width="210" Subcolumns="2" Decimals="6">
<Title/>
<Subcolumn>
<d>0</d>
<d>0.033333</d>
<d>0.066667</d>
<d>0.1</d>
<d>0.133333</d>
<d>0.166667</d>
<d>0.2</d>
<d>0.233333</d>
<d>0.266667</d>
<d>0.3</d>
<d>0.333333</d>
<d>0.366667</d>
<d>0.4</d>
<d>0.433333</d>
<d>0.466667</d>
<d>0.5</d>
<d>0.533333</d>
<d>0.566667</d>
<d>0.6</d>
<d>0.633333</d>
<d>0.666667</d>
<d>0.7</d>
<d>0.733333</d>
<d>0.766667</d>
<d>0.8</d>
<d>0.833333</d>
<d>0.866667</d>
<d>0.9</d>
<d>0.933333</d>
<d>0.966667</d>
<d>1</d>
<d>1.033333</d>
<d>1.066667</d>
<d>1.1</d>
<d>1.133333</d>
<d>1.166667</d>
<d>1.2</d>
<d>1.233333</d>
<d>1.266667</d>
<d>1.3</d>
<d>1.333333</d>
<d>1.366667</d>
<d>1.4</d>
<d>1.433333</d>
<d>1.466667</d>
<d>1.5</d>
<d>1.533333</d>
<d>1.566667</d>
<d>1.6</d>
<d>1.633333</d>
<d>1.666667</d>
<d>1.7</d>
<d>1.733333</d>
<d>1.766667</d>
<d>1.8</d>
<d>1.833333</d>
<d>1.866667</d>
<d>1.9</d>
<d>1.933333</d>
<d>1.966667</d>
<d>2</d>
<d>2.033333</d>
<d>2.066667</d>
<d>2.1</d>
<d>2.133333</d>
<d>2.166667</d>
<d>2.2</d>
<d>2.233333</d>
<d>2.266667</d>
<d>2.3</d>
<d>2.333333</d>
<d>2.366667</d>
<d>2.4</d>
<d>2.433333</d>
<d>2.466667</d>
<d>2.5</d>
<d>2.533333</d>
<d>2.566667</d>
<d>2.6</d>
<d>2.633333</d>
<d>2.666667</d>
<d>2.7</d>
<d>2.733333</d>
<d>2.766667</d>
<d>2.8</d>
<d>2.833333</d>
<d>2.866667</d>
<d>2.9</d>
<d>2.933333</d>
<d>2.966667</d>
<d>3</d>
<d>3.033333</d>
<d>3.066667</d>
<d>3.1</d>
<d>3.133333</d>
<d>3.166667</d>
<d>3.2</d>
<d>3.233333</d>
<d>3.266667</d>
<d>3.3</d>
<d>3.333333</d>
<d>3.366667</d>
<d>3.4</d>
<d>3.433333</d>
<d>3.466667</d>
<d>3.5</d>
<d>3.533333</d>
<d>3.566667</d>
<d>3.6</d>
<d>3.633333</d>
<d>3.666667</d>
<d>3.7</d>
<d>3.733333</d>
<d>3.766667</d>
<d>3.8</d>
<d>3.833333</d>
<d>3.866667</d>
<d>3.9</d>
<d>3.933333</d>
<d>3.966667</d>
<d>4</d>
<d>4.033333</d>
<d>4.066667</d>
<d>4.1</d>
<d>4.133333</d>
<d>4.166667</d>
<d>4.2</d>
<d>4.233333</d>
<d>4.266667</d>
<d>4.3</d>
<d>4.333333</d>
<d>4.366667</d>
<d>4.4</d>
<d>4.433333</d>
<d>4.466667</d>
<d>4.5</d>
<d>4.533333</d>
<d>4.566667</d>
<d>4.6</d>
<d>4.633333</d>
<d>4.666667</d>
<d>4.7</d>
<d>4.733333</d>
<d>4.766667</d>
<d>4.8</d>
<d>4.833333</d>
<d>4.866667</d>
<d>4.9</d>
<d>4.933333</d>
<d>4.966667</d>
</Subcolumn>
<Subcolumn>
<d/>
<d/>
<d/>
<d/>
<d/>
<d/>
<d/>
<d/>
<d/>
<d/>
<d/>
<d/>
<d/>
<d/>
<d/>
<d/>
<d/>
<d/>
<d/>
<d/>
<d/>
<d/>
<d/>
<d/>
<d/>
<d/>
<d/>
<d/>
<d/>
<d/>
<d/>
<d/>
<d/>
<d/>
<d/>
<d/>
<d/>
<d/>
<d/>
<d/>
<d/>
<d/>
<d/>
<d/>
<d/>
<d/>
<d/>
<d/>
<d/>
<d/>
<d/>
<d/>
<d/>
<d/>
<d/>
<d/>
<d/>
<d/>
<d/>
<d/>
<d/>
<d/>
<d/>
<d/>
<d/>
<d/>
<d/>
<d/>
<d/>
<d/>
<d/>
<d/>
<d/>
<d/>
<d/>
<d/>
<d/>
<d/>
<d/>
<d/>
<d/>
<d/>
<d/>
<d/>
<d/>
<d/>
<d/>
<d/>
<d/>
<d/>
<d/>
<d/>
<d/>
<d/>
<d/>
<d/>
<d/>
<d/>
<d/>
<d/>
<d/>
<d/>
<d/>
<d/>
<d/>
<d/>
<d/>
<d/>
<d/>
<d/>
<d/>
<d/>
<d/>
<d/>
<d/>
<d/>
<d/>
<d/>
<d/>
<d/>
<d/>
<d/>
<d/>
<d/>
<d/>
<d/>
<d/>
<d/>
<d/>
<d/>
<d/>
<d/>
<d/>
<d/>
<d/>
<d/>
<d/>
<d/>
<d/>
<d/>
<d/>
<d/>
<d/>
<d/>
<d/>
<d/>
<d/>
<d/>
<d/>
<d/>
</Subcolumn>
</XColumn>
<XAdvancedColumn Version="1" Width="210" Decimals="6" Subcolumns="2">
<Title/>
<Subcolumn>
<d>0</d>
<d>0.033333</d>
<d>0.066667</d>
<d>0.1</d>
<d>0.133333</d>
<d>0.166667</d>
<d>0.2</d>
<d>0.233333</d>
<d>0.266667</d>
<d>0.3</d>
<d>0.333333</d>
<d>0.366667</d>
<d>0.4</d>
<d>0.433333</d>
<d>0.466667</d>
<d>0.5</d>
<d>0.533333</d>
<d>0.566667</d>
<d>0.6</d>
<d>0.633333</d>
<d>0.666667</d>
<d>0.7</d>
<d>0.733333</d>
<d>0.766667</d>
<d>0.8</d>
<d>0.833333</d>
<d>0.866667</d>
<d>0.9</d>
<d>0.933333</d>
<d>0.966667</d>
<d>1</d>
<d>1.033333</d>
<d>1.066667</d>
<d>1.1</d>
<d>1.133333</d>
<d>1.166667</d>
<d>1.2</d>
<d>1.233333</d>
<d>1.266667</d>
<d>1.3</d>
<d>1.333333</d>
<d>1.366667</d>
<d>1.4</d>
<d>1.433333</d>
<d>1.466667</d>
<d>1.5</d>
<d>1.533333</d>
<d>1.566667</d>
<d>1.6</d>
<d>1.633333</d>
<d>1.666667</d>
<d>1.7</d>
<d>1.733333</d>
<d>1.766667</d>
<d>1.8</d>
<d>1.833333</d>
<d>1.866667</d>
<d>1.9</d>
<d>1.933333</d>
<d>1.966667</d>
<d>2</d>
<d>2.033333</d>
<d>2.066667</d>
<d>2.1</d>
<d>2.133333</d>
<d>2.166667</d>
<d>2.2</d>
<d>2.233333</d>
<d>2.266667</d>
<d>2.3</d>
<d>2.333333</d>
<d>2.366667</d>
<d>2.4</d>
<d>2.433333</d>
<d>2.466667</d>
<d>2.5</d>
<d>2.533333</d>
<d>2.566667</d>
<d>2.6</d>
<d>2.633333</d>
<d>2.666667</d>
<d>2.7</d>
<d>2.733333</d>
<d>2.766667</d>
<d>2.8</d>
<d>2.833333</d>
<d>2.866667</d>
<d>2.9</d>
<d>2.933333</d>
<d>2.966667</d>
<d>3</d>
<d>3.033333</d>
<d>3.066667</d>
<d>3.1</d>
<d>3.133333</d>
<d>3.166667</d>
<d>3.2</d>
<d>3.233333</d>
<d>3.266667</d>
<d>3.3</d>
<d>3.333333</d>
<d>3.366667</d>
<d>3.4</d>
<d>3.433333</d>
<d>3.466667</d>
<d>3.5</d>
<d>3.533333</d>
<d>3.566667</d>
<d>3.6</d>
<d>3.633333</d>
<d>3.666667</d>
<d>3.7</d>
<d>3.733333</d>
<d>3.766667</d>
<d>3.8</d>
<d>3.833333</d>
<d>3.866667</d>
<d>3.9</d>
<d>3.933333</d>
<d>3.966667</d>
<d>4</d>
<d>4.033333</d>
<d>4.066667</d>
<d>4.1</d>
<d>4.133333</d>
<d>4.166667</d>
<d>4.2</d>
<d>4.233333</d>
<d>4.266667</d>
<d>4.3</d>
<d>4.333333</d>
<d>4.366667</d>
<d>4.4</d>
<d>4.433333</d>
<d>4.466667</d>
<d>4.5</d>
<d>4.533333</d>
<d>4.566667</d>
<d>4.6</d>
<d>4.633333</d>
<d>4.666667</d>
<d>4.7</d>
<d>4.733333</d>
<d>4.766667</d>
<d>4.8</d>
<d>4.833333</d>
<d>4.866667</d>
<d>4.9</d>
<d>4.933333</d>
<d>4.966667</d>
</Subcolumn>
<Subcolumn>
<d/>
<d/>
<d/>
<d/>
<d/>
<d/>
<d/>
<d/>
<d/>
<d/>
<d/>
<d/>
<d/>
<d/>
<d/>
<d/>
<d/>
<d/>
<d/>
<d/>
<d/>
<d/>
<d/>
<d/>
<d/>
<d/>
<d/>
<d/>
<d/>
<d/>
<d/>
<d/>
<d/>
<d/>
<d/>
<d/>
<d/>
<d/>
<d/>
<d/>
<d/>
<d/>
<d/>
<d/>
<d/>
<d/>
<d/>
<d/>
<d/>
<d/>
<d/>
<d/>
<d/>
<d/>
<d/>
<d/>
<d/>
<d/>
<d/>
<d/>
<d/>
<d/>
<d/>
<d/>
<d/>
<d/>
<d/>
<d/>
<d/>
<d/>
<d/>
<d/>
<d/>
<d/>
<d/>
<d/>
<d/>
<d/>
<d/>
<d/>
<d/>
<d/>
<d/>
<d/>
<d/>
<d/>
<d/>
<d/>
<d/>
<d/>
<d/>
<d/>
<d/>
<d/>
<d/>
<d/>
<d/>
<d/>
<d/>
<d/>
<d/>
<d/>
<d/>
<d/>
<d/>
<d/>
<d/>
<d/>
<d/>
<d/>
<d/>
<d/>
<d/>
<d/>
<d/>
<d/>
<d/>
<d/>
<d/>
<d/>
<d/>
<d/>
<d/>
<d/>
<d/>
<d/>
<d/>
<d/>
<d/>
<d/>
<d/>
<d/>
<d/>
<d/>
<d/>
<d/>
<d/>
<d/>
<d/>
<d/>
<d/>
<d/>
<d/>
<d/>
<d/>
<d/>
<d/>
<d/>
<d/>
<d/>
</Subcolumn>
</XAdvancedColumn>
<YColumn Width="87" Decimals="6" Subcolumns="1">
<Title/>
<Subcolumn>
<d>0</d>
<d>0</d>
<d>0</d>
<d>0</d>
<d>4.832</d>
<d>4.861</d>
<d>4.569</d>
<d>3.065</d>
<d>1.443</d>
<d>1.262</d>
<d>1.418</d>
<d>1.41</d>
<d>0.8</d>
<d>0.361</d>
<d>0.078</d>
<d>0.324</d>
<d>0.229</d>
<d>0.262</d>
<d>0.526</d>
<d>0.586</d>
<d>0.828</d>
<d>0.589</d>
<d>0.62</d>
<d>1.058</d>
<d>1.37</d>
<d>1.642</d>
<d>2.214</d>
<d>10.72</d>
<d>32.828</d>
<d>48.592</d>
<d>50.391</d>
<d>48.682</d>
<d>32.801</d>
<d>10.689</d>
<d>2.113</d>
<d>1.238</d>
<d>1.242</d>
<d>0.739</d>
<d>0.38</d>
<d>0.429</d>
<d>0.481</d>
<d>0.515</d>
<d>0.201</d>
<d>0.149</d>
<d>0.047</d>
<d>0.212</d>
<d>0.099</d>
<d>0.209</d>
<d>0.331</d>
<d>0.242</d>
<d>0.429</d>
<d>0.218</d>
<d>0.283</d>
<d>0.37</d>
<d>0.37</d>
<d>0.574</d>
<d>0.812</d>
<d>5.813</d>
<d>18.465</d>
<d>27.363</d>
<d>28.423</d>
<d>27.412</d>
<d>18.403</d>
<d>5.876</d>
<d>0.938</d>
<d>0.399</d>
<d>0.479</d>
<d>0.267</d>
<d>0.068</d>
<d>0.018</d>
<d>0.117</d>
<d>0.097</d>
<d>0.087</d>
<d>0.038</d>
<d>0.132</d>
<d>0.046</d>
<d>0.153</d>
<d>0.115</d>
<d>0.06</d>
<d>0.14</d>
<d>0.121</d>
<d>0.098</d>
<d>0.192</d>
<d>0.107</d>
<d>0.231</d>
<d>0.071</d>
<d>0.067</d>
<d>2.888</d>
<d>9.923</d>
<d>14.794</d>
<d>15.435</d>
<d>14.848</d>
<d>9.897</d>
<d>2.984</d>
<d>0.227</d>
<d>0.146</d>
<d>0.087</d>
<d>0.167</d>
<d>0.103</d>
<d>0.107</d>
<d>0.149</d>
<d>0.062</d>
<d>0.115</d>
<d>0.012</d>
<d>0.067</d>
<d>0.037</d>
<d>0.097</d>
<d>0.038</d>
<d>0.128</d>
<d>0.123</d>
<d>0.061</d>
<d>0.143</d>
<d>0.121</d>
<d>0.338</d>
<d>0.482</d>
<d>0.477</d>
<d>0.471</d>
<d>0.533</d>
<d>2.7</d>
<d>4.151</d>
<d>4.381</d>
<d>4.242</d>
<d>2.823</d>
<d>0.83</d>
<d>0.32</d>
<d>0.337</d>
<d>0.314</d>
<d>0.251</d>
<d>0.169</d>
<d>0.225</d>
<d>0.224</d>
<d>0.209</d>
<d>0.139</d>
<d>0.031</d>
<d>0.023</d>
<d>0.005</d>
<d>0.026</d>
<d>0.029</d>
<d>0.052</d>
<d>0.068</d>
<d>0.111</d>
<d>0.133</d>
<d>0.079</d>
<d>0.266</d>
<d>0.376</d>
<d>0.457</d>
<d>0.453</d>
<d>0.704</d>
<d>1.662</d>
<d>2.367</d>
</Subcolumn>
</YColumn>
</Table>
<Table ID="Table372" XFormat="numbers" YFormat="replicates" Replicates="1" TableType="XY" EVFormat="AsteriskAfterNumber">
<Title>3P VS 1P</Title>
<XColumn Width="105" Subcolumns="1" Decimals="4">
<Title>3P</Title>
<Subcolumn>
<d>1.54</d>
<d>1.859</d>
<d>1.074</d>
<d>1.698</d>
<d>1.105</d>
<d>1.859</d>
<d>2.219</d>
<d>4.328</d>
<d>2.058</d>
<d>1.142</d>
<d>1.315</d>
<d>0.9812</d>
<d>1.082</d>
<d>1.473</d>
<d>1.331</d>
<d>1.606</d>
<d>2.293</d>
<d>0.7898</d>
<d>1.03</d>
<d>1.833</d>
<d>0.9369</d>
<d>1.427</d>
<d>1.194</d>
<d>1.539</d>
<d>2.528</d>
<d>1.461</d>
<d>0.6667</d>
<d>1.447</d>
<d>0.4603</d>
<d>3.206</d>
<d>0.4962</d>
<d>2.428</d>
<d>1.746</d>
<d>1.177</d>
<d>2.93</d>
<d>2.356</d>
<d>0.8463</d>
<d>1.205</d>
<d>2.703</d>
<d>1.734</d>
<d>1.548</d>
<d>2.173</d>
<d>2.41</d>
<d>1.56</d>
<d>0.7157</d>
<d>1.013</d>
<d>1.527</d>
<d>3.722</d>
<d>3.315</d>
<d>1.694</d>
<d>2.121</d>
<d>1.635</d>
<d>1.902</d>
<d>0.8011</d>
<d>1.564</d>
<d>0.9383</d>
<d>2.397</d>
<d>1.802</d>
<d>0.6135</d>
<d>2.623</d>
</Subcolumn>
</XColumn>
<XAdvancedColumn Version="1" Width="105" Decimals="4" Subcolumns="1">
<Title>3P</Title>
<Subcolumn>
<d>1.54</d>
<d>1.859</d>
<d>1.074</d>
<d>1.698</d>
<d>1.105</d>
<d>1.859</d>
<d>2.219</d>
<d>4.328</d>
<d>2.058</d>
<d>1.142</d>
<d>1.315</d>
<d>0.9812</d>
<d>1.082</d>
<d>1.473</d>
<d>1.331</d>
<d>1.606</d>
<d>2.293</d>
<d>0.7898</d>
<d>1.03</d>
<d>1.833</d>
<d>0.9369</d>
<d>1.427</d>
<d>1.194</d>
<d>1.539</d>
<d>2.528</d>
<d>1.461</d>
<d>0.6667</d>
<d>1.447</d>
<d>0.4603</d>
<d>3.206</d>
<d>0.4962</d>
<d>2.428</d>
<d>1.746</d>
<d>1.177</d>
<d>2.93</d>
<d>2.356</d>
<d>0.8463</d>
<d>1.205</d>
<d>2.703</d>
<d>1.734</d>
<d>1.548</d>
<d>2.173</d>
<d>2.41</d>
<d>1.56</d>
<d>0.7157</d>
<d>1.013</d>
<d>1.527</d>
<d>3.722</d>
<d>3.315</d>
<d>1.694</d>
<d>2.121</d>
<d>1.635</d>
<d>1.902</d>
<d>0.8011</d>
<d>1.564</d>
<d>0.9383</d>
<d>2.397</d>
<d>1.802</d>
<d>0.6135</d>
<d>2.623</d>
</Subcolumn>
</XAdvancedColumn>
<YColumn Width="116" Decimals="6" Subcolumns="1">
<Title>1P</Title>
<Subcolumn>
<d>1.537011</d>
<d>1.746075</d>
<d>1.071424</d>
<d>1.551922</d>
<d>1.026092</d>
<d>1.809802</d>
<d>2.070539</d>
<d>3.979636</d>
<d>1.944603</d>
<d>1.178104</d>
<d>1.302892</d>
<d>0.99182</d>
<d>0.982876</d>
<d>1.404444</d>
<d>1.144466</d>
<d>1.669935</d>
<d>2.490009</d>
<d>0.744482</d>
<d>1.007987</d>
<d>1.78149</d>
<d>0.938182</d>
<d>1.412195</d>
<d>1.175895</d>
<d>1.571489</d>
<d>2.512843</d>
<d>1.340705</d>
<d>0.668936</d>
<d>1.408595</d>
<d>0.461158</d>
<d>2.779005</d>
<d>0.503285</d>
<d>2.45359</d>
<d>1.655978</d>
<d>1.261295</d>
<d>2.845884</d>
<d>2.407687</d>
<d>0.719914</d>
<d>1.173438</d>
<d>2.710031</d>
<d>1.797099</d>
<d>1.29519</d>
<d>1.724076</d>
<d>2.350127</d>
<d>1.567628</d>
<d>0.551035</d>
<d>0.931442</d>
<d>1.344385</d>
<d>3.839055</d>
<d>3.253357</d>
<d>1.650612</d>
<d>2.093148</d>
<d>1.403144</d>
<d>1.786249</d>
<d>0.796143</d>
<d>1.595523</d>
<d>0.855047</d>
<d>2.409958</d>
<d>1.719213</d>
<d>0.509713</d>
<d>2.763305</d>
</Subcolumn>
</YColumn>
</Table>
<Table ID="Table579" XFormat="none" TableType="OneWay" EVFormat="AsteriskAfterNumber">
<Title>3P VS 1P (BA)</Title>
<YColumn Width="116" Decimals="4" Subcolumns="1">
<Title>3P</Title>
<Subcolumn>
<d>1.54</d>
<d>1.859</d>
<d>1.074</d>
<d>1.698</d>
<d>1.105</d>
<d>1.859</d>
<d>2.219</d>
<d>4.328</d>
<d>2.058</d>
<d>1.142</d>
<d>1.315</d>
<d>0.9812</d>
<d>1.082</d>
<d>1.473</d>
<d>1.331</d>
<d>1.606</d>
<d>2.293</d>
<d>0.7898</d>
<d>1.03</d>
<d>1.833</d>
<d>0.9369</d>
<d>1.427</d>
<d>1.194</d>
<d>1.539</d>
<d>2.528</d>
<d>1.461</d>
<d>0.6667</d>
<d>1.447</d>
<d>0.4603</d>
<d>3.206</d>
<d>0.4962</d>
<d>2.428</d>
<d>1.746</d>
<d>1.177</d>
<d>2.93</d>
<d>2.356</d>
<d>0.8463</d>
<d>1.205</d>
<d>2.703</d>
<d>1.734</d>
<d>1.548</d>
<d>2.173</d>
<d>2.41</d>
<d>1.56</d>
<d>0.7157</d>
<d>1.013</d>
<d>1.527</d>
<d>3.722</d>
<d>3.315</d>
<d>1.694</d>
<d>2.121</d>
<d>1.635</d>
<d>1.902</d>
<d>0.8011</d>
<d>1.564</d>
<d>0.9383</d>
<d>2.397</d>
<d>1.802</d>
<d>0.6135</d>
<d>2.623</d>
</Subcolumn>
</YColumn>
<YColumn Width="116" Decimals="6" Subcolumns="1">
<Title>1P</Title>
<Subcolumn>
<d>1.537011</d>
<d>1.746075</d>
<d>1.071424</d>
<d>1.551922</d>
<d>1.026092</d>
<d>1.809802</d>
<d>2.070539</d>
<d>3.979636</d>
<d>1.944603</d>
<d>1.178104</d>
<d>1.302892</d>
<d>0.99182</d>
<d>0.982876</d>
<d>1.404444</d>
<d>1.144466</d>
<d>1.669935</d>
<d>2.490009</d>
<d>0.744482</d>
<d>1.007987</d>
<d>1.78149</d>
<d>0.938182</d>
<d>1.412195</d>
<d>1.175895</d>
<d>1.571489</d>
<d>2.512843</d>
<d>1.340705</d>
<d>0.668936</d>
<d>1.408595</d>
<d>0.461158</d>
<d>2.779005</d>
<d>0.503285</d>
<d>2.45359</d>
<d>1.655978</d>
<d>1.261295</d>
<d>2.845884</d>
<d>2.407687</d>
<d>0.719914</d>
<d>1.173438</d>
<d>2.710031</d>
<d>1.797099</d>
<d>1.29519</d>
<d>1.724076</d>
<d>2.350127</d>
<d>1.567628</d>
<d>0.551035</d>
<d>0.931442</d>
<d>1.344385</d>
<d>3.839055</d>
<d>3.253357</d>
<d>1.650612</d>
<d>2.093148</d>
<d>1.403144</d>
<d>1.786249</d>
<d>0.796143</d>
<d>1.595523</d>
<d>0.855047</d>
<d>2.409958</d>
<d>1.719213</d>
<d>0.509713</d>
<d>2.763305</d>
</Subcolumn>
</YColumn>
</Table>

<!--Analyses, graphs and layouts as compressed binary. Don't edit this part of the file.-->

<Template dt:dt="bin.base64" xmlns:dt="urn:schemas-microsoft-com:datatypes">eNrsXQlgFNX9frObC0IOQsRwiMsN2RgBwQKKGSsEVIhIUNSqEMjk0JhgNhGoFha8FRXEcghq
rBWtrVqroEGttGjVWq9Ki1b/aiqKomC868X+35t9b/fNMruZTWbXJfk+/diZ7Mx8v/fm936z
886ZJxUXT5114ljF24MQskpZpTjov+XkLMedpIL+5QkHMUDsJ1GO6k8I29VILbGKE8kZJn91
eGcP91/zNP16hCRTfqkQchIV+BfdTqP0UbCjh3Om8rPpYSSLshdlOmUK//vPKYspT6EsoZxF
eT7lfEqWtkpKZnk95QrKqyg3U95H+TTlM5R/o3yW8jnK/ZSfUbqpYCHl0ZS7KIuojcWU0yhf
o9//m3IsZQO3HwAAAAAAa5jCn903Ev8z9WbKNZS3UP6aci3lOsr1lBsob6XcSLmJ8jbK2ynv
oGyivJPyN5R3Uf6W8m7+nL+H8l7K3/Fn/u8p/0B5P+UDlA9S/pHyIcqd/Ln+L9waAAAAALAM
9v5+LH/vPoFyHn8P/xmyBgAAAAAAAAAAAAAAAAAAAACiwu4kQpx6L7hZTkJ688/pSW2fGey0
xvrcXa0oJFnvZUeS9Ab2REaKlxmfTVL1hPtxYn11WU2EhA+hzJT2V+lpJU6HMohfR9EzpXTJ
RfPrakjY67BOib1Mr5PDr+PQOae6trKc0hPBnv6m13Hw6zj1P8yuvkjzuEq0Ra5ZdReVHdwJ
czBlRkR7/EmZUb2gvs5TV9HgKi2r9bhKtfrqiujyJ1n/w0l1jfXVWj2ziIS7jnn+jObX8Xfd
nN64oLq8zHVSXa2nrkYjB13H1eZ1Um26TprkP+Gv03b+dLPpOt1tuk66/ocztfrystoyEu46
rNPswIjX6aH/QdUNcp1RW72grlxzzSglxuu427Qnw6brZNp0nSwz/znoOpH8J0X9lV66svoQ
sjTQXfoW7lH+wOrfUwx7DsOe07CXxPeu17eaCOsKtTPV38mY/b391qLjNAAAAAD81GAP5o2B
14y/kUsc4hc/AMQTDnWC/j49hb7BsDeB6dW1Wlm9q16rLHTVVbjOPGmO6xKPa7JW01Dm+rnW
UEZfUFyKsZ5BH7XHf6AS/CDVMZFk68U8mWasQr7nufSY/tLvDBMQGI8LvDAw644nBfyVkI1O
+Be/SiRM0l97FHINzdgDdJ+xiYzgrx3suvI3B0yusDegSQLVIn6bk3g1QAp//U7jr71Feqoc
kgZJyg16Bntd03Njdtn8xhrdtzyNNQ0e6TxFVFScpTuXdF4yd0np4ADSgu9SDv1gXdr8QKfV
A5OsHphs9cAUqwemWj0wzeqB3Q4+sJhMppZnzySO5kcR/QCgs4AVdKeFR4RVlEtXStLDvvlx
ka0apEbeF2gtEp/+q366zK5P8Wgt9+cN/7v+qVP8Ck8Jfm+JO/WzNgR+xW8mueLxR4j+wMvm
j7V7SKMUnKfwhzBDaU3dQs1WJyAjM85yvKFnIhMJSish0mcfVV3boNUv0BY22CN95f0P1B1e
1/qUX1qRpB0h0mfZLT1qwcoe/VKTVb+0Q5J2StLpgQy3Ufqkv9+0eP5rm0WGpwelk0KkY53h
knRyiHSsM1ySTpGklVhk+EvfjP2/wfmviQxXgtKpIdK2Z7jywaQvn6z6WmS4JJ0WIm17hn9z
dp27/1k+nmqHJN1NknbEIsNHdT9i0sr/vC0y3BGU7h4ibXuG5+w94d8te3eLDJek00Okbc/w
2pdOnP31+92Eh0vSPSRp9rI1Waus1zQPe1suphvldRfZYsDxXJpkBqUzQqRnuTwXN5bVa8Qu
aXXR1f/Z69nD77UiSWeGSJ8431NX09iguUobL2JJL9UN8bRfeozzF6ecdtcwkeGSdFaIdOmS
wsXETumKGbP3XXHWbp5qZ+bv9FfgJOlFlBBJWno1FrB2hiPqM5xRnwGrYBWsglWwClbBKlgF
q2BVV7FqAm/LLI7YlnlybXUD6zw4pc22TBMJ294xDqGK5WBbZnE72zJZK2uwLXMX5evEelvm
jWHbMm9EWybaMtGWCQCdC2jLPDTaMov5Q5iQGLRl/rCoV/c/5D6r1/7feFBbpixte8ND1c7X
Xiwfr6h+6dC2TFna9oaH527Ouvqrd4Zz6dC2TCEdk7bM/zZP2VV5qr8t88aD2jJl6VhneEhb
piwd6wwPacsU0jFpy+yxyLH3saJXhYeHtGXK0rZn+BWDjr3oqbU/8Hsd2pYpS9ue4bnX/7X/
Xx4cKDI8pC1TSMekLfPPzsnef5Q+KjI8pC1TlrY9w29c1+P96qFJwsND2jJladsz/O+pX138
2aNjRYaHtGUK6Zi3Zd54UFumLG17W2a/7ctTHae9Ljw8pC1Tlra9LfO/cz/4Sn1qqMjwkLZM
Wdr2tszbchcPcnz2Hk812jJhFayCVbAKVsEqWAWrYBWsOpTaMm+kL8V55KC2zGNmus4sdY2e
Gc8mzNBXi0OoPjnYhHljO5sw2QDRYBNmI927RLHehPloWrgmTPkbNGGiCRMAADRh2taE+eSs
tQNvbPy/oiPOKT/undN6qqH7Xb0J80b+EI5JE+YZc+sPFIz/VM9EJmJswpSlbW9v2N585CtP
b1v9lF86tAlTlra9veHnfTa/WlRwM091aBOmkI5JE+aSkdknPLZyjcjwkCZMWTrWGR7ShClL
xzrDQ5owhXRMmjDffGHf1v6+fSLDQ5owZWnbM/z9fUNy3r1rq8jwkCZMWdr2DL/69541I6fd
z6VDmzCFdEyaMKuWfP+b28e3igwPacKUpW3P8O6D8md/v/L3XDq0CVOWtj3Dd17w9PwBF2wV
Hh7ShCmkY9iEOUPlGR7ShClL296Eeen/vXG2UiIeH6FNmLK07U2Y3nuOOmen+yOR4SFNmLK0
7U2Yt8zZ/HzuK09yaTRhwipYBatgFayCVbAKVsEqWHUoNWHeTHbrV2rxziPn9nKQnTkOgy1D
FP+crXLNaTxqaJkNNdL+YMU/f6zAeUcTUu4ixDVlRjE7mtld6hBLoUigb0QL6cuQmkLIFaGt
iRfkkabHM/ThqKxWoid/YxWNddlS+tND9nvzY1nzbw7fZjYfxred/J0/W5IbwI8Pzds+/ByW
tUOJWNaDeKfzmthweSDOH0ha5ZfDIvNtc8h6Ih/k9Ii/CdtFTXYm/XIc8S+6kyf5b2trq+G6
7O+h6chQ/PP6imtl0f1jbUxHOFvZ/MTT3m/bDvoXpS07RDFgPsqu0UR5727qbvwarBlZbCvE
pfsD+96kLUL8DwAA0G7cf//9PhAEQauUY0dLSwsIgmCbROwAQRCxAwRBxA4QBBE7QBBE7ABB
EETsAEEQsQMEQcQOEAQRO0AQROwAQRBE7ABBELEDBEHEDhAEETtAEETsAEEQROwAQRCxAwRB
xA4QBBE7QBBE7ABBEETsAEEQsQMEQcQOEAQRO0AQROwAQRBE7ABBELEDBEHEDhAEETtAEETs
AEEQROwAQRCxAwRBxA4QBBE7QBBE7ABBEETsAEEQsQMEQcQOEAQRO0AQROwAQRBE7ABBELED
BEHEDhAEETtAEETsAEEQROwAQRCxAwRBxA4QBBE7QBDserEDBEHQKgkAAEA7cSqlSjmKMpnS
RalwZkvHZdI/jDPZH0bZn9LB/67wzx07dpCh9LMH/64fv5447li+n85PEMemEuIdIZ03iG/7
KAbSzzTKHP43dmpvvs0wi3Kh4j/vc3q8nM4nuLDToQyaQUppOktJGaklHn1LI/WkmlT8xPfi
rl27FxGvf3sP3b7GuyF9xqyi8wjZvWjvzduy2Pf6MRTsO3aMduTiuSPpMStnTHWcfbrSSHMh
6RT6mUSPuX3k+4teyb4tQ79gGif9nhDjsefnr/tWXJ99rlr5UMYervMivXb5Jf4zL56+5Pgr
zpnqEPvy/RX3Zr50b3pK26dK/sT87DD+XVLIdjFlLr/W7JKZM1PoyafT7e2UGZxDOMW+QDbn
TO7PXu7bDFeR/SSPfjKOkI5VAh5rDuZGRQceSS868KuMogOEROKR/HMZ5XfMF3l5YvYf74jO
/k/YOUqwQP2NXBPG/rSDbB4dYn9BbgrZtfhn5M2lx5GCnBRyVK9U8lrjOLJn5RSya8l4+n0a
eewMFxnZM5m8WDuKvLXsOPL6pePJ0wtGkr88/imprv6WjOrdjX5XSF5fMo48ee4Q8sGu18hL
W/5ItIovyZ/PGUieKx9GHpzel+x7713y352vkrnz95NrhqWQdWO6k1vHppNrh6eS5i17yJzz
PiDNT3xOPm55h8yc8zaZevpOcsKpL5BxU7aTgqJHyeAJ95P+x9xNcgtvI5n564iijJKhKMrR
AwYMOJp9chbm5eUVsk/Oo2TQ/QJ6fAH75HTT493skzNfBt0fSY8fyT45hw0fPnwY/RzB6Ro4
aNDgIUP9oPtK3379+h8xYMCR9Lwj6W6v3MMO6314Xl4fqtNHUXpkZGZlZffM8UNJSU3r1l1J
VwJwJiUrBjgMe6HlIVUxxkS5DOYFYuF2MoDvjxbxkp/XWyqTchztFxLv5bg6m8UbXp7YOU/w
8s7O+/19w37OKL7rTjn94DKkYx7dLiF1NOrW0GhbS8tGBf1sIOn07914GpM45W3BSDZafY4N
oX94zmRfztMRJnGtD/9ba2urY7aUxrGUbsoZIfkhp3+69Nxjxxfo+eD/+3B+n8T31dXVjtDY
KrTZd6HaJEptRdI2u647yjS5TdJkdl2FXy/f4nXF8W7pukOD9zvsb4R6+tmU5C8zx0rpEPsi
htKjpcDvLTLbFj8hangam4jfEUXsNcZhF3Hy702eIuL/ToUFCxYs1TTNd8EFF/guvPBCU7Lv
I12joqJi6cUXX+xbtGiRb/HixQexrq6uzWyj+ksbGxt9l156qe+yyy4z0OPxWMr22trapb/8
5S99Xq/Xt3z58gCZDVbzg9qwlJ1/1VVX+a6++mqdS5cujeq20zQsZedff/31vpUrV/ouv/zy
qN2G2r2Unbt69Wrfdddd1y63u/LKK5euWrXKd8MNN7Tbban20o6cz0DPX9qZyoz8jtIa4R3l
RP2NpEyPPYmMeL2zjChp3zuL/BwVvxdSLDzXS/izo9Lis7WEPwOrQp7rzjDPdWeE53oJ/4xG
W5G0wz3Xo0mT2yRN4Z7rlfy5buW64ni3dF2z57oz5Lk+m/8O7cntYrbMC9HrLeXFdOlRLKdj
Jv9N3C1Kf6jiNi+3eE+quOYKG/yhSsT1KLQVSTucP0STJrdJmsL5w3LuD8st+sNyfv0V7fSH
Km7LL038ocrEH+R0MH8Y0w5/WMFt3mjxnqzgmpts8IcV/DMabUXSDucP0aTJbZKmcP6wkfvD
Rov+sJFff1M7/WEFt+UWE39YYeIPcjqYPxzTDn/YxG3eYvGebOKaW23wh038MxptRdIO5w/R
pMltkqZw/rCF+8MWi/6whV9/azv9YRO35QETf9hk4g9yOmbyd79o/WErt/lZi/dkK9d8xQZ/
2Mo/o9FWJO1w/hBNmtwmaQpnr1xHZMUfXubXf6Wd/rCV2/KsiT9sNfEHOR3MH8ZxfxA+IOra
eijGOqX2/PbM5NcYrPi/bys/xPEb6WdfG3wnmnuxwUTbyr2IRfo32JB+WZtEqa1E8PFMnpZo
0tQnJE1W8lW0xTkjtMU5pXpUYb9oi9sYoS3OycvP7Db8ZLaUd6IMhfooK0MnkuyMdOl92Gny
PrxKwftwrN6HnYb2AnJQmWS3Qvbfvtx/j7Hov335/R4bUial6lFDmUwK4+NJYWJH6PVCy3iS
jTEuNC1W7JTjvdxOIee/lW1m9+I27B5Hd47wl9dAmevJ7V7P7T5XL3f1RCMuWvbOpOVu4tPp
vK2kGz8nXaJsf56J/XLbSOi9aM3KCnsv2HcduRdj+b0oieJetPW8Gct9e4ZF3x7LbSkJ49tW
fVHWHhul9rg2njczokzTjJA0RevjVp8NY02eDfI9Zc+Gs3k7olwO2opPJTy9lRbTW8I1qzpB
fApNS0fs9JmkO5Dn9Ds5zyujzPNKbm9VB8pu6H2v4jYst2hDFc+rFZ3gvoemJV73fXmUeb6c
27vCxvu+gtuw0aINK3hebeoE9z00LfG67xujzPON3N5NNt73TdyGLRZt2MTzamsnuO+haYnX
fd8SZZ5v4fZutfG+b+U2PGvRhq08r17pBPc9NC3xuO/R2sny/GVubzR2mvVlc5rUrQk7RL/j
oVLfNaZVLtmUwX9TinOyFH8dx0DSStrq8xMOclrC2cT6Hk17v2072tv36N7dhIhrsPwU26Lv
Efu+q/Q9AgAgvsB4OxAE2zM+FfNigCCIOXVAEETsAEEQsQMEQcQOEAQROxA7QBBE7ABBELED
BEHEDhAEETtAEETsQOwAQRCxAwRBxA4QBBE7QBBE7ABBELEDsQMEQcQOEAQRO0AQROwAQRCx
AwRBxA7EDhAEETtAEETsAEEQsQMEQcQOEAQROxA7QBBE7ABBELEDBEHEDhAEETtAEAQRO0AQ
ROwAQRCxAwRBxA4QBBE7QBAEETtAEETsAEEQsQMEQcQOEAQRO0AQBBE7QBBE7ABBELEDBEHE
DhAEETtAEAQRO0AQROwAQRCxAwRBxA4QBBE7QBAEw8UOEARBqyQAAADtxKmUKuUoymRKF6XC
mS0dl0n/MM5kfxhlf8ok/neFf+7YsYMMpZ89+Hf9+PUc/Ptj+X46P0Ecm0qId4R03iC+7aMY
SD/TKHP439ipvfk2wyzKhYr/vM/p8XI6n+DCTocyaAYppeksJWWklnj0LY3Uk2pS8RPfi7t2
7V5EvP7tPXT7Gu+G9Bmzis4jZPeivTdvy2Lf68dQsO/YMdqRi+eOpMesnDHVcfbpSiPNhaRT
6CfLg9tHvr/olezbMvQLpnHS7wkxHnt+/rpvxfXZ56qVD2Xs4Tov0muXX+I/8+LpS46/4pyp
DrEv319xb+ZL96antH2q5E/Mzw6TzpW3iylz+bVml8ycmUJPPp1ub6fM4BzCKfYFsjlncn/2
ct9muIrsJ3n0k3GEdKwS8FhzMDcqOvBIetGBX2UUHSAkEo/kn8sov2O+yMsTs/94R3T2f8LO
UYIF6m/kmjD2px1k8+gQ+wtyU8iuxT8jby49jhTkpJCjeqWS1xrHkT0rp5BdS8bT79PIY2e4
yMieyeTF2lHkrWXHkdcvHU+eXjCS/OXxT0l19bdkVO9u9LtC8vqSceTJc4eQD3a9Rl7a8kei
VXxJ/nzOQPJc+TDy4PS+ZN9775L/7nyVzJ2/n1wzLIWsG9Od3Do2nVw7PJU0b9lD5pz3AWl+
4nPyccs7ZOact8nU03eSE059gYybsp0UFD1KBk+4n/Q/5m6SW3gbycxfRxRllAxFUY4eMGDA
0eyTszAvL6+QfXIeJYPuF9DjC9gnp5se72afnPky6P5IevxI9sk5bPjw4cPo5whO18BBgwYP
GeoH3Vf69uvX/4gBA46k5x1Jd3vlHnZY78Pz8vpQnT6K0iMjMysru2eOH0pKalq37kq6EoAz
KVkxwGHYCy0PqYoxJsplMC8QC7eTAXx/tIiX/LzeUpmU42i/kHgvx9XZLN7w8sTOeYKXd3be
7+8b9nNG8V13yukHlyEd8+h2CamjUbeGRttaWjYq6GcDSad/78bTmMQpbyeFPEPMbLT6HBtC
//Ccyb6cpyNM4lof/rfW1lbHbJ7GAsqxrAzTa8wIyQ85/dP5c08cz56dJfzvw/l9Es/P6upq
R2hsFdrsO6HN7mc02uJ4WdvsuszGGfy5bDVNM/j1xXWHBu9L2Ge5OMZpkscsZsn2lPB0Vlq0
p4SnsypMHoufIXIeW7FZ2NmRexZNWsTxclo6YqfPJN2BPKffyXleyX3Aap5XcnujsVMuv8HY
RRzy32U/sbLN0vAY5dH8ufsw/00ip0F8l8NtTeLHl0hpZs/uk2isuohulem/Dj165HLRfyvo
v8V65PLout34c7wbZ7IUw+S41k2KZd1DYl24vGirbFRxf1pu8T5VcX9akYBlI5q0iOPltMSr
bCznfmI1z5dze1ckQNl4mvv6hZS/o7zMpGxcyH9zyGWjSkpzg/58Ff+VkEb6PK+hW1VkCS0t
dfT7KvpG5dHLTJLJczyd3wMnpygDqVIZMis/HSknK7hvbbR4z1Zw39qUgOUkmrSI4+W0xKuc
bOQ+YzXPN3J7NyVAOWnlfn8l5RuUa03KyZX8N6lcTlZIab7CUE5OpGWkQa9pqKVPlAZaOi6h
e+alhoQtN07pWZIslRFxTGpI+YllmdrE/XCLxfu7ifvh1gQsU9GkRRwvpyVeZWoL9y+reb6F
27s1AcrULbyM3EHZSPlHkzJ1Bz9HLlObpDSXG8rUTMpLaGmqodfTwpYZuVw4pTLQXr/fyn3l
WYv3YCv3lVcS0O+jSYs4Xk5LPPw+tB7BSp6/zO19JQH8nmUs8+Nmyi/IwXktvhsQ4vdbud+/
zOtfgn5/kv4uskD3e/bE8L+ZjNBLwkL6HCmje5MoR5FCynFkpGnZ6CE9C9KksiG/r4jtZKn8
dAt57ph9iudTuDyV813ezuS/PUV9aK5+LVaTXFJXW1Nd66qobnDVVbhmjqavUC6aObOoRdOT
gg6iUA8YlEL/Vl2ruRqq6usaK6tcdfXVldW1Ma28Zze0RtofzAuVwHn0jpa76E2cMqOYHb0z
x0FKHf5MMiCLvnzS3FVpGq5whnx3QR5pejwjUGEiKtjFzciWKrTS+SkTefVXMrmZqvoYfewV
uT+/mSlh0nNcoJger1c4d+P5+yt6/aVKsDCG4kG9+HUPOXpZhDMm8UahJj0dooHoBG4Zq6Df
G7imyGmH9FMomaciVcqJIj19DqkSUNST+3jDkKofN+XixrKG6rpa6QRxEknK1T+DJ7Dsnl02
v0ZjDliveRprGjwhSnqe5Skuh+FEZt1JjfWXaGZ25SlpzjaPDiDNr8GOduhH69cwPzDZ6oEp
Vg9MtXpgmtUDux18YDGZzCwf6CWnv40GWgDorPhQfr6l+iPbXOk7uVOBaKYVzyyH4Yehw//s
51E0+GwJPgeJepNqEN8+X711A8Pvit6f3+MP743PUU/+Om3cSfMHqaH7/mt9uszqp/EH68F/
96O1qK38EYGRfrBrLFOkH8HyD2IZRHr27yCZ9KGZSX8jKKR/6gryumNs4PeGYrDQ/xd5z2HY
cxr2kgx7yYa9FMNeqmEvzbDXzbDX3bCXHsayg63GHvawhz3sYS/aPa9hb3mEIxP32djDsJdh
2Ms07GUZ9rINez0NezmGvV6GvVzD3mGGvd6GvcMNe3mGvT6Gvb6GvX6Gvf6GvSMMewMMe0ca
9lyGvRGGvUGGvcGGvSGGvaGGvWGGveERFEYa9vINe27DXoFh7yjDXqFh72jD3ijD3mjD3hjD
3jGGvaneAunXtKiJyM9WHOzzP8n+X92jpV+X07wnSGfovzC3H/Ptp1MPt/Y7Vj92iV57o3e2
vP35Zct8z5FMqfOlfojPo3faCtbReIvk37li/x96bZRck8MsMB4Z/NvJus7Zk0pr6hZq+Wdl
dM/oTmb6G7dN6gf/5LfnYb0nWXF1g8dV5qrxH1fW4Kr2uCrq6hdo5a6GOldlXeDkhiqNX8A1
4qxJowpcZ08aNbKQPBJ4fXnB0EfzR8Pe6eSRJGJsCwAAAEhwzPIHy1K9UliPr6y1S45tDwWi
2tN6/ziF/iSgUVx/ApDn9W7/+p+CDxH9QUBWkk+6IX8BAAAAAOhE8IUMTe2Cl3GE8DL9d+Mq
Mo++nI8nv9O7eyS1cdVUaXuaKldSKGEqKcy6uqSgkgKVFAAAoJIClRQAAAAAAKCSApUUdlZS
nOntziso/FM0zTH8Ej3LsHc2r4wYUfTePS3TDxTdq1c8OCLYy37pWrNK1jmTW6UkpFUOev5/
kq1ade7Fm2/a2/BBzK1yJphVU1VrZ8lTnVk7wxH1Gc6oz4BVsApWwSpYBatgFayCVbCqq1g1
QW3xsivcTN8qz+3l0GeFkG0Ina7UphfhNpGIs1nI+2JaETaliDyNrZhKmkl1J8apX8WUuKF5
K0/zI08Tw6ZiKY+QB+L8gfpkYQLeIvNtc8h6ZtObi78J28WYDDH9uphSR/hMa2ur4brs76Hp
yOBTwYprZSn+6djtSkc4W+tZHcj7bdtB/6K0ZYcoBsxH2TWaKO/dTd2NX4N1vxDbCn3vdvLv
TeqExP8AAADtBpYjAkGwPct3YdlQEASx5DAIgogdIAgidoAgiNgBgiBiB2IHCIKIHSAIInaA
IIjYAYIgYgcIgogdiB0gCCJ2gCCI2AGCIGIHCIKIHSAIInYgdoAgiNgBgiBiBwiCiB0gCCJ2
gCCI2IHYAYIgYgcIgogdIAgidoAgiNgBgiBiB2IHCIKIHSAIInaAIIjYAYIgYgcIgiBiBwiC
iB0gCCJ2gCCI2AGCIGIHCIIgYgcIgogdIAgidoAgiNgBgiBiBwiCIGIHCIKIHSAIInaAIIjY
AYIgYgcIgiBiBwiCiB0gCCJ2gCCI2AGCIGIHCIJguNgBgiBolQQAAKCdOJVSpRxFmUzpolQ4
s6XjMukfxpnsD6PsT+ngf1f4544dO8hQ+tmDf9ePX08cdyzfT+cniGNTCfGOkM4bxLd9FAPp
ZxplDv8bO7U332aYRblQ8Z/3OT1eTucTXNjpUAbNIKU0naWkjNQSj76lkXpSTSp+4ntx167d
i4jXv72Hbl/j3ZA+Y1bReYTsXrT35m1Z7Hv9GAr2HTtGO3Lx3JH0mJUzpjrOPl1ppLmQdAr9
TKLH3D7y/UWvZN+WoV8wjZN+T4jx2PPz130rrs8+V618KGMP13mRXrv8Ev+ZF09fcvwV50x1
iH35/op7M1+6Nz2l7VMlf2J+dhj/Lilku5gyl19rdsnMmSn05NPp9nbKDM4hnGJfIJtzJvdn
L/dthqvIfpJHPxlHSMcqAY81B3OjogOPpBcd+FVG0QFCIvFI/rmM8jvmi7w8MfuPd0Rn/yfs
HCVYoP5Grgljf9pBNo8Osb8gN4XsWvwz8ubS40hBTgo5qlcqea1xHNmzcgrZtWQ8/T6NPHaG
i4zsmUxerB1F3lp2HHn90vHk6QUjyV8e/5RUV39LRvXuRr8rJK8vGUeePHcI+WDXa+SlLX8k
WsWX5M/nDCTPlQ8jD07vS/a99y75785Xydz5+8k1w1LIujHdya1j08m1w1NJ85Y9ZM55H5Dm
Jz4nH7e8Q2bOeZtMPX0nOeHUF8i4KdtJQdGjZPCE+0n/Y+4muYW3kcz8dURRRslQFOXoAQMG
HM0+OQvz8vIK2SfnUTLofgE9voB9crrp8W72yZkvg+6PpMePZJ+cw4YPHz6Mfo7gdA0cNGjw
kKF+0H2lb79+/Y8YMOBIet6RdLdX7mGH9T48L68P1emjKD0yMrOysnvm+KGkpKZ1666kKwE4
k5IVAxyGvdDykKoYY6JcBvMCsXA7GcD3R4t4yc/rLZVJOY72C4n3clydzeINL0/snCd4eWfn
/f6+YT9nFN91p5x+cBnSMY9ul5A6GnVraLStpWWjgn42kHT69248jUmc8rZgJButPseG0D88
Z7Iv5+kIk7jWh/+ttbXVMVtK41hKN+WMkPyQ0z9deu6x4wv0fPD/fTi/T+L76upqR2hsFdrs
u1BtEqW2ImmbXdcdZZrcJmkyu67Cr5dv8brieLd03aHB+x32N0I9/WxK8peZY6V0iH0RQ+nR
UuD3Fplti58QNTyNTcTviCL2GuOwizj59yZPEfF/p8KCBQuWaprmu+CCC3wXXnihKdn3ka5R
UVGx9OKLL/YtWrTIt3jx4oNYV1fXZrZR/aWNjY2+Sy+91HfZZZcZ6PF4LGV7bW3t0l/+8pc+
r9frW758eYDMBqv5QW1Yys6/6qqrfFdffbXOpUuXRnXbaRqWsvOvv/5638qVK32XX3551G5D
7V7Kzl29erXvuuuua5fbXXnllUtXrVrlu+GGG9rttlR7aUfOZ6DnL+1MZUZ+R2mN8I5yov5G
UqbHnkRGvN5ZRpS0751Ffo6K3wspFp7rJfzZUWnx2VrCn4FVIc91Z5jnujPCc72Ef0ajrUja
4Z7r0aTJbZKmcM/1Sv5ct3Jdcbxbuq7Zc90Z8lyfzX+H9uR2MVvmhej1lvJiuvQoltMxk/8m
7halP1Rxm5dbvCdVXHOFDf5QJeJ6FNqKpB3OH6JJk9skTeH8YTn3h+UW/WE5v/6KdvpDFbfl
lyb+UGXiD3I6mD+MaYc/rOA2b7R4T1ZwzU02+MMK/hmNtiJph/OHaNLkNklTOH/YyP1ho0V/
2Mivv6md/rCC23KLiT+sMPEHOR3MH45phz9s4jZvsXhPNnHNrTb4wyb+GY22ImmH84do0uQ2
SVM4f9jC/WGLRX/Ywq+/tZ3+sInb8oCJP2wy8Qc5HTP5u1+0/rCV2/ysxXuylWu+YoM/bOWf
0WgrknY4f4gmTW6TNIWzV64jsuIPL/Prv9JOf9jKbXnWxB+2mviDnA7mD+O4PwgfEHVtPRRj
nVJ7fntm8msMVvzft5Uf4viN9LOvDb4Tzb3YYKJt5V7EIv0bbEi/rE2i1FYi+HgmT0s0aeoT
kiYr+Sra4pwR2uKcUj2qsF+0xW2M0Bbn5OVndht+MlvKO1GGQn2UlaETSXZGuvQ+7DR5H16l
4H04Vu/DTkN7ATmoTLJbIftvX+6/x1j03778fo8NKZNS9aihTCaF8fGkMLEj9HqhZTzJxhgX
mhYrdsrxXm6nkPPfyjaze3Ebdo+jO0f4y2ugzPXkdq/ndp+rl7t6ohEXLXtn0nI38el03lbS
jZ+TLlG2P8/EfrltJPRetGZlhb0X7LuO3Iux/F6URHEv2nrejOW+PcOib4/ltpSE8W2rvihr
j41Se1wbz5sZUaZpRkiaovVxq8+GsSbPBvmesmfD2bwdUS4HbcWnEp7eSovpLeGaVZ0gPoWm
pSN2+kzSHchz+p2c55VR5nklt7eqA2U39L5XcRuWW7ShiufVik5w30PTEq/7vjzKPF/O7V1h
431fwW3YaNGGFTyvNnWC+x6alnjd941R5vlGbu8mG+/7Jm7DFos2bOJ5tbUT3PfQtMTrvm+J
Ms+3cHu32njft3IbnrVow1aeV690gvsempZ43Pdo7WR5/jK3Nxo7zfqyOU3q1oQdot/xUKnv
GtMql2zK4L8pxTlZir+OYyBpJW31+QkHOS3hbGJ9j6a937Yd7e17dO9uQsQ1WH6KbdH3iH3f
VfoeAQAQX2C8HQiC7RmfinkxQBDEnDogCCJ2gCCI2AGCIGIHCIKIHYgdIAgidoAgiNgBgiBi
BwiCiB0gCCJ2IHaAIIjYAYIgYgcIgogdIAgidoAgiNiB2AGCIGIHCIKIHSAIInaAIIjYAYIg
YgdiBwiCiB0gCCJ2gCCI2AGCIGIHCIKIHYgdIAgidoAgiNgBgiBiBwiCiB0gCIKIHSAIInaA
IIjYAYIgYgcIgogdIAiCiB0gCCJ2gCCI2AGCIGIHCIKIHSAIgogdIAgidoAgiNgBgiBiBwiC
iB0gCIKIHSAIInaAIIjYAYIgYgcIgogdIAiC4WIHCIKgVRIAAIB24lRKlXIUZTKli1LhzJaO
y6R/GGeyP4yyP2US/7vCP3fs2EGG0s8e/Lt+/HoO/v2xfD+dnyCOTSXEO0I6bxDf9lEMpJ9p
lDn8b+zU3nybYRblQsV/3uf0eDmdT3Bhp0MZNIOU0nSWkjJSSzz6lkbqSTWp+InvxV27di8i
Xv/2Hrp9jXdD+oxZRecRsnvR3pu3ZbHv9WMo2HfsGO3IxXNH0mNWzpjqOPt0pZHmQtIp9JPl
we0j31/0SvZtGfoF0zjp94QYjz0/f9234vrsc9XKhzL2cJ0X6bXLL/GfefH0Jcdfcc5Uh9iX
76+4N/Ole9NT2j5V8ifmZ4dJ58rbxZS5/FqzS2bOTKEnn063t1NmcA7hFPsC2ZwzuT97uW8z
XEX2kzz6yThCOlYJeKw5mBsVHXgkvejArzKKDhASiUfyz2WU3zFf5OWJ2X+8Izr7P2HnKMEC
9TdyTRj70w6yeXSI/QW5KWTX4p+RN5ceRwpyUshRvVLJa43jyJ6VU8iuJePp92nksTNcZGTP
ZPJi7Sjy1rLjyOuXjidPLxhJ/vL4p6S6+lsyqnc3+l0heX3JOPLkuUPIB7teIy9t+SPRKr4k
fz5nIHmufBh5cHpfsu+9d8l/d75K5s7fT64ZlkLWjelObh2bTq4dnkqat+whc877gDQ/8Tn5
uOUdMnPO22Tq6TvJCae+QMZN2U4Kih4lgyfcT/ofczfJLbyNZOavI4oySoaiKEcPGDDgaPbJ
WZiXl1fIPjmPkkH3C+jxBeyT002Pd7NPznwZdH8kPX4k++QcNnz48GH0cwSna+CgQYOHDPWD
7it9+/Xrf8SAAUfS846ku71yDzus9+F5eX2oTh9F6ZGRmZWV3TPHDyUlNa1bdyVdCcCZlKwY
4DDshZaHVMUYE+UymBeIhdvJAL4/WsRLfl5vqUzKcbRfSLyX4+psFm94eWLnPMHLOzvv9/cN
+zmj+K475fSDy5COeXS7hNTRqFtDo20tLRsV9LOBpNO/d+NpTOKUt5NCniFmNlp9jg2hf3jO
ZF/O0xEmca0P/1tra6tjNk9jAeVYVobpNWaE5Iec/un8uSeOZ8/OEv734fw+iedndXW1IzS2
Cm32ndBm9zMabXG8rG12XWbjDP5ctpqmGfz64rpDg/cl7LNcHOM0yWMWs2R7Sng6Ky3aU8LT
WRUmj8XPEDmPrdgs7OzIPYsmLeJ4OS0dsdNnku5AntPv5Dyv5D5gNc8rub3R2CmX32DsIg75
77KfWNlmaXiM8mj+3H2Y/yaR0yC+y+G2JvHjS6Q0s2f3STRWXUS3yvRfhx49crnovxX032I9
cnl03W78Od6NM1mKYXJc6ybFsu4hsS5cXrRVNqq4Py23eJ+quD+tSMCyEU1axPFyWuJVNpZz
P7Ga58u5vSsSoGw8zX39QsrfUV5mUjYu5L855LJRJaW5QX++iv9KSCN9ntfQrSqyhJaWOvp9
FX2j8uhlJsnkOZ7O74GTU5SBVKkMmZWfjpSTFdy3Nlq8Zyu4b21KwHISTVrE8XJa4lVONnKf
sZrnG7m9mxKgnLRyv7+S8g3KtSbl5Er+m1QuJyukNF9hKCcn0jLSoNc01NInSgMtHZfQPfNS
Q8KWG6f0LEmWyog4JjWk/MSyTG3ifrjF4v3dxP1wawKWqWjSIo6X0xKvMrWF+5fVPN/C7d2a
AGXqFl5G7qBspPyjSZm6g58jl6lNUprLDWVqJuUltDTV0OtpYcuMXC6cUhlor99v5b7yrMV7
sJX7yisJ6PfRpEUcL6clHn4fWo9gJc9f5va+kgB+zzKW+XEz5Rfk4LwW3w0I8fut3O9f5vUv
Qb8/SX8XWaD7PXti+N9MRuglYSF9jpTRvUmUo0gh5Tgy0rRs9JCeBWlS2ZDfV8R2slR+uoU8
d8w+xfMpXJ7K+S5vZ/LfnqI+NFe/FqtJLqmrramudVVUN7jqKlwzR9NXKBfNnFnUoulJQQdh
HjAohf6tulZzNVTV1zVWVrnq6qsrq2tjWnnPbmiNtD+YFyqB8+gdLXfRmzhlRjE7emeOg5Q6
/JlkQBZ9+aS5q9I0XOEM+e6CPNL0eEagwkRUsIubkS1VaKXzUyby6q9kcjNV9TH62Ctyf34z
U8Kk5zj9qorfIHK8Xuncjefxr+iflyrBAhmKB/Ui2D3k6GURzphE+uqFd7RUzP+THNxuItN4
4XbwSk1fBIgzQwOHwAk81azyf2/AVnEXHdLPrGSeQ6lSLhfpeeeQKhhFHbzQVPXjplzcWNZQ
XVcrnSBOIkm5+mfwBHYrZ5fNr9GYc9drnsaaBk+Iku7keYrLYTiRWXdSY/0lmpldeUqas82j
A0jza7CjHfrR+jXMD0y2emCK1QNTrR6YZvXAbgcfWEwmM8sHesnpb6PxFwA6Kz6Un52p/sg2
V/pO7rAgmoDF89Bh+NHpIP4fnf4oGnyKBJ+xRL1JNYhvn6/euoHhd0Xvz+/xh/fG56gnf502
7qT5g9TQff+1Pl1m9dP4TDv47360FrWVPyIw0g92jWWK9JwkYZ6vRPpdMdVbIOWceOrkZysO
9smewEkhT+pp3hOkM/SrbT/m20+nHm7NZv3YJfqTWm+0v/35Zct8z5FMqRFfP8Tn0Rv/gs9j
b5GcJrH/D/0XjfzUZhYYjwz+7WRd5+xJpTV1C7X8szK6Z3SnL596JanJ78w/+e15WG+RLK5u
8LjKXDX+48oaXNUeV0Vd/QKt3NVQ56qsC5zcUKXxC7hGnDVpVIHr7EmjRhaSRwKu+oKhrf9H
w97p5BH9sCSUfAAADhnM8gfLUv0FQI+vrNZEjm0PBaLa03o7q0IOZ1FcfwKQ5/XuY/qfgg8R
/UFAVpJPuiF/AQAAAADoRPCFDHHogpdxhPAy/XfjKjKPvpyPJ7/Tq/aT2rhqqrQ9TZUrKZQw
lRRmTSYpqKRAJQUAAKikQCUFAAAAAACopEAlhZ2VFGd6u/MKCv9Q/zmGX6JnGfbO5pURI4re
u6dl+oGie/WKB0cEe9kvXWtWyTpncquUhLTKQc//T7JVq869ePNNexs+iLlVzgSzaqq61suu
OyhlHVlN/P2o2aQoN1PeS7c/pHySbi8L0WJ9d+PS33q9N0dPEHOyXOIIdPEqCFfLlVEYeC1b
o2dIVGpqs5d9biPZXEl06XVVaTULI5wZ787nQHyhsvs/cZZWOZfVmNIb3dj1bnKz+lFgRidv
T0KaktlDjZC16oZAmdusl0vR5Y+N/0jhQekefQSYCGIswIhZa3jtin1l6g+12pi//+Z/RWyU
yGiDNIuMQjo9FtKnXLto8p/KrhLS6UFpRUp1fiykb2y8uN+kqYFU5welHZK0OxbSOVVnnzzn
QEDabZ7hrK1ilstDI2q9Zpt0UQ2Z/v3JnwrpzPDSJ8731NU0Nmiu0saL2JiLUt0QT/ulfzso
49bLsnqqfmlFknbyDP9PsuzhNkrf3O8PTc1/eUdPNRM5ONXsr+mxkP7yX81n/PiLa4S05OFJ
UqrzYyH9s7wHy0Ye87aQljw8WZJ2x0L6k5t2fjrk3neFtNs8ww0ebpf0F2Oe+PHqtz4Q0pnh
pW338CM2Pe/tPq2v6pdWTKTFCL7JWmW9pnmYajHdKK+7iHRM2o9JujT9NRtBOpDhdknLIYX+
8owgHdOQ4vM5IkiXLilcTOyUvi37xq+mXf86T7UzjLTe6uxxFdeUVVZq5UXEFunAQ8B/r33h
pUsaL5qv1TPR6gatXv9l7iEdl87lGa74ovJwO6Tb6eEdk5ZDSpw9XA4pcfbwT3P2nbbmkre7
pIdnBzzcvJpASMsv+QLWznBEfYYz6jNgFayCVbAKVsEqWAWrYBWs6ipWtagT9Ka6NWS3fqUW
r+ksSWPCzJKk0HMypX7sTvsar4LvFodQY0ZwlqQ1Uc6SJJo6jDMkedlUqZZnSBJHr4g4Q5Lf
YZr0NlvhPIfa7EUkqtmLCGYvMp29aDtmLwKATozYzF6kRD170c1/rBves2cv9ZyNf/v6nD8O
VkP3E3H2Ink72tmLiD570cdJ/hzem4TZizAwEAAAwBQYGAgAAAAAAGARGBiI2YtQSQEAAIBK
CgAAAAAAAFRSdNZKiuDsRXv1H51W5r7564qCu93/VdR4zF6UeFax2Ys+tmzViMY5498alaLG
Y/aiRLJqqmrtrLa7apuVgejOcEZ9BqyCVbAKVsEqWAWrYBWsglVdxaoJagsfzBjVIEYSYRBj
V0T7BzGm8Zvei8RjIGNf3WHkwRUfS9tNZJpU3SAfZQZxply5IQMDJOW3ZQyQBADg0AcGSLZd
yY8BksbmDvQ9BAAAiCPQ9xAAAAAAAMAi0PcQAyRRSQEAAIBKCgAAAAAAAFRSdNZKCgyQxADJ
2AyQXKt3s85MWUdWE3/f6QrCul0TsjKdkPnJhOwi/lXcZS3WX7fDa11awXpvjp4g5mS5xBHo
4lUQrpYrozDwWrZGz5Co1NRmL/vcRrK5kujS66rSahZGODMumQH8ZFDZ/Z84S6ucy2pM6Y1u
7Ho3uVn9SB9OwALGUPp8SqYF7V66vVbdEChzm/VyKbr85RF/PTn7NriiLeEBZi8/ideu2Fem
7nhJUW9/8kd9HV8mYlxMV0inx0L67fHnnkIuuVVIpwelFSnV+bGQvqHl2T8Nef8HIZ0flHZI
0u5YSCf/+bgXD197QEi7zTPcsFK1XdLr10079oYR+4V0Znhp21eq3r+0mFz2UZHql5YXyXby
DP/Y4OE2Sju27/n9KzVOXfpjUw//2ODhNkrn/ZCyp98/NxRxacnDk6RU58dC+psFo04Z4wyk
WvLwZEnaHQvpn/e/I6Pu3wFpt3mGGzzcLukfj57rO3P2fpHhmeGlbffwvB4nD36s+4k81YqJ
tFiLfbJWWa9pHqYqVqC3Y0H0SXzlQBJBOpDhdknLIYX+8owgHdOQ4vM5IkiXLilcTOyU/uLO
6zyPP9fKU+0MI623OntcxTVllZVaeRGxRTrwEPDfa194abb2pVbPRKsbtHr9l7mHdFw6N7BA
ZVQebod0Oz28Y9JySImzh8shJc4e/tHAnQOvPuuzLu7hWFIXVsEqWAWrYBWsglWwClbBqsS3
qkWdoDfV3UJ261dq8ZrOjHRMmJmRFHpOVpiZkWx7tziEGjOCMyPdEuXMSKKpwzgr0uU0z6+w
PCuSOPrKiLMi+R2mSW+zFc6D2YvkpmzMXgQAwKGPRJm96Bcnvpbj3tFLfXrt5Nz1DYPU0P3O
OXvR/mR/Dn+SjNmLMDAQAADAFBgYCAAAAAAAYBEYGIjZi1BJAQAAgEoKAAAAAAAAVFJ01kqK
4OxFrH+Ftblv5jz9zN82rjpQFI/ZixLPKjZ70X7LVg05ddvQC75X4jJ7USJZNVXFkrqwClbB
KlgFq2AVrIJVsApWJb5VE9QWPpgxqkGMJMIgxq6I9g9iTOM3nQ2PiP1Axr66w8iDK/ZL201k
mlTdIB9lBnGmXLkhAwMk5bdlDJAEAODQBwZItl3JjwGSxuYO9D0EAACII9D3EAAAAAAAwCLQ
9xADJFFJAQAAgEoKAAAAAAAAVFJ01koKDJDEAMnYDJBcq3ezzkpZR1YTf9/pCsK6XROyMp2Q
+dTWXbrvGrVYf90Or3VpBeu9OXqCmJPlEkegi1dBuFqujMLAa9kaPUOiUlObvexzG8nmSqJL
r6tKq1kY4cy4ZAbwk0Fl93/iLK1yLqsxpTe6sevd5Gb1I304AQsYQ+nzKZkWtHvp9lp1Q6DM
bdbLpejyl0f89eTs2+CKtoQHGP9DI1C7Yl+Z2nHttstWF/rX8WUixsV0hXR6LKTTsi5/pN+X
64V0elBakVKdHwvpV997Z3fN/FYhnR+UdkjS7lhIbz3617lbvwtkuNs8ww0rVdsl7du48LTz
3/pYSGeGl7Z9pWrlrw2DPy8/XvVLy4tkO3mG7zd4uI3Sh31wc9riz77XU73f1MP3GzzczvW5
S+6fu+KotUJa8vAkKdX5sZBe+I+3/552fCDVkocnS9LuWEi/4Csu3rP5ByHtNs9wg4fbluHn
Nq6b8Mo+IZ0ZXtp2D/90a96dJc1jVb+0YiIt1mKfrFXWa5qHqYoV6O1YEH0SXzmQRJAOZLhd
0nJIob88I0jHNKT4fI4I0qVLChcTO6WH/ntKGbnvU55qZxhpvdXZ4yquKaus1MqLiC3SgYeA
/177wkuztS+1eiZa3aDV67/MPaTj0sEFKqPycDuk2+nhHZOWQ0qcPVwOKXH28L8fdevsvhkf
d0kPzwt4OJbUhVWwClbBKlgFq2AVrIJVsCrxrWpRJ+hNdb8mu/UrtXhNZ0YaG2ZmJIWe82xy
8HJO+xqvgu8Wh1BjRnBmpF9HOTOSaOowzop0Fc3zqy3PiiSOvibirEh+h2nS22yF82D2Irkp
G7MXAQBw6CNRZi+68aVvR974Xrb6aP61n1y+crAaut85Zy96OMWfww+lYPYiDAwEAAAwBQYG
AgAAAAAAWAQGBmL2IlRSAAAAoJICAAAAAAAAlRSdtZIiOHvRQ3q9g5W5b7ZMX3X3oseIGo/Z
ixLPKjZ70cOWrdp/77fDj7jz+6J4zF6USFZNVbGkLqyCVbAKVsEqWAWrYBWsglWJb9UEtYUP
ZoxqECOJMIixK6L9gxjT+E1nR8R+IGNf3WHkwRUPS9tNZJpU3SAfZQZxply5IQMDJOW3ZQyQ
BADg0AcGSLZdyY8BksbmDvQ9BAAAiCPQ9xAAAAAAAMAi0PcQAyRRSQEAAIBKCgAAAAAAAFRS
dNZKCgyQxADJ2AyQXKt3s342eR1ZTfx9pysI63YdBOs7JfetYloTCen4WpdWsN6boyeIOVku
cQTMKAhXy5VRGHgtW6NnSFRqarOXfW4j2VxJdOl1VWk1CyOcGZfMAH4yqOz+T5ylVc5lNab0
Rjd2vZvcrH6kDyfQA1EWIeNpQZtHN9eqGwJlbrNeLkWXvzzirydn3wZXtCU8wDzEq9B57Yp9
Zert1iNuGpzvXwaeiRgX0xXS6bGQvqvioj4nnbBRSKcHpRUp1fmxkJ4ya8YfTzr1OyGdH5R2
SNLuWEiXr9h/kbPbD0LabZ7hhpWq7ZI+Uz3u+6qj9wnpzPDStq9U/f3o3zsf//OJql9aXiTb
yTP8YYOH2yi98KveNxz3r8/1VD9s6uEPGzzcRuk7/vLFwze9sUZISx6eJKU6PxbStx9VsHXX
mECqJQ9PlqTdsZCe9qRSfseiL4S02zzDDR5ul/Qp2sobTv12n5DODC9tu4d/d8/up51/GqX6
pRUTabEW+2Stsl7TPExVrEBvx4Lok/jKgSSCdCDD7ZKWQwr95RlBOqYhxedzRJAuXVK4mNgp
7bhlSeOxD3/GU+0MI623OntcxTVllZVaeRGxRTrwEPDfa194abb2pVbPRKsbtHr9l7mHdFw6
O7BAZVQebod0Oz28Y9JySImzh8shJc4e/tDjL5744NQPu7iHY0ldWAWrYBWsglWwClbBKlgF
qxLfqhZ1gt5Ut5bs1q/U4jWdGWlcmJmRFHpOitSP3Wlf41Xw3eIQaswIzoy0NsqZkURTh3FW
pGtpnl9neVYkcfT1EWdF8jtMk95mK5wHsxfJTdmYvQgAgEMfiTJ70Y6vRpx7019z1G7vVnw2
//nBauh+55y9qJnPXvQoZi/CwEAAAABzYGAgAAAAAACARWBgIGYvQiUFAAAAKikAAAAAAABQ
SdFZKymCsxc9annum31197wyIPebonjMXpR4VrHZi5otW/XY9atm7inPUeMxe1EiWTVVxZK6
sApWwSpYBatgFayCVbAKViW+VRPUFj6YMapBjCTCIMauiPYPYkyTbnrsBzL21R1GHlzRLG03
kWlSdYN8lBnEmXLlhgwMkJTfljFAEgCAQx8YINl2JT8GSBqbO9D3EAAAII5A30MAAAAAAACL
QN9DDJBEJQUAAAAqKQAAAAAAAFBJ0VkrKTBAEgMkYzNAcq3ezTolZR1ZTfx9pysI63ZNyC66
fayTkA10+9wQLdZft8NrXVrBem+OniDmZLnEEejiVRCuliujMPBatkbPkKjU1GYv+9xGsrmS
6NLrqtJqFkY4My6ZAfxkUNn9nzhLq5zLakzpjW7seje5Wf1IH06gB6IsQsbTgjaPBQt1Q6DM
bdbLpejyl0f89eTs2+CKtoQHmEd5FTqvXbGvTD3b/PJxjz7oX6maiRgX0xXS6bGQ/ssZa0qX
3nCzkE4PSitSqvNjIT122gPO1sMDqc4PSjskaXcspA8r+MyzdOrnQtptnuGGlartkh7zYv6V
75fsE9KZ4aVtX6n6pYn3vHPzv/0rVT+aIi+S7eQZ3mzwcBulR97g2/lhXaou3Wzq4c0GD7dR
+n/unx1Ivu63RVxa8vAkKdX5sZA+5bLd57c8myJSLXl4siTtjoV0ze19T209PE1Iu80z3ODh
dkn3ytrvefLUfSLDM8NL2+7hva6eceCv387mqVZMpMVa7JO1ynpN8zBVsQK9HQuiT+IrB5II
0oEMt0taDin0l2cE6ZiGFJ/PEUG6dEnhYmKn9MScPeOPnf8hT7UzjLTe6uxxFdeUVVZq5UXE
FunAQ8B/r33hpdnal1o9E61u0Or1X+Ye0nHp4AKVUXm4HdLt9PCOScshJc4eLoeUOHv415sG
7O3+s++7uIdjSV1YBatgFayCVbAKVsEqWAWrEt+qFnWC3lS3juzWr9TiNZ0Z6dgwMyMp9JwX
koOXc9rXeBV8tziEGjOCMyOti3JmJNHUYZwVaSXN8xssz4okjr4x4qxIfodp0ttshfNg9iK5
KburzF7kxexFANCJkSizF71371uTjzqqlzq3+KG3/vnPwWrofuecvcjBZy8imL0IAwMBAADM
gYGBAAAAAAAAFoGBgZi9CJUUAAAAqKQAAAAAAABAJUVnraQIzl5ELM99c9K/3vvm9PeJGo/Z
ixLPKjZ7kcOyVZ/fdMyklSdnxGX2okSyaqqKJXVhFayCVbAKVsEqWAWrYBWsSnyrJqgtfDBj
VIMYSYRBjF0R7R/EmMZv+s9JPAYy9vU7jDS4wiFtN5FpUnWDfJQZxJly5YYMDJCU35YxQBIA
gEMfGCDZdiU/BkgamzvQ9xAAACCOQN9DAAAAAAAAi0DfQwyQRCUFAAAAKikAAAAAAABQSdFZ
KykwQBIDJGMzQHKt3s36heR1ZDXx952uIKzbdRCs75Tct4ppTSSk42tdWsF6b46eIOZkucQR
MKMgXC1XRmHgtWyNniFRqanNXva5jWRzJdGl11Wl1SyMcGZcMgP4yaCy+z9xllY5l9WY0hvd
2PVucrP6kT6cQA9EWYSMpwVtHt1cq24IlLnNerkUXf7yiP/JwL4NrmhLRIDhVei8dsW+MuU4
e2+Z+8kf9XV8mYhxMV0hnR4L6e96nv+fkWdcKaTTg9KKlOr8WEhv+ueoRz/UAqnOD0o7JGl3
LKS//7+7etTmHhDSbvMMN6xUbZf0ReO+fuzS+z8V0pnhpW1fqfrWv3+5OV89TPVLy4tkO3mG
OwwebqP0PVvm/TD9DYcu7TD1cIfBw22Ufqrn4c1Xf7GpiEtLHp4kpTo/FtKvFVTVvDs/kGrJ
w5MlaXcspB854eyVzac5hbTbPMMNHm6X9JnP/PrhNVP3iQzPDC9tu4e/Omv8q/98fxpPtWIi
LdZin6xV1muah6mKFejtWBB9El85kESQDmS4XdJySKG/PCNIxzSk+HyOCNKlSwoXEzulb573
6mmry9/kqXaGkdZbnT2u4pqyykqtvIjYIh14CPjvtS+8NFv7UqtnotUNWr3+y9xDOi4dXKAy
Kg+3Q7qdHt4xaTmkxNnD5ZASZw8/fdDUYTO++bKLeziW1IVVsApWwSpYBatgFayCVbAq8a1q
USfoTXXryW79Si1e05mRfhZmZiSFnvNimJmRbHu3OIQaM4IzI62PcmYk0dRhnBXpJprnqyzP
iiSOXh1xViS/wzTpbbbCeTB7kdyU3VVmL9qO2YsAoBMjUWYveu4XDyyt+VMv9UDrF+9cnuVS
Q/c75+xFaXz2ohTMXoSBgQAAAObAwEAAAAAAAACLwMBAzF6ESgoAAABUUgAAAAAAAKCSorNW
UgRnL0qxPPfN0B4fHnnHp93iMntR4lnFZi9Ks2zVK3/95sIJL/9YFI/ZixLJqqkqltSFVbAK
VsEqWAWrYBWsglWwKvGtmqC28MGMUQ1iJBEGMXZFtH8QYxq/6cUkHgMZ++oOIw+uSJO2m8g0
qbpBPsoM4ky5ckMGBkjKb8sYIAkAwKEPDJBsu5IfAySNzR3oewgAABBHoO8hAAAAAACARaDv
IQZIopICAAAAlRQAAAAAAACopOislRQYIIkBkrEZILlW72b9YvI6spr4+05XENbtOgjWd0ru
W8W0JhLS8bUurWC9N0dPEHOyXOIImFEQrpYrozDwWrZGz5Co1NRmL/vcRrK5kujS66rSahZG
ODMumQH8ZFDZ/Z84S6ucy2pM6Y1u7Ho3uVn9SB9OoAeiLELG04I2j26uVTcEytxmvVyKLn95
xF9Pzr4NrmhLeIBJ4VXovHbFvjKVfMLAMV9vV/RVp5iIcTFdIZ0eC+kFM3a4fvP4nUVcOj0o
rUipzo+F9M5/nPLae0cHUp0flHZI0u5YSHd78JtVabMcQtptnuGGlartkj5t/S++vv+hT0SG
Z4aXtn2l6vwpC85dVV3MUy0vku3kGZ5m8HAbpf/t/f0ZWYd9rKc6zdTD0wwebqP0lB3q2U+/
3iSkJQ9PklKdHwvpIwfcs/2ZfR8KacnDkyVpdyyk3/3vg3vPOn6fkHabZ7jBw+2STp/hOX3V
kx8I6czw0rZ7+CPfnDz34vMmq35pxURarMU+Waus1zQPUxUr0NuxIPokvnIgiSAdyHC7pOWQ
Qn95RpCOaUjx+RwRpEuXFC4mdkoX/vn47PN3f8FT7Qwjrbc6e1zFNWWVlVp5EbFFOvAQ8N9r
X3hptvalVs9Eqxu0ev2XuYd0XDo3sEBlVB5uh3Q7Pbxj0nJIibOHyyElzh6e/EFa69ivP++S
Hh5cghVL6sIqWAWrYBWsglWwClbBKliV+Fa1qBP0proNZLd+pRav6cxI48PMjKTQc14OMzOS
be8Wh1BjRnBmpA1RzowkmjqMsyLdTPN8jeVZkcTRt0ScFcnvME16m61wHsxeJDdlY/YiAAAO
fSTK7EW3NV99xadP9lIr9w9sufTTwWrofuecvegpPnvRk5i9CAMDAQAAzIGBgQAAAAAAABaB
gYGYvQiVFAAAAKikAAAAAAAAQCVFZ62kCM5e9KTluW9ado3433cLc+Iye1HiWcVmL3rKslU9
Fnz37ua/+uIye1EiWTVVxZK6sApWwSpYBatgFayCVbAKViW+VRPUFj6YMapBjCTCIMauiPYP
YkzjN/0UEo+BjH11h5EHVzwlbTeRaVJ1g3yUGcSZcuWGDAyQlN+WMUASAIBDHxgg2XYlPwZI
Gps70PcQAAAgjkDfQwAAAAAAAItA30MMkEQlBQAAACopAAAAAAAAUEnRWSspMEASAyRjM0By
rd7N+uXkdWQ18fedriCs23UQrO+U3LeKaU0kpONrXVrBem+OniDmZLnEETCjIFwtV0Zh4LVs
jZ4hUampzV72uY1kcyXRpddVpdUsjHBmXDID+Mmgsvs/cZZWOZfVmNIb3dj1bnKz+pE+nEAP
RFmEjKcFbR7dXKtuCJS5zXq5FF3+8oi/npx9G1zRlvAA8ySvQue1K/aVqfNeWZ1Ud1pPfdUp
JmJcTFdIp8dC+t7NFTNv+9PmIi6dHpRWpFTnx0K6z2s3fbr282yR6vygtEOSdsdC+vyX1vSZ
+odAhrvNM9ywUrVd0mdf5+5JRuwXGZ4ZXtr2lap/uG/6Q19edg5PtbxItpNn+FMGD7dR+vDL
1v9n3VT/WuxPmXr4UwYPt1F658unNi05sklISx6eJKU6PxbS13hPefbvRZ8LacnDkyVpdyyk
b238YF/5aV8Kabd5hhs83C5p78aKirte/VhIZ4aXtt3DS65Ycmztv05V/dKKibRYi32yVlmv
aR6mKlagt2NB9El85UASQTqQ4XZJyyGF/vKMIB3TkOLzOSJIly4pXEzslB7b8M3jhb8+wFPt
DCOttzp7XMU1ZZWVWnkRsUU68BDw32tfeGm29qVWz0SrG7R6/Ze5h3RcOrhAZVQebod0Oz28
Y9JySImzh8shJc4ePmzF4sbP8r/ukh6eG/BwLKkLq2AVrIJVsApWwSpYBatgVeJb1aJO0Jvq
biW79Su1eE1nRpoQZmYkhZ6TLvVjd9rXeBV8tziEGjOCMyPdGuXMSKKpwzgr0q9pnq+1PCuS
OHpdxFmR/A7TpLfZCufB7EVyUzZmLwIA4NBHosxe9Gb1hZNHvZ2jLnjkxvuG5Q1WQ/c75+xF
uXz2ohzMXoSBgQAAAObAwEAAAAAAAACLwMBAzF6ESgoAAABUUgAAAAAAAKCSorNWUgRnL8qx
PPeN8/iMwn+MdsZl9qLEs4rNXpRr2arlq294YOwFsbfKmWBWTVWxpC6sglWwClbBKlgFq2AV
rIJViW/VBLWFD2aMahAjiTCIsSui/YMY0/hNLyHxGMjYV3cYeXBFrrTdRKZJ1Q3yUWYQZ8qV
GzIwQFJ+W8YASQAADn1ggGTblfwYIGls7kDfQwAAgDgCfQ8BAAAAAAAsAn0PMUASlRQAAACo
pAAAAAAAAEAlRWetpMAASQyQjM0AybV6N+v0lHVkNfH3na4grNs1IfmZhByg+0/S7WUhWqy/
bofXurSC9d4cPUHMyXKJI9DFqyBcLVdGYeC1bI2eIVGpqc1e9rmNZHMl0aXXVaXVLIxwZlwy
A/jJoLL7P3GWVjmX1ZjSG93Y9W5ys/qRPpyABQxvT0KaktlDjZC16oZAmdusl0vR5S+P+OvJ
2bfBFW0JDzA5vAqd167YV6bu1/p98sAlRF91iokYF9MV0umxkD5ixGePHqi4rYhLpwelFSnV
+bGQfvmya/vv/MEnpPOD0g5J2h0L6Rt6fP78F/sDGe42z3DDStV2SQ8+YtOvDzTuE6nODC9t
+0rVdw8+75ukxsk81fIi2U6e4bkGD7dR+t87fnXE2U3JunSuqYfnGjzcRumbKufcOmPKnUVc
WvLwJCnV+bGQ/stvz3ghs1cg1ZKHJ0vS7lhI7//v3XV3HZUipN3mGW7wcLuk/7vw2T4b7/9Y
ZHhmeGnbPfzAN3/9+2/HnMJTrZhIi7XYJ2uV9ZrmYapiBXo7FkSfxFcOJBGkAxlul7QcUugv
zwjSMQ0pPp8jgnTpksLFxE7p64cMvMOtfMFT7Qwjrbc6e1zFNWWVlVp5EbFFOvAQ8N9rX3hp
tvalVs9Eqxu0ev2XuYd0XDo7sEBlVB5uh3Q7Pbxj0nJIibOHyyElzh6evemHOZuXf9XFPRxL
6sIqWAWrYBWsglWwClbBKliV+Fa1qBP0prqNZLd+pRZvN8LaxkJmRho9KszUSAo96bXk4PWc
9rVeBV8uDqHWjODUSBujnBpJtHUYp0VaT/N8g+VpkcTRt0acFsnvMU16o63wHkxfJLdlY/oi
AAAOfSTK9EXKtzn541f2UidtPOOO398/WA3d75zTFz3Dpy/agemLMDIQAADAHBgZCAAAAAAA
YBEYGYjpi1BJAQAAgEoKAAAAAAAAVFJ01kqK4PRFOyxPfpOUUp62LPebonhMX5R4VrHpi56x
bFXxb3p+OWAOicv0RYlk1VQVa+rCKlgFq2AVrIJVsApWwSpYlfhWTVBb+GjG6EYxkgijGLsi
2j+KMY3f9VkkHiMZ++oeI4+ueEbabiLTpPoG+SgziDPl2g0ZGCEpvy5jhCQAAIc+MEKy7Vp+
jJA0tneg8yEAAEAcgc6HAAAAAAAAFoHOhxghiUoKAAAAVFIAAAAAAACgkqKzVlJghCRGSMZm
hORavZ/1a8nryGri7ztdQVi/6yBY3ym5bxXTmkhIx1e7tIL13hw9QczJcokjYEZBuFqujMLA
a9kaPUOiUlObvexzG8nmSqJLr6tKq1kY4cy4ZAbwk0Fl93/iLK1yLqsxpTe6sevd5Gb1I304
gR6IsggZTwvaPLq5Vt0QKHOb9XIpuvzlEX89Ofs2uKYt4QFmB69C57Ur9pWpHy75w543T/pc
X8mXiRiX0xXS6bGQXnPJKad89PoNQjo9KK1Iqc6PhfRF+67s+czznwnp/KC0Q5J2xyTVymtP
fv5kIMPd5hluWKvaLukVGzc9VjFsn5DODC9t+1rVs1ofWL+3cJjql5aXyXbyDH/G4OE2SmdM
+NXzjzz5vZ7qZ0w9/BmDh9sovWJUabZK7hDSkocnSanOj4X0L66f/b/e278T0pKHJ0vS7lhI
X/De3bfOevwHIe02z3CDh9sl/Y8t997g2vmxkM4ML227hz9dsvjqCcdOU/3Siom0WI19slZZ
r2kepirWoLdjSfRJfOlAEkE6kOF2Scshhf7yjCAd05Di8zkiSJcuKVxM7JQuKvlgQvHf3+Op
doaR1ludPa7imrLKSq28iNgiHXgI+O+1L7w0W/1Sq2ei1Q1avf7L3EM6Lp0XWKEyKg+3Q7qd
Ht4xaTmkxNnD5ZASZw9/9YEhj77xhy+7pIfnBjwci+rCKlgFq2AVrIJVsApWwSpYlfhWtagT
9Ka6TWS3fqUWr/nUSKPDTI2k0JP+FWZqJNteLg6h1ozg1EibopwaSbR1GKdF2kjzfJPlaZHE
0bdFnBbJ7zFNeqOt8B5MXyS3ZXeV6Yu8mL4IADoxYjN9EYl6+qJRX32xeZCWq77w7+8G3fnk
EDV0PxGnLyKko9MXvcCnL3oe0xdhZCAAAIA5MDIQAAAAAADAIjAyENMXoZICAAAAlRQAAAAA
AACopOislRTB6Yuetzz5Tf4Zc7becNvXcZm+KPGsYtMXvWDZqqvPu/y+AfuT4jJ9USJZNVXF
orqwClbBKlgFq2AVrIJVsApWJb5VE9QWPpoxulGMJMIoxq6I9o9iTON3/XwSj5GMfXWPkUdX
vCBtN5FpUn2DfJQZxJly7YYMjJCUX5cxQhIAgEMfGCHZdi0/Rkga2zvQ+RAAACCOQOdDAAAA
AAAAi0DnQ4yQRCUFAAAAKikAAAAAAABQSdFZKykwQhIjJGMzQnKt3s/6X8nryGri7ztdQVi/
6yBY3ym5bxXTmkhIx1e7tIL13hw9QczJcokjYEZBuFqujMLAa9kaPUOiUlObvexzG8nmSqJL
r6tKq1kY4cy4ZAbwk0Fl93/iLK1yLqsxpTe6sevd5Gb1I304gR6IsggZTwvaPLq5Vt0QKHOb
9XIpuvzlEX89Ofs2uKYt4QHmeV6FzmtX7CtTv/quz7D7v/9CX8mXiRiX0xXS6bGQfufLw8dv
vuxaIZ0elFakVOfHQrr10hFn1qwJpDo/KO2QpN2xkP5gcfrX+xZ8KaTd5hluWKvaLukb68kb
zrH7hHRmeGnb16pe1XvOhX1SB6l+aXmZbCfP8BcMHm6j9N9GZaU9d803eqpfMPXwFwwebqP0
UR8cd3vmtnuEtOThSVKq82MhnTlam7466WshLXl4siTtjoX0L0Y37zjQ41sh7TbPcIOH2yX9
+o2FRz9asVdIZ4aXtt3Dr1/9Ys5pb5yv+qUVE2mxGvtkrbJe0zxMVaxBb8eS6JP40oEkgnQg
w+2SlkMK/eUZQTqmIcXnc0SQLl1SuJjYKf3+nnvuG7mrhafaGUZab3X2uIpryiortfIiYot0
4CHgv9e+8NJs9UutnolWN2j1+i9zD+m4dHCFyqg83A7pdnp4x6TlkBJnD5dDSpw9PLnkx+9X
eonatT0ci+rCKlgFq2AVrIJVsApWwSpYlfhWtagT9Ka628hu/UotXvOpkcaEmRpJoSftCjM1
km0vF4dQa0ZwaqTbopwaSbR1GKdFup3m+R2Wp0USRzdFnBbJ7zFNeqOt8B5MXyS3ZXeV6Yu2
Y/oiAOjEiM30RUrU0xdtfO4fyYXv5KgDnUsu+XbtQDV0PxGnL5K32zd90TA+fdEQTF+EkYEA
AADmwMhAAAAAAAAAi8DIQExfhEoKAAAAVFIAAAAAAACgkqKzVlIEpy8aYnnym9asRvWtFz+L
y/RFiWcVm75omGWrPr7u/06+/aHkuExflEhWTVWxqC6sglWwClbBKlgFq2AVrIJViW/VBLWF
j2aMbhQjiTCKsSui/aMY0/hdZ4NNYz+Ssa/uMfLoimHSdhOZJtU3yEeZQZwp127IwAhJ+XUZ
IyQBADj0gRGSbdfyY4Sksb0DnQ8BAADiCHQ+BAAAAAAAsAh0PsQISVRSAAAAoJICAAAAAAAA
lRSdtZICIyQxQjI2IyTX6v2sdyWvI6uJv+90BWH9roNgfafkvlVMayIhHV/t0grWe3P0BDEn
yyWOgBkF4Wq5MgoDr2Vr9AyJSk1t9rLPbSSbK4kuva4qrWZhhDPjkhnATwaV3f+Js7TKuazG
lN7oxq53k5vVj/ThBHogyiJkPC1o8+jmWnVDoMxt1sul6PKXR/z15Ozb4Jq2hAeYIbwKndeu
2FemvldqR0ys+FRfv5iJGJfTFdLpsZB+/IUTm9+beI2QTg9KK1Kq82Mh7XzzzX+Spv1COj8o
7ZCk3bGQHpBLnprQu1VIu80z3LBWtV3Sr3z1wF/ffOBjIZ0ZXtr2tarrj73y66SHDlf90vIy
2U6e4cMMHm6j9LSx6l+8ZYouPczUw4cZPNxG6dI7hz0457f3FnFpycOTpFTnx0K6zxufPPrh
OiJSLXl4siTtjoX0/25a8/c8t0NIu80z3ODhdkk3Nd43cvncPSLDM8NL2+7hQx1vF3x23xye
asVEWqzGPlmrrNc0D1MVa9DbsST6JL50IIkgHchwu6TlkEJ/eUaQjmlI8fkcEaRLlxQuJnZK
a9e+M+CcT97iqXaGkdZbnT2u4pqyykqtvIjYIh14CPjvtS+8NFv9UqtnotUNWr3+y9xDOi6d
F1ihMioPt0O6nR7eMWk5pMTZw+WQEmcPf31a6rjffvhDl/Tw4BqsWFQXVsEqWAWrYBWsglWw
ClbBqsS3qkWdoDfV3U5261dq8ZpPjXRMmKmRFHrSG2GmRrLt5eIQas0ITo10e5RTI4m2DuO0
SHfSPP+N5WmRxNF3RZwWye8xTXqjrfAeTF8kt2Vj+iIAAA59JMr0RUdfOH/5g//LUd9Qtxz5
/UMD1dD9zjl9UQGfvigf0xdhZCAAAIA5MDIQAAAAAADAIjAyENMXoZICAAAAlRQAAAAAAACo
pOislRTB6YvyLU9+4xtfPv/Rdw/EZfqixLOKTV9UYNmq6ZefcdPU1PhMX5RIVk1VsagurIJV
sApWwSpYBatgFayCVYlv1QS1hY9mjG4UI4kwirErov2jGNP4XWfTvcZ+JGNf3WPk0RUF0nYT
mSbVN8hHmUGcKdduyMAISfl1GSMkAQA49IERkm3X8mOEpLG9A50PAQAA4gh0PgQAAAAAALAI
dD7ECElUUgAAAKCSAgAAAAAAAJUUnbWSAiMkMUIyNiMk1+r9rN9IXkdWE3/fadbj93bpKNZ3
Su5bxbQmEtLx1S6tYL03R08Qc7Jc4giYURCuliujMPBatkbPkKjU1GYv+9xGsrmS6NLrqtJq
FkY4My6ZAfxkUNn9nzhLq5zLakzpjW7seje5Wf1IH06gB6IsQsbTgjaPbq5VNwTK3Ga9XIou
f3nEX0/Ovg2uaUt4gMnnVei8dsW+MuV95P5Br878TF/Jl4kYl9MV0umxkJ7wzJCb7j21SUin
B6UVKdX5sZCe+L9tg0cXtwrp/KC0Q5J2x0L6x4uaBl78i8+FtNs8ww1rVdsl/ffrSuatPXOv
kM4ML237WtUnPf3bKV/+s1j1S8vLZDt5hhcYPNxG6U++3XvpH4udunSBqYcXGDzcRumbzrry
E+cLa4q4tOThSVKq82MhfavjouxtXzlEqiUPT5ak3bGQXvtZ1Z7N6wIZ7jbPcIOH2yW9/7Sb
Km7cv19keGZ4ads9/G8T1gx8K6eAp1oxkRarsU/WKus1zcNUxRr0diyJPokvHUgiSAcy3C5p
OaTQX54RpGMaUnw+RwTp0iWFi4md0jvHfXLzJzlf8lQ7w0jrrc4eV3FNWWWlVl5EbJEOPAT8
99oXXpqtfqnVM9HqBq1e/2XuIR2XDq5QGZWH2yHdTg/vmLQcUuLs4XJIibOHV99Z/ItzTvqg
S3p4dsDDsagurIJVsApWwSpYBatgFayCVYlvVYs6QW+qu4Ps1q/U4jWfGmlsmKmRFHrSm2Gm
RrLt5eIQas0ITo10R5RTI4m2DuO0SL+leX635WmRxNGbI06L5PeYJr3RVngPpi+S27IxfREA
AIc+EmX6om21f1O71eWq112+dX7TFQPV0P3OOX3RGD590ShMX4SRgQAAAObAyEAAAAAAAACL
wMhATF+ESgoAAABUUgAAAAAAAKCSorNWUgSnLxplefKbR+ZffviuJ3xxmb4o8axi0xeNsWzV
mmc+L9361g9F8Zi+KJGsmqpiUV1YBatgFayCVbAKVsEqWAWrEt+qCWoLH80Y3ShGEmEUY1dE
+0cxpvG7XkniMZKxr+4x8uiKMdJ2E5km1TfIR5lBnCnXbsjACEn5dRkjJAEAOPSBEZJt1/Jj
hKSxvQOdDwEAAOIIdD4EAAAAAACwCHQ+xAhJVFIAAACgkgIAAAAAAACVFJ21kgIjJDFCMjYj
JNfq/azfTF5HVhN/3+kKwvpdB8H6Tsl9q5jWREI6vtqlFaz35ugJYk6WSxwBMwrC1XJlFAZe
y9boGRKVmtrsZZ/bSDZXEl16XVVazcIIZ8YlM4CfDCq7/xNnaZVzWY0pvdGNXe8mN6sf6cMJ
9ECURch4WtDm0c216oZAmdusl0vR5S+P+OvJ2bfBNW0JDzCjeBU6r12xr0xdsuHj5nGrvtFX
8mUixuV0hXR6LKS/Lk1e9p8etwjp9KC0IqU6PxbSe1ZlTCn85GshnR+UdkjS7lhIj/zN84WT
xv5PSLvNM9ywVrVd0tc0PjElZ/cnQjozvLTta1V//dlLDV/VFKp+aXmZbCfP8DEGD7dR+sX6
1S+//4U/w8eYevgYg4fbKD3qIaKe3HqtkJY8PElKdX4spO94684fX7g2kGrJw5MlaXcspJd2
X36n77xvhbTbPMMNHm6X9Dv93p5+7Q37hXRmeGnbPfzkr/pOeDS5v+qXVkykxWrsk7XKek3z
MFWxBr0dS6JP4ksHkgjSgQy3S1oOKfSXZwTpmIYUn88RQbp0SeFiYqf0rFGf3HTKUXt4qp1h
pPVWZ4+ruKasslIrLyK2SAceAv577QsvzVa/1OqZaHWDVq//MveQjksHV6iMysPtkG6nh3dM
Wg4pcfZwOaTE2cPrXxtQu63hnS7u4VhUF1bBKlgFq/6fvfMPj6o68/iZmQyljMnGJEpE20Y0
22dnYh6rLSVpaW6Rn6WuNFgFgbKwuUxiY5fOhAqt1anaH25ZnyJtAu66jSAhVaGraDW4aKv1
B2rrsrhmxX1qh6ZKFAMVEVHq7D1n7rlzLs+9l5nk3MvM5Pv5J5Mnc/N977nvPTP3Ped9X1gF
q2AVrIJVsCr/rUoqDWyprpsMsP+UTFiXRvqMTWkkn3ZQubCRPSBv9SrzcFFAqxmZ0kjdOZZG
4msd5rJIW7Qx7826LBJ/9y8cyyKlPaabLdpy70H5InEtG+WLAACFT76UL+rf0npuaEGVcslz
O26oazlXOfH34ixfNFkvXzQJ5YuQGQgAANYgMxAAAAAAIEuQGYjyRQhSAAAAghQAAAAAAAhS
FGuQIlO+aFLWxW9Oe+Ur1/9oiU/xonxR/llFyxdNztqqO77wvwc37z3mSfmifLJqpoKmurAK
VsEqWAWrYBWsglWwClblv1UNSlLPZswti5E4ZDGORoafxThWv+o009P9TMYJzGPE7IrJwutu
MkuIN4jvsoIfKUY3RJAhKT4uI0MSAFD4IEPy5FF+ZEia1zuw+RAAADwEmw8BAAAAALIEmw+R
IYkgBQAAIEgBAAAAAIAgRbEGKZAhiQxJdzIkO9k+6/IxXWQtSe+dXk7ovmtC1oQIWRYkpJ/5
rlmL7tcdcbfLbFifqGAnRJ2siviNLV51dlGu0nrjsWwdG5Cc1JS+BP25g5TrSnxLb02r2r7C
4UhPBgOcMhR6/Rub1egSGjHVLvTK0XeR+5RBlk5AJ4xa7fMpqN1ovdrrTmWDcc/1sPuSb/mr
Juk4Of1rpqct0SeYSXoIXY+uyLunwg9V3/ZPXz7COvlSEXM7XS4dckO67tDgbxqP38WlQxlp
n3DWYTekl/7lgTFVRw5z6XBG2i9IR1wZ8Buv+9hzm97l0hHrATf1qpYlfdtnm/ecM/A6ly6z
l5beq3rPsuv2DZ7brKSlxTbZAX3AJ5s8XKL0gmsaArtee42d9WRLD59s8nCJ0ufffPnGZzp+
zqUFDy8RzjrshvT0vU1bJwwMcGnBw4OCdMQN6T2+ixdcO7ifS0esB9zk4bKkz6q//gdfvcc4
6zJ7aekefuE35z8y96ppSlraZyHNu7FPU6MxVY1TVd6DXkZL9Cl660DiIG0MuCxpcUrRvnk6
SLs6paRSfgfpeavrVxGZ0lf/7ZrKbZce0886YCPNVp3jNTPal0ajaksTkSJtfAikr3XKXpp2
v1RjVLStQ42xb+ZxMnLpTIfKnDxchvQwPXxk0uKU4rGHi1OKxx7evufK2l+/8/Yo93A01YVV
sApWwSpYBatgFayCVbAq/61KKg1sqe5OMsD+UzJhXRppkk1pJJ920Ok2pZGkPVwU0GpGpjTS
nTmWRuJrHeaySHdrY35P1mWR+LvvdSyL5NfXSsYK3oPyReJaNsoXAQAKn3wpX/SLlwNbf52o
VErH9225557zlBN/L87yRbv18kUvoHwRMgMBAMAaZAYCAAAAAGQJMgNRvghBCgAAQJACAAAA
AABBimINUmTKF72QdfGbrk8+uDW1gnhSvij/rKLli3ZnbdX2Lz6r3D72fU/KF+WTVTMVNNWF
VbAKVsEqWAWrYBWsglWwKv+talCSejZjblmMxCGLcTQy/CzGsfpVjxEvMhknMI8Rsyt2C6+7
ySwh3iC+ywp+pBjdEEGGpPi4jAxJAEDhgwzJk0f5kSFpXu/A5kMAAPAQbD4EAAAAAMgSbD5E
hiSCFAAAgCAFAAAAAACCFMUapECGJDIk3cmQ7GT7rE8f00XWkvTe6eWE7rsmZE2IkGVBQvqZ
75q16H7dEXe7zIb1iQp2QtTJqojf2OJVZxflKq03HsvWsQHJSU3pS9CfO0i5rsS39Na0qu0r
HI70ZDDAKUOh17+xWY0uoRFT7UKvHH0XuU8ZZOkEdMKo1T6fgtqN1qu97lQ2GPdcD7sv+Za/
apKOk9O/ZnraEn2CeUEPoevRFXn31FPNe/vqH0j3qqYi5na6XDrkhvTsL879eNuYf+XSoYy0
TzjrsBvSi/ZseXJ8/3tcOpyR9gvSETekr3nxtG3T177PpSPWA27qVS1L+qN/aP9h9a4DXLrM
Xlp6r+r7x/3D/KdOm6qkpcU22QF9wHebPFyi9PpdV/5uxWcOsbPebenhu00eLlH6mWX3nvvP
nT/h0oKHlwhnHXZDOvjh3KtXLTzIpQUPDwrSETek36r8oVq70xjwiPWAmzxclvSeCzpeCJ/1
Jpcus5eW7uHrFvzx8BuBeiUt7bOQ5t3Yp6nRmKrGqSrvQS+jJfoUvXUgcZA2BlyWtDilaN88
HaRdnVJSKb+D9LzV9auITOnEzrcWvffyX/SzDthIs1XneM2M9qXRqNrSRKRIGx8C6Wudspem
3S/VGBVt61Bj7Jt5nIxcusroUJmTh8uQHqaHj0xanFI89nBxSvHYw5/71Nd21QZfH5UeXm14
OJrqwipYBatgFayCVbAKVsEqWJX/ViWVBrZUt5EMsP+UTFiXRvqsTWkkn3ZQhU1pJGkPFwW0
mpEpjbQxx9JIfK3DXBZpqzbm27Iui8Tf/UvHskhpj+lmi7bce1C+SFzLRvkiAEDhky/li9KL
AZXKzNePVz19X41y4u/FWb5oul6+6BKUL0JmIAAAWIPMQAAAAACALEFmIMoXIUgBAAAIUgAA
AAAAIEhRrEGKTPmiS7IufjNpw799sntqqSfli/LPKlq+aHrWVt1R93L1kXa/4kX5onyyaqaC
prqwClbBKlgFq2AVrIJVsApW5b9VDUpSz2bMLYuROGQxjkaGn8U4Vr/qNxIvMhknMI8Rsyum
C6+7ySwh3iC+ywp+pBjdEEGGpPi4jAxJAEDhgwzJk0f5kSFpXu/A5kMAAPAQbD4EAAAAAMgS
bD5EhiSCFAAAgCAFAAAAAACCFMUapECGJDIk3cmQ7GT7rCvGdJG1JL13ejmh+64JWRMiZFmQ
kH7mu2Ytul93xN0us2F9ooKdEHWyKuI3tnjV2UW5SuuNx7J1bEByUlP6EvTnDlKuK/EtvTWt
avsKhyM9GQxwylDo9W9sVqNLaMRUu9ArR99F7lMGWToBnTBqtc+noHaj9WqvO5UNxj3Xw+5L
vuWvmqTj5PSvmZ62RJ9gLtFD6Hp0Rd49ddYb84bOu9LP2k5REXM7XS4dckO66ljttz/6hy1N
unQoI+0TzjrshnSL8pnP7lvn42cdzkj7BemIG9LjfhrbrE4IcOmI9YCbelXLkm5cvvjZn357
kA94mb209F7Vmw5unz//wcv1sxbbZAf0AZ9u8nCJ0n0XrPji7SveY2c93dLDp5s8XKL0zPrb
1s4J38mlBQ8vEc467Ib0JxZdc9NjVx7l0oKHBwXpiBvSB96OpTpuOcalI9YDbvJwWdKPHLj+
iZe6Brl0mb20dA9/6uDfT7kwOkNJS/sspHk39mlqNKaqcarKe9DLaIk+RW8dSBykjQGXJS1O
Kdo3TwdpV6eUVMrvID1vdf0qIlN65xUfa7x53Af6WQdspNmqc7xmRvvSaFRtaSJSpI0PgfS1
TtlL0+6XaoyKtnWoMfbNPE5GLl1ldKjMycNlSA/Tw0cmLU4pHnu4OKV47OE3PbI9PPdPh0el
h5cbHo6murAKVsEqWAWrYBWsglWwClblv1VJpYEt1W0iA+w/JRPWpZEm25RG8mkHVdqURpL2
cFFAqxmZ0kibciyNxNc6zGWR/kMb8/uyLovE332/Y1mktMd0s0Vb7j0oXySuZaN8EQCg8MmX
8kUvbNqXuvXhSmX+Pp8676XzlBN/L87yRXP08kWzUb4ImYEAAGANMgMBAAAAALIEmYEoX4Qg
BQAAIEgBAAAAAIAgRbEGKTLli2ZnXfxm79UVj1f99nCTF+WL8s8qWr5oTtZWPfZQ311L2io9
KV+UT1bNVNBUF1bBKlgFq2AVrIJVsApWwar8t6pBSerZjLllMRKHLMbRyPCzGMfqV/0HxItM
xgnMY8TsijnC624yS4g3iO+ygh8pRjdEkCEpPi4jQxIAUPggQ/LkUX5kSJrXO7D5EAAAPASb
DwEAAAAAsgSbD5EhiSAFAAAgSAEAAAAAgCBFsQYpkCGJDEl3MiQ72T7ryjFdZC1J751eTui+
a0LWhAhZFiSkn/muWYvu1x1xt8tsWJ+oYCdEnayK+I0tXnV2Ua7SeuOxbB0bkJzUlL4E/bmD
lOtKfEtvTavavsLhSE8GA5wyFHr9G5vV6BIaMdUu9MrRd5H7lEGWTkAnjFrt8ymo3Wi92utO
ZYNxz/Ww+5Jv+asm6Tg5/Wumpy3RJ5jZeghdj67Iu6fGvfnviZYZ6f7FVMTcTpdLh9yQPrvn
UMeh/lu5dCgj7RPOOuyG9OHEvGvLv7SfS4cz0n5BOuKGdP/lb9zy8NQ3uHTEesBNvaplSc9q
/VlrTfwAly6zl5beq/rpTw8t2PXKuUpaWmyTHdAHfI7JwyVKX3bbA4FxT5Uy6TmWHj7H5OES
pa++6cqu3z/7iyZdWvDwEuGsw25IH3jqneNjD5/Gz1rw8KAgHXFD+mNf6xgX2lDGpSPWA27y
cFnSi+vW/vHWzw3xAS+zl5bu4X8964NH/3x4sX7WPgtp3o19mhqNqWqcqvIe9DJaok/RWwcS
B2ljwGVJi1OK9s3TQdrVKSWV8jtIz1tdv4rIlJ7W2T9r22+S+lkHbKTZqnO8Zkb70mhUbWki
UqSND4H0tU7ZS9Pul2qMirZ1qDH2zTxORi6d6VCZk4fLkB6mh49MWpxSPPZwcUrx2MMv3vjz
kp1TiTIaPbzK8HA01YVVsApWwSpYBatgFayCVbAq/61KKg1sqe4uMsD+UzJhXRqpwaY0kk87
qMqmNJK0h4sCWs3IlEa6K8fSSHytw1wWabs25g9kXRaJv/tBx7JIaY/pZou23HtQvkhcy0b5
IgBA4ZMv5YsuW3ys7oXD5UqL//p/OX/2ROXE34uzfFGzXr5oLsoXITMQAACsQWYgAAAAAECW
IDMQ5YsQpAAAAAQpAAAAAAAQpCjWIEWmfNHcrIvf/OnDo7978tN+xYvyRflnFS1f1Jy1Vf91
9NhVLX8Y60n5onyyaqaCprqwClbBKlgFq2AVrIJVsApW5b9VDUpSz2bMLYuROGQxjkaGn8U4
Vr/qPcSLTMYJzGPE7Ipm4XU3mSXEG8R3WcGPFKMbIsiQFB+XkSEJACh8kCF58ig/MiTN6x3Y
fAgAAB6CzYcAAAAAAFmCzYfIkESQAgAAEKQAAAAAAECQoliDFMiQRIakOxmSnWyfddWYLrKW
pPdOLyd03zUha0KELAsS0s9816xF9+uOuNtlNqxPVLATok5WRfzGFq86uyhXab3xWLaODUhO
akpfgv7cQcp1Jb6lt6ZVbV/hcKQngwFOGQq9/o3NanQJjZhqF3rl6LvIfcogSyegE0at9vkU
1G60Xu11p7LBuOd62H3Jt/xVk3ScnP4109OW6BPMXD2ErkdX5N1Thy9sOf7q6kOsfzEVMbfT
5dIhN6T/+7mtT9//7Y1cOpSR9glnHXZDOrRg53njuoa4dDgj7RekI25Ij//V4GuNvX/h0hHr
ATf1qpYl/d2WSVsm1Q1y6TJ7aem9qhfuL/39tucuVdLSYpvsgD7gzSYPlyh9y8x9L/Z/fxyT
brb08GaTh0uUXjLttLoj+29v0qUFDy8RzjrshvTbx7pf/O1446wFDw8K0hE3pG/46Xn/88Zh
QzpiPeAmD5clfed1A8u7eof4gJfZS0v38DWff/V7r5/zaf2sfRbSvBv7NDUaU9U4VeU96GW0
RJ+itw4kDtLGgMuSFqcU7Zung7SrU0oq5XeQnre6fhWRKb22z/fxHx98Vz/rgI00W3WO18xo
XxqNqi1NRIq08SGQvtYpe2na/VKNUdG2DjXGvpnHycilMx0qc/JwGdLD9PCRSYtTisceLk4p
Hnv4Ve++e3xqzxuj0sPLDQ9HU11YBatgFayCVbAKVsEqWAWr8t+qpNLAluo2kwH2n5IJy9JI
F11oUxrJpx10hk1pJGkPFwW0mpEpjbQ5x9JIfK3DXBbpV9qYP5R1WST+7ocdyyKlPaabLdpy
70H5InEtG+WLAACFT76UL5p07TuPLfpclbKyaUtN06Ya5cTfi7N80Xy9fNEVKF+EzEAAALAG
mYEAAAAAAFmCzECUL0KQAgAAEKQAAAAAAECQoliDFJnyRVdkXfzmycX37du17yOelC/KP6to
+aL5WVv157mbDw18JNXkRfmifLJqpoKmurAKVsEqWAWrYBWsglWwClblv1UNSlLPZswti5E4
ZDGORoafxThWv+p3Ey8yGScwjxGzK+YLr7vJLCHeIL7LCn6kGN0QQYak+LiMDEkAQOGDDMmT
R/mRIWle78DmQwAA8BBsPgQAAAAAyBJsPkSGJIIUAACAIAUAAAAAAIIUxRqkQIYkMiTdyZDs
ZPuszxjTRdaS9N7p5YTuuyZkTYiQZUFC+pnvmrXoft0Rd7vMhvWJCnZC1MmqiN/Y4lVnF+Uq
rTcey9axAclJTelL0J87SLmuxLf01rSq7SscjvRkMMApQ6HXv7FZjS6hEVPtQq8cfRe5Txlk
6QR0wqjVPp+C2o3Wq73uVDYY91wPuy/5lr9qko6T079metoSfYK5Qg+h69EVefdU1SttT267
/K+sky8VMbfT5dIhN6RLbtq/NTVxI5cOZaR9wlmH3ZDeG6h9ZihynEuHM9J+QTrihvTB+7Y9
/o3vfsilI9YDbupVLUt6+71DrXP+/CaXLrOXlt6r+uENH8z41oTZSlpabJMd0Ad8vsnDJUqf
+0TDlLPP+YCd9XxLD59v8nCJ0qd9YecN42++iUsLHl4inHXYDekH+15+a8bz73NpwcODgnTE
DemLnt+w5uDXjQGPWA+4ycNlSasl5U0vTT3IpcvspaV7+O//r3rXq3tLlbS0z0Kad2OfpkZj
qhqnqrwHvYyW6FP01oHEQdoYcFnS4pSiffN0kHZ1Skml/A7S81bXryIypS+68faGr5ce0c86
YCPNVp3jNTPal0ajaksTkSJtfAikr3XKXpp2v1RjVLStQ42xb+ZxMnLpTIfKnDxchvQwPXxk
0uKU4rGHi1OKxx7+yyP3XvCPR14a5R6OprqwClbBKlgFq2AVrIJVsApW5b9VSaWBLdX1kAH2
n5IJ69JIn7IpjeTTDjrTpjSStIeLAlrNyJRG6smxNBJf6zCXRerTxnxH1mWR+LsfcSyLlPaY
brZoy70H5YvEtWyULwIAFD75Ur5o4vsPHtlzWaX+9/OVE38vzvJFi/TyRQtRvgiZgQAAYA0y
AwEAAAAAsgSZgShfhCAFAAAgSAEAAAAAgCBFsQYpMuWLFmZd/GbPgc8/NLXqcJMX5Yvyzypa
vmhR1la1vXfz6b+b6H5RpUCeWTVTQVNdWAWrYBWsglWwClbBKlgFq/LfqgYlqWcz5pbFSByy
GEcjw89iHKtf9d8SLzIZJzCPEbMrFgmvu8ksId4gvssKfqQY3RBBhqT4uIwMSQBA4YMMyZNH
+ZEhaV7vwOZDAADwEGw+BAAAAADIEmw+RIYkghQAAIAgBQAAAAAAghTFGqRAhiQyJN3JkOxk
+6zPHNNF1pL03unlhO67JmRNiJBlQUL6me+ateh+3RF3u8yG9YkKdkLUyaqI39jiVWcX5Sqt
Nx7L1rEByUlN6UvQnztIua7Et/TWtKrtKxyO9GQwwClDode/sVmNLqERU+1Crxx9F7lPGWTp
BHTCqNU+n4Lajdarve5UNhj3XA+7L/mWv2qSjpPTv2Z62hJ9glmoh9D16Iq8eypQcebpMz94
i3XypSLmdrpcOuSG9Pbls1Pfu+5mLh3KSPuEsw67IR2+90DdtnnGWYcz0n5BOuKG9KvXNh15
deMQl45YD7ipV7Us6Z9sT0xc8oohXWYvLb1X9fot7+0dd84ZSlpabJMd0Ad8kcnDJUp/9dCu
Bc8cJUx6kaWHLzJ5uETpD2+6+K+l+zubdGnBw0uEsw67Id3zrVvuPeN246wFDw8K0hE3pKdc
Pe4j3/mqj0tHrAfc5OGypCu+s6/y+aEhPuBl9tLSPfw7b99/392bGvWz9llI827s09RoTFXj
VJX3oJfREn2K3jqQOEgbAy5LWpxStG+eDtKuTimplN9Bet7q+lVEpvT+qwYCTZe+op91wEaa
rTrHa2a0L41G1ZYmIkXa+BBIX+uUvTTtfqnGqGhbhxpj38zjZOTSmQ6VOXm4DOlhevjIpMUp
xWMPF6cUjz28bNyPbr3hnqFR7uFoqgurYBWsglWwClbBKlgFq2BV/luVVBrYUt0WMsD+UzJh
XRrpIpvSSD7toPE2pZGkPVwU0GpGpjTSlhxLI/G1DnNZpP/Uxnxn1mWR+LsfdSyLlPaYbrZo
y70H5YvEtWyULwIAFD75Ur7o7pffvfHR7koleP5bP/rcvvOUE38vzvJFql6+qAXli5AZCAAA
1iAzEAAAAAAgS5AZiPJFCFIAAACCFAAAAAAACFIUa5AiU76oJeviN2c/vffNn3V86En5ovyz
ipYvUrO26sbKsvh330k1eVG+KJ+smqmgqS6sglWwClbBKlgFq2AVrIJV+W9Vg5LUsxlzy2Ik
DlmMo5HhZzGO1a/6k8SLTMYJzGPE7ApVeN1NZgnxBvFdVvAjxeiGCDIkxcdlZEgCAAofZEie
PMqPDEnzegc2HwIAgIdg8yEAAAAAQJZg8yEyJBGkAAAABCkAAAAAABCkKNYgBTIkkSHpToZk
J9tnPX5MF1lL0nunlxO675qQNSFClgUJ6We+a9ai+3VH3O0yG9YnKtgJUSerIn5ji1edXZSr
tN54LFvHBiQnNaUvQX/uIOW6Et/SW9Oqtq9wONKTwQCnDIVe/8ZmNbqERky1C71y9F3kPmWQ
pRPQCaNW+3wKajdar/a6U9lg3HM97L7kW/6qSTpOXkLEHvREn2Ba9BC6Hl2Rd0898eOjzck9
77JOvlTE3E6XS4fckN648ntX3fH8T7h0KCPtE8467Ib03M03zo99yTjrcEbaL0hH3JD+VKz9
0rmLj3LpiPWAm3pVy5JuvXzjBQeeGOLSZfbS0ntV/2ro+y9vLqlT0tJim+yAPuCqycMlSn+l
c0Hjlr97n521aunhqsnDJUrvC97+zrqjd3JpwcNLhLMOuyH9+LpHt20NHOPSgocHBemIG9KD
d7zzZPdlH3DpiPWAmzxclvTffHnbdW9Of5NLl9lLS/fwhy/quviq5XOVtLTPQpp3Y5+mRmOq
GqeqvAe9jJboU/TWgcRB2hhwWdLilKJ983SQdnVKSaX8DtLzVtevIjKlL76+PvjQlNf0sw7Y
SLNV53jNjPal0aja0kSkSBsfAulrnbKXpt0v1RgVbetQY+ybeZyMXDrToTInD5chPUwPH5m0
OKV47OHilOKxh2+PLtz99fL3RrmHo6kurIJVsApWwSpYBatgFayCVflvVVJpYEt1vWSA/adk
wro00sU2pZF82kHVNqWRpD1cFNBqRqY0Um+OpZH4Woe5LNJj2pj/OuuySPzdv3Esi5T2mG62
aMu9B+WLxLVslC8CABQ++VK+6MzFyRc//8zpyotnP7u4aeFE5ZvfvPwbG79VqcTbjj8e+crE
Ii1f9A29fNE1KF+EzEAAALAGmYEAAABAAfP/AAAA///sfQlgFEXadvVMMrlICBAxBIThhiTE
AEFBwQxHAghEjoh4LQaYHBgSyMGhLAS8lVX53AUV1s0en7/Heq6ggAcuKrgeqKCwXhB0RbzI
qrse+y3zV/VUzdR0uiczmZ4hx/PAk+6ePt63qt963+7qOoDIAj0DMXwRKikAAABQSQEAAAAA
AIBKivZaSeEdvmhJwIPfrFxzS03yBT9GZPii1qcVG76oImCtTn1anZZ9h8URieGLWpNWkx2Y
VBdaQStoBa2gFbSCVtAKWkGr1q/VGEcD780YXC9G4qcXY0dEy3sxxvK7/gqJRE/GNNVi5N4V
FdJ6PZki1TfIR+lBnCnXbshAD0n5dRk9JAEAaPtAD8nma/nRQ9L3ewcaHwIAAEQQaHwIAAAA
AAAQIND4ED0kUUkBAACASgoAAAAAAABUUrTXSgr0kEQPyfD0kNyktrNOtW0mG4m77XQxcc/b
viGBkAXRhBxSbddXFmuvG/Jsl4Hg7rquaoKYkaUQi6eJV6ZRLVdilue17C41Q4KS5thRx5Y7
STKXJJr02kud5Uv9nBmRzABOGxzs/p8321kyn9WY0htd2/Fu8g7HCbU7AXMYA2l8io5yO4pN
jns8Ze5+tVyKJn+pxF1P7p76vVZyYuy8JbwKndeumFembvtpxgdze36nzuTLhPhOpytEJ4RD
9FvRVTtPrb9eiE7wilakVKeHQ/Tf+nY9Wrn3WyE63SvaIonOCIfoJW/f8t64Sk+GZ+hnuM9c
1WaJnrq1JvvhnJNCdJKxaNPnqi6N/eaZsue7ONyi5WmyrTzDK3ws3ETRmfsrnz245JSa6gpd
C6/wsXATRc99bkvDkx/cKURLFh4lpTo9HKKvP9jv8i8++a8QLVl4tCQ6Ixyi++x99qwXfvBk
eIZ+hvtYuFmi50ydOHc8OSlEJxmLNt3CH5+4/5Gy6kEOt2hFR7SYjX2Ss6TK6axmUsUc9GZM
iT6OTx1I/Ij2ZLhZomWXQp88/YgOq0txuSx+RM9ZlbWSmCl6yjUff3Y05u881VYD0epX52p7
fnlRSYlzUS4xRbQnCLjvtctYNJv90lnFhJbVOKvUJ/NqErroFM8MlUFZuBmiW2jhoYmWXUqE
LVx2KRG28F0/fXzNs59/0iEtPNVj4ZhUF1pBK2gFraAVtIJW0ApaQavWr1WDY4z6qe5B8ql6
pYY6/aGRcgyGRlLoST0MhkYy7eWiDX3N8A6N9GCQQyOJbx2+wyL9leb5noCHRRJHv+R3WCS3
xdSrH22F9WD4IvlbNoYvAgCg7aO1DF8kasQnXPWPt/p92d+h3W6fwxcd4sMXvYvhi9AzEAAA
QB/oGQgAAAAAABAg0DMQwxehkgIAAACVFAAAAAAAAKikaK+VFN7hi94NePCb78+9o/joBT9F
ZPii1qcVG77oUMBaDT92+yMf/epfuZEYvqg1aTXZgUl1oRW0glbQClpBK2gFraAVtGr9Wo1x
NPDejMH1YiR+ejF2RLS8F2Msv+t7SSR6MqapFiP3rjgkrdeTKVJ9g3yUHsSZcu2GDPSQlF+X
0UMSAIC2D/SQbL6WHz0kfb93oPEhAABABIHGhwAAAAAAAAECjQ/RQxKVFAAAAKikAAAAAAAA
QCVFe62kQA9J9JAMTw/JTWo76x62zWQjcbedLlavRciGBEIWRBNySLVdX1msvW7Is10Ggrvr
uqoJYkaWQiyeJl6ZRrVciVme17K71AwJSppjRx1b7iTJXJJo0msvdZYv9XNmRDIDOG1wsPt/
3mxnyXxWY0pvdG3Hu8k7HCfU7gTMYQyk8Sk6yj2r+ibHPZ4yd79aLkWTv1Tiridne71z2hLu
YN7lVei8dsW8MnX0N0+mrv79j+pMvkyI73S6QnRCOERP/PLaJx6fdaMQneAVrUipTg+H6Pcr
nromO9+T6nSvaIskOiMcog8/+/j2vf/nEZ2hn+E+c1WbJbr3mFlj3xlyUohOMhZt+lzVY7c8
+Ex0F/fsZu/a5GmyrTzDD/lYuImipw7b8hfXH06oqT6ka+GHfCzcRNFfJiZuz5twtxAtWXiU
lOr0cIh+POH1sSndPxeiJQuPlkRnhEP02umL0788+0shOkM/w30s3CzRfTM/2Lon7gshOslY
tOkWvveFJ78omHGBwy1a0REtZmOf5CypcjqrmVQxB70ZU6KP41MHEj+iPRlulmjZpdAnTz+i
w+pSXC6LH9FzVmWtJGaKXt//o/N2DPqIp9pqIFr96lxtzy8vKilxLsolpoj2BAH3vXYZi2az
XzqrmNCyGmeV+mReTUIX7Z2hMigLN0N0Cy08NNGyS4mwhcsuJcIWPnzlL2MbL2vskBae7LFw
TKoLraAVtIJW0ApaQStoBa2gVevXqsExRv1U9xD5VL1SQ53+0EijDIZGUuhJaQZDI5n2ctGG
vmZ4h0Z6KMihkcS3Dt9hkV6mef5KwMMiiaP3+h0WyW0x9epHW2E9GL5I/paN4YsAAGj7aC3D
F/1+/Z6Efn/o5hh6acGEE3v6O7Tb7XP4og/58EXvY/gi9AwEAADQB3oGAgAAAAAABAj0DMTw
RaikAAAAQCUFAAAAAAAAKinaayWFd/ii9wMe/KZx+HuTk/8W7YjE8EWtTys2fNGHAWtV871l
6+C/WxyRGL6oNWk12YFJdaEVtIJW0ApaQStoBa2gFbRq/VqNcTTw3ozB9WIkfnoxdkS0vBdj
LL/r+0gkejKmqRYj9674UFqvJ1Ok+gb5KD2IM+XaDRnoISm/LqOHJAAAbR/oIdl8LT96SPp+
70DjQwAAgAgCjQ8BAAAAAAACBBofoockKikAAABQSQEAAAAAAIBKivZaSYEekughGZ4ekpvU
dtZpts1kI3G3nS4mrN01IRsSCFkQTcgh1XZ9ZbH2uiHPdhkI7q7rqiaIGVkKsXiaeGUa1XIl
Znley+5SMyQoaY4ddWy5kyRzSaJJr73UWb7Uz5kRyQzgtMHB7v95s50l81mNKb3RtR3vJu9w
nFC7EzCHMZDGp2ha0B6g65sc93jK3P1quRRN/lKJu56c7fXOaUu4g3mfV6Hz2hXzytTOs3tG
vTE6Sp12ignxnU5XiE4Ih+j3//yvaVmd1uVy0Qle0YqU6vRwiH4yZdPEk2d4Up3uFW2RRGeE
Q/QVk+tfeuhyj+gM/Qz3mavaLNHbhx37Ien9kyLDk4xFmz5XdZ9nduZcPzSep1qeJtvKM/xD
Hws3UXTdu86Fzqif1FR/qGvhH/pYuImi363f9+v/O/57IVqy8Cgp1enhEH3Sbvl28ZEfhGjJ
wqMl0RnhEH3g1lcPzh/6sxCdoZ/hPhZulujHek+4aulTXwnRScaiTbfwSX0f63niPzMcbtGK
jmgxG/skZ0mV01nNpIo56M2YEn0cnzqQ+BHtyXCzRMsuhT55+hEdVpficln8iJ6zKmslMVP0
tcefP/nZL9/lqbYaiFa/Olfb88uLSkqci3KJKaI9QcB9r13Gotnsl84qJrSsxlmlPplXk9BF
e2eoDMrCzRDdQgsPTbTsUiJs4bJLibCFv9flDzd0s/zQwS0ck+pCK2gFraAVtIJW0ApaQSto
1fq1anCMUT/VPUw+Va/UUKc/NNI5BkMjKfSkngZDI5n2ctGGvmZ4h0Z6OMihkcS3Dt9hkfbR
PH814GGRxNF/8zssktti6tWPtsJ6MHyR/C0bwxcBAND20VqGL+pUO69hU+UZjoJrL3zzlt/2
c2i32+fwRfE8x+NiMHwRegYCAADoAj0DAQAAAAAAAgR6BmL4IlRSAAAAoJICAAAAAAAAlRTt
tZLCO3xRnLojkMFvyn+35ZMxyUpEhi9qfVqx4YviA9Zqwh8eGJj85M+5kRi+qDVpNdmBSXWh
FbSCVtAKWkEraAWtoBW0av1ajXE08N6MwfViJH56MXZEtLwXYyy/69+QSPRkTFMtRu5dES+t
15MpUn2DfJQexJly7YYM9JCUX5fRQxIAgLYP9JBsvpYfPSR9v3eg8SEAAEAEgcaHAAAAAAAA
AQKND9FDEpUUAAAAqKQAAAAAAABAJUV7raRAD0n0kAxPD8lNajvrnrbNZCNxt50uJqzdNSEb
EghZEE3IIdV2fWWx9rohz3YZCO6u66omiBlZCrF4mnhlGtVyJWZ5XsvuUjMkKGmOHXVsuZMk
c0miSa+91Fm+1M+ZEckM4LTBwe7/ebOdJfNZjSm90bUd7ybvcJxQuxMwhzGQOrFoWtAeoOub
HPd4ytz9arkUTf5SibuenO31zmlLuIOJ4zGO166YV6Y2zZ+6+KX57pl8mRDf6XSF6IRwiN71
1Mv/b8G3m4ToBK9oRUp1ejhEV+z6z23xf/q3EJ3uFW2RRGeEQ/SsqM1T1vT8UYjO0M9wn7mq
zRK9/6XnkhJyvhaik4xFmz5Xdd5tpSOjbzvX4RYtT5Nt5Rke72PhZs5V/fb+90fYvlFTHa9r
4fE+Fm6i6M6DCpY4B98jREsWHiWlOj0com+9a1fdHxZ/JURLFh4tic4Ih+jvP/kkZ8/vTwrR
GfoZ7mPhZon+xeCHts27+QshOslYtOkWvn3RR6fufniswy1a0REtZmOf5CypcjqrmVQxB70Z
U6KP41MHEj+iPRlulmjZpdAnTz+iw+pSXC6LH9FzVmWtJGaKji565p3e737FU201EK1+da62
55cXlZQ4F+USU0R7goD7XruMRbPZL51VTGhZjbNKfTKvJqGL9s5QGZSFmyG6hRYemmjZpUTY
wmWXEmELv/0Xl789/e2THdzCMakutIJW0ApaQStoBa2gFbSCVq1fqwbHGPVT3Z/Jp+qVGur0
h0Y612BoJIWe1MtgaCTTXi7a0NcM79BIfw5yaCTxrcN3WKTXaJ6/HvCwSOLoN/wOi+S2mHr1
o62wHgxfJH/LxvBFAAC0fbSW4YtWvzfqsqQBXR2zPvznoBeu7OfQbrfP4Yu68RzviuGL0DMQ
AABAH+gZCAAAAAAAECDQMxDDF6GSAgAAAJUUAAAAAAAAqKRor5UU3uGLugY8+M0jxbcOvC3+
y9xIDF/U+rRiwxd1C1irMXueGJT5bKwjEsMXtSatJjswqS60glbQClpBK2gFraAVtIJWrV+r
MY4G3psxuF6MxE8vxo6IlvdijOV3/Z8kEj0Z01SLkXtXdJPW68kUqb5BPkoP4ky5dkMGekjK
r8voIQkAQNsHekg2X8uPHpK+3zvQ+BAAACCCQONDAAAAAACAAIHGh+ghiUoKAAAAVFIAAAAA
AACgkqK9VlKghyR6SIanh+QmtZ11L9tmspG4204XE9bumpANCYQsiCbkkGq7vrJYe92QZ7sM
BHfXdVUTxIwshVg8TbwyjWq5ErM8r2V3qRkSlDTHjjq23EmSuSTRpNde6ixf6ufMiGQGcNrg
YPf/vNnOkvmsxpTe6NqOd5N3OE6o3QmYwxhInVg0LWgP0PVNjns8Ze5+tVyKJn+pxF1PzvZ6
57Ql3MF05TGO166YV6by31y+vPrif6gz+TIhvtPpCtEJ4RB9/I6Xr+rx+CohOsErWpFSnR4O
0WuvqRhx1VefCtHpXtEWSXRGOEQn9Vu788bnPRmeoZ/hPnNVmyX61NOZjem2k0J0krFo0+eq
Lt3yt6ssx3/mouVpsq08w7v5WLiJov99jevh6zKt6sRq3XQtvJuPhZso+uVzd/X/5Y4tuVy0
ZOFRUqrTwyF6ZO/XH+25yyJSLVl4tCQ6IxyiHz004sEvf+vJ8Az9DPexcLNEr/zLql/0ef8b
keFJxqJNt/CqHZ1WDai7gKda0REtZmOf5CypcjqrmVQxB70ZU6KP41MHEj+iPRlulmjZpdAn
Tz+iw+pSXC6LH9FzVmWtJGaKXvrk3tEZ77zJRVsNRKtfnavt+eVFJSXORbnEFNGeIOC+1y5j
0Wz2S2cVE1pW46xSn8yrSeiivTNUBmXhZohuoYWHJlp2KRG2cNmlRNjCa1dF5/+htLGDWzgm
1YVW0ApaQStoBa2gFbSCVtCq9WvV4Bijfqp7hHyqXqmhTn9opNEGQyMp9KSzDIZGMu3log19
zfAOjfRIkEMjiW8dvsMivUnzfH/AwyKJo9/yOyyS22Lq1Y+2wnowfJH8LRvDFwEA0PbRWoYv
Sph854VPdOvm6GtdtfynTf0c2u32OXzRezzH38XwRegZCAAAoA/0DAQAAAAAAAgQ6BmI4YtQ
SQEAAIBKCgAAAAAAAFRStNdKCu/wRe8GPPjN8ZnPbLjycosjEsMXtT6t2PBF7wWs1dk3P9p7
8sO2iAxf1Jq0muzApLrQClpBK2gFraAVtIJW0ApatX6txjgaeG/G4HoxEj+9GDsiWt6LMZbf
9QwlEj0Z01SLkXtXvCet15MpUn2DfJQexJly7YYM9JCUX5fRQxIAgLYP9JBsvpYfPSR9v3eg
8SEAAEAEgcaHAAAAAAAAAQKND9FDEpUUAAAAqKQAAAAAAABAJUV7raRAD0n0kAxPD8lNajvr
s2ybyUbibjtdTFi7a0I2JBCyIJqQQ6rt+spi7XVDnu0yENxd11VNEDOyFGLxNPHKNKrlSszy
vJbdpWZIUNIcO+rYcidJ5pJEk157qbN8qZ8zI5IZwGmDg93/82Y7S+azGlN6o2s73k3e4Tih
didgDmMgdWLRtKA9QNc3Oe7xlLn71XIpmvylEnc9OdvrndOWcAfzLo9xvHbFvDL1o+PlmcWD
f1Bn8mVCfKfTFaITwiH6ov53p/5mwWYhOsErWpFSnR4O0Vv3Xf8/3Uv/LUSne0VbJNEZ4RB9
4Jnozts/82R4hn6G+8xVbZboX83d8tRX478WopOMRZs+V/XEqfEx3588x+EWLU+TbeUZ/p6P
hZso+ozae/Z99u7/qal+T9fC3/OxcBNF/783/rvikkt/L0RLFh4lpTo9HKLHvTw+P37nf4Ro
ycKjJdEZ4RA9YeA/L9zzz/8K0Rn6Ge5j4WaJdjjmde89+WshOslYtOkWHvPzr2qv3zrV4Rat
6IgWs7FPcpZUOZ3VTKqYg96MKdHH8akDiR/Rngw3S7TsUuiTpx/RYXUpLpfFj+g5q7JWEjNF
vzD+zCUbar/iqbYaiFa/Olfb88uLSkqci3KJKaI9QcB9r13Gotnsl84qJrSsxlmlPplXk9BF
p3hmqAzKws0Q3UILD0207FIibOGyS4mwhQ+8Lyru0Yn/6uAWjkl1oRW0glbQClpBK2gFraAV
tGr9WjU4xqif6h4ln6pXaqjTHxppjMHQSAo9qbfB0EimvVy0oa8Z3qGRHg1yaCTxrcN3WKS3
aZ6/E/CwSOLoA36HRXJbTL360VZYD4Yvkr9lY/giAADaPlrL8EXzfzn2+48+6uZYnfDlK7vO
7+/QbrfP4YuO8Bz/GMMXoWcgAACAPtAzEAAAAAAAIECgZyCGL0IlBQAAACopAAAAAAAAUEnR
XispvMMXfRzw4Dd/tf3j9pk/H8+NxPBFrU8rNnzRkYC1inno7M1VMd/lRmL4otak1WQHJtWF
VtAKWkEraAWtoBW0glbQqvVrNcbRwHszBteLkfjpxdgR0fJejLH8rmcpkejJmKZajNy74oi0
Xk+mSPUN8lF6EGfKtRsy0ENSfl1GD0kAANo+0EOy+Vp+9JD0/d6BxocAAAARBBofAgAAAAAA
BAg0PkQPSVRSAAAAoJICAAAAAAAAlRTttZICPSTRQzI8PSQ3qe2se9s2k43E3Xa6mLB214Rs
SCBkQTQhh1Tb9ZXF2uuGPNtlILi7rquaIGZkKcTiaeKVaVTLlZjleS27S82QoKQ5dtSx5U6S
zCWJJr32Umf5Uj9nRiQzgNMGB7v/5812lsxnNab0Rtd2vJu8w3FC7U7AHMZA6sSiaUF7gK5v
ctzjKXP3q+VSNPlLJe56crbXO6ct4Q7mYx7jeO2KeWVq8Ouv9Z9c+5E6ky8T4judrhCdEA7R
D227su6yl64XohO8ohUp1enhEP1i2cyDv+z7oRCd7hVtkURnhEP0RZmTq5Nf/ViIztDPcJ+5
qs0SXf3XubUTH/lSiE4yFm36XNXnlDw88oExXR1u0fI02Vae4Ud8LNxE0f0eeDrpjD98oqb6
iK6FH/GxcBNFHywhZ20u/rUQLVl4lJTq9HCIHjR7z7GphceEaMnCoyXRGeEQ/azr4fOOnvxU
iM7Qz3AfCzdL9PBL7u5yy99PCNFJxqJNt/Btu5PX1cePdLhFKzqixWzsk5wlVU5nNZMq5qA3
Y0r0cXzqQOJHtCfDzRItuxT65OlHdFhdistl8SN6zqqslcRM0Ws/vOm5Mb/4O0+11UC0+tW5
2p5fXlRS4lyUS0wR7QkC7nvtMhbNZr90VjGhZTXOKvXJvJqELjrVM0NlUBZuhugWWnhoomWX
EmELl11KhC38tX2fXNDlmxMd0sKTPRaOSXWhFbSCVtAKWkEraAWtoBW0av1aNTjGqJ/qHiOf
qldqqNMdGmlktsHQSAo9qY/B0EimvVy0oa8Z3qGRHgtyaCTxrcN3WKSDNM/fDXhYJHH0e36H
RXJbTL360VZYD4Yvkr9lY/giAADaPlrL8EVzrrj431c2dHHsc9x35fP/6OPQbrfP4YuO8Rxv
wPBF6BkIAACgD/QMBAAAAAAACBDoGYjhi1BJAQAAgEoKAAAAAAAAVFK010oK7/BFDQEPfpM1
dusI25k9HJEYvqj1acWGLzoWsFZ7F284qy4zyRGJ4Ytak1aTHZhUF1pBK2gFraAVtIJW0Apa
QavWr9UYRwPvzRhcL0bipxdjR0TLezHG8rt+thKJnoxpqsXIvSuOSev1ZIpU3yAfpQdxply7
IQM9JOXXZfSQBACg7QM9JJuv5UcPSd/vHWh8CAAAEEGg8SEAAAAAAECAQOND9JBEJQUAAAAq
KQAAAAAAAFBJ0V4rKdBDEj0kw9NDcpPazrqPbTPZSNxtp4sJa3dNyGKqxDF6uefo+lqNLNZe
N+TZLgPB3XVd1QQxI0shFk8Tr0yjWq7ELM9r2V1qhgQlzbGjji13kmQuSTTptZc6y5f6OTMi
mQGcNjjY/T9vtrNkPqsxpTe6tuPd5B2OE2p3AuYw6roQUh/Nghohmxz3eMrc/Wq5FE3+Uom7
npzt9c5pS7iDaeAxjteumFem5nWr+Xnw/XHqtFNMiO90ukJ0QjhEz724Juepl7bnctEJXtGK
lOr0cIheWXbrn383PFakOt0r2iKJzgiH6DkvXDnl8bQEITpDP8N95qo2S3Ra/G8G3D7/c5Hh
ScaiTZ+r+poTeX9fOncZT7U8TbaVZ/gxHws3U/SVGR8e/k+UKvqYroUf87FwE0V3ezj/kjfe
/kMuFy1ZeJSU6vRwiL7v9hFvHSvypFqy8GhJdEY4RJcMG/D5m7+JFqIz9DPcx8LNEj3n3D8d
++fYr0WGJxmLNt3CyXe3lbx4zhSeakVHtJiNfZKzpMrprGZSxRz0ZkyJPo5PHUj8iPZkuFmi
ZZdCnzz9iA6rS3G5LH5Ez1mVtZKYKXpwzYczez8fy0VbDUSrX52r7fnlRSUlzkW5xBwzE0HA
fa9dxqLZ7JfOKia0rMZZpT6ZV5PQRXtnqAzKws0Q3UILD0207FIibOGyS4mwhS/9snRnt0e+
z+3YFo5JdaEVtIJW0ApaQStoBa2gFbRq/Vo1OMaon+oeJ5+6h8Gpi1PHQJk53J43b/yMmdPz
7BPy8i+anWcfXzDJPj6/MG+2wSBJCj3dbjBIkmmvGW3ou4Z3kKTHgxwkSXz18B0g6TDN878H
PECSOPp9vwMkuW2nXv18K+wIAxnJX7UxkBEAAG0frWUgo38s6PTnT0Z3dUz9d+yoiQv6ObTb
7XMgo/ej3Tk8nGAgI/QRBAAA0AX6CAIAAAAAAAQI9BHEQEaopAAAAEAlBQAAAAAAACop2msl
hXcgo+HqMpBhcIbkfvL/Gqafyo3EQEatTys2kBFrkxKYVlcsu/+OL2o+y43EQEatSavJDkyv
C62gFbSCVtAKWkEraAWtoFXr12qMo4H3a2xpf0bipz9jR0TL+zPG8vvfmUSiT2OaajtyPwv2
RinW68kUqeZBPkoP4ky5nkMG+krKL87oKwkAQNsH+ko2X9+PvpK+Xz7QDBEAACCCQDNEAAAA
AACAAIFmiOgriUoKAAAAVFIAAAAAAACgkqK9VlKgryT6Soanr+QmtcW13baZbCTuttPFhLXA
JmQxVeIYvdxzdH2tRhZrrxvyDJiB4O66rmqCmJGlEIuniVemUS1XYpbntewuNUOCkubYUceW
O0kylySa9NpLneVL/ZwZkcwAThsc7P6fN9tZMp/VmNIbXdvxbvIOxwm1OwFzGHVdCKmPZkGN
kE2Oezxl7n61XIomf6nEXU/O9nrnuSXcwQzn67x2xbwy9ecK54i//eFHdXbf4T6imWcUohPC
IfrCW1ZMerLoRiE6wStakVKdHg7Rt9cu6zlusifV6V7RFkl0RjhEdy29dOolpzyiM/Qz3Gf+
arNE55aT6f+ZelKITjIWbfr81X/ql3jv6s5dHG7R8tTZVp7h7lAvMtxE0f/T88/1O148oqaa
CWmaavZrQjhEf//ujov/e/nNQrRk4VFSqtPDIfrc1MeKho78WIiWLDxaEp0RDtFf3XHw5IAH
jgrRGfoZ7mPhZon+bsSz/73pw8+E6CRj0aZb+FlbX62Ln5LmcItWdESLGdonOUuqnM5qJlXM
S2/GNOnj+CSCxI9oT4abJVp2KfTJ04/osLoUl8viR/ScVVkriZmif5t8+7+m3HaYp9pqIFr9
6lxtzy8vKilxLsolpoj2BAH3vXYZi2YzYjqrmNCyGmeV+mReTUIXneKZqzIoCzdDdAstPDTR
skuJsIXLLiXCFn6y69cX3bX84w5p4d7ZWDHRLrSCVtAKWkEraAWtoBW0glatX6sGxxj1U90T
5FP1Sg11V5HMWyzkTzdbfHQZQDf2mf8FvFkwHcql7f70h73S9pVnE7LITog9b0Y+O5rpPcPi
rrrzQWdClsYS4rARcr12/KbFqaR+VyLpyz9ksjF0OhHvQD3JUvoTNNvd+bHsm0RXvs50PoOv
M1Hx/ByB3vx4bd724OewrB3I19lHken0zyI/eSDO70sapV/rcvXX9SHLE/kgp0f8JnQXL5aF
dOcouj2Y/y5sprGx0ee67He9dORI17qYbp9jYjqMdK1in8btSrN60F+U5vQQxYDZKLtGPeUz
fRQirsH6XYh1hdhVe2D7m8Il/gMAAAAm45FHHnGBIAiCoVH2qQ0NDSAIgmALCZ8KgiAInwqC
IAifCoIgCJ8KgiAIwqeCIAjCp4IgCMKngiAIgvCpIAiC8KkgCILwqSAIgvCpIAiCIHwqCIIg
fCoIgiB8KgiCIAifCoIgCJ8KgiAInwqCIAifCoIgCMKngiAIwqeCIAjCp4IgCILwqSAIgvCp
IAiC8KkgCILwqSAIgiB8KgiCIHwqCIIgfCoIgiAInwqCIAifCoIgCJ8KgiAInwqCIAjCp4Ig
CMKngiAIwqeCIAiC8KkgCILwqSAIgvCpIAiC8KkgCIIgfCoIgiB8KgiCIHwqCIIgCJ8KgiAI
nwqCIAifCoIgCJ8KgiAIwqeCIAjCp4IgCMKngiAIgv59KgiCIBgaCQAAAGAqplE6KLMpoynt
lApnsnTcAPrDKJ3tQZS9KC38d4Uv9+zZQwbSZSe+rye/njjuHL49i58gjo0hpG6IdF4/vu6i
6EuXsZRd+W/s1O58nWE25VLFfd639Hg5nc9ywVaL0m8GmUPTOYcUkQpSra45SRUpI8UB59oM
MvL9d1awNbas+zi/8/10/Y+H3L+x7eN0/QeqweVJPzZm/3IGubVgWC0hF5MTWw+uEMd9fvm9
NnbcdVXbGq/r/GOj+nudWwL7/Sjdv4X+Tsg7K9Ia9yey/eLco9K5L9BjVlMZl85yy7iQLtm9
vG/ogRVL7W8mqheM5aT7mf7ysdtt3V8U12fLu5XXE49zOT3ptRctd5+Z8PYPX6+smUHEtnx/
xb1ZIN2bLtL6NMmemG5n8H1RmvV8yhR+rcKCmTNt9ORZdH03ZSLnAE6xLZDMOZPbcx23bYYb
yTcklS4Zh0jHKh6L1Qczo9xTZ8XknsqkJHTdQtzL5IluEr49g/Th62spf2a2yMsT03+sJTj9
v2LnKN4C9Qq52UD/2CY6D9fon5liI4dWnks+WHM+yexqI8O6xZADtaPI8Q155NCq0XR/LHnm
YjsZ2iWavFGRTT5cez45fO1o8tLCoeTFXSdJWdlPJLt7HN2XRQ6vGkWeu2IA+ezQAfLmtseJ
s/h78vxlfcm+RYPIY9PTyNefHCXHDr5N5i/4htw8yEY2j4gn9+YkkFsGx5Ad246TS678jOx4
9lvyZcMRMvOSj8nkWQfJBdNeI6PydpPM3KdJ/zGPkF4j/5ekZP2WJKVvJoqSLUNRlLN79+59
NltyZqWmpmaxJecwGXQ7kx6fyZacGfT4DLbkTJdBt4fS44eyJeegwYMHD6LLIZz2vv369R8w
0A26raT17NnrrN69+9Dz+tDNbilnnNH9zNTUHlROD0XplJjUuXNyl65uKLaY2Lh4JUHxwBoV
rfjA4rOlLQ8xiq9PlMtgqscX7ia9+fZw7i9n8/O6S2VS9qM9Nf5e9quFlDcz/8bPOcLLOzvv
4YcGTWAU++IppzctQyquousFpJJ63XLqbSto2SimyxqSQH+P42mM4pTXBf3pGEwc26ezLefp
EB2/1oP/1tjYaCmU0phDuUz1qL75Iad/uhT32PFVaj64fx/M75PYX1ZWZtH6ViGb7dPKJkHK
ViTZetddFmSalumkSe+6Cr/e0gCvK45fJl13oPd+Gz4jMD3qqbFcxp8xRDrEtvCh9GjJ8dfl
6q2LR4hynsZ64jZE4Xt9/bCdWPl+nSgi/rcrLFy4cI3T6XQtXrzYdfXVV+uS7fd3jeLi4jXL
li1zrVixwrVy5comrKysbDbbqPw1tbW1rmuvvda1evVqH1ZXVweU7RUVFWuuueYaV11dnWvd
unUeMh0CzQ+qwxp2/o033ui66aabVK5Zsyao207TsIadf9ttt7k2bNjguu6664I2G6r3Gnbu
xo0bXbfeemuLzO6GG25Yc+edd7p+9atftdhsqew1oZzPQM9f057KjPyO0ujnHWW8+kZSpPqe
lsH7rpFB30HeWt2231lS17TsnUWOo+J5waYT139+9FGf2FrAY0dJgLG1gMfAUk1ct/L9jZ07
+8R1q/xMQfdpZZMgZSuSbL3rLgsyTct00qR3XYVfb2mA1xXHL5OuqxfXrZq4XsifQ3O4XmMp
r9LIGyPlxXQpFMvpmMmfieOasQftc14p13ldgPeklMtcb2AP2uc8q5/nvFLh14OQrUiyjZ7z
gknTMp00GT3nreP2sC5Ae1jHr7++hfZQyu3hGh17KNWxBzkdzB5GtMAe1nOdtwR4T9ZzmVtN
sIf1fBmMbEWSbWQPwaRpmU6ajOxhC7eHLQHawxZ+/a0ttIf13B5+rWMP63XsQU4Hs4eRLbCH
rVznbQHek61c5nYT7GErXwYjW5FkG9lDMGlappMmI3vYxu1hW4D2sI1ff3sL7WErt4dHdexh
q449yOmYya8RrD1s5zrvDfCebOcy3zLBHrbzZTCyFUm2kT0Ek6ZlOmky0leuIwrEHvbz67/V
QnvYzu1hr449bNexBzkdzB5GcXsQNiDq2mYrvnVKgT57am0nmPwo5DIb6DLNBNsJRvYRHdmB
3ItwpP/IaUi/LFsx0cbZdXto0hRIvopvcVY/3+KsUj2q0F98i2vw8y3OystPYTPpuVfxyhZl
SGujrAyNZ9+TpPdhq8778J0K3ofD9T5s9fleQJqUSXYrQrHfNH6/czRlUqoe9SmTUQY2HmXg
O7TX05bxKBN9nDYtgegp+3v5O4Wc/4GsM71XNqP3tXTjLHd59ZS5S7jeH3O9r1DLXRVxkmG0
7M1Vy10C/1YSx5cJEmX9U3X0twRQhxKszeTwfC4wsBltHUqUnzqUYO+xVrYZ1xVpOsLbSph5
3Rn8ugUttMlAfXmOji+X84r58kv5dz/Zbs32JwVcZmmE/EljWpqxrdF9LU0LK4/TNWlpjXqy
PHdyfVuip1n3vZTn1fp2EEe0aQlFT5dOuj15TveFkufruL7rT+N9X8/zams7uO/atLTW+76F
67v1NN73rTyvtreD+65NS2u979u4vttP433fzvPqrXZw37Vpaa33fT/XNxg99dqeWXXqwoQe
hfzZd6DU1ozJWiTp1J8/U4pzLlbcdRJ9SSNpro2OEeS0GOnE6vTm2ZVm9WhpW6Fn+ihEXIPl
p1gXbYXY/o7SVggAAKA1AP0pQRAEzeuXjfGDQBAEMSYbCIIgfCoIgiB8KgiCIAifCoIgCJ8K
giAInwqCIAifCp8KgiAInwqCIAifCoIgCJ8KgiAIwqeCIAjCp4IgCMKngiAIwqfCp4IgCMKn
giAIwqeCIAjCp4IgCILwqSAIgvCpIAiC8KkgCILwqfCpIAiC8KkgCILwqSAIgvCpIAiCIHwq
CIIgfCoIgiB8KgiCIHwqfCoIgiB8KgiCIHwqCIIgfCoIgiAInwqCIAifCoIgCJ8KgiAInwqf
CoIgCJ8KgiAInwqCIAifCoIgCMKngiAIwqeCIAjCp4IgCILwqSAIgvCpIAiC8KkgCILwqSAI
giB8KgiCIHwqCIIgfCoIgiAInwqCIBhOnwqCIAiGRgIAAACYimmUDspsymhKO6XCmSwdN4D+
MEpnexBlL8oo/rvCl3v27CED6bIT39eTX8/C95/Dt2fxE8SxMYTUDZHO68fXXRR96TKWsiv/
jZ3ana8zzKZcqrjP+5YeL6fzWS7YalH6zSBzaDrnkCJSQarVNSepImWkOOBcm0FGvv/OCrbG
lnUf53e+n67/8ZD7N7Z9nK7/QDW4POnHxuxfziC3FgyrJeRicmLrwRXiuM8vv9fGjruualvj
dZ1/bFR/r3NLYL8fpfu30N8JeWdFWuP+RLZfnHtUOvcFesxqKuPSWW4ZF9Ilu5f3DT2wYqn9
zUT1grGcdD/TXz52u637i+L6bHm38nricS6nJ732ouXuMxPe/uHrlTUziNiW76+4Nwuke9NF
Wp8m2RPT7QzpXHk9nzKFX6uwYOZMGz15Fl3fTZnIOYBTbAskc87k9lzHbZvhRvINSaVLxiHS
sYrHYvXBzCj31FkxuacyKQldtxD3Mnmim4RvzyB9+Ppayp+ZLfLyxPQfawlO/6/YOYq3QL1C
bjbQP7aJzsM1+mem2MihleeSD9acTzK72siwbjHkQO0ocnxDHjm0ajTdH0ueudhOhnaJJm9U
ZJMP155PDl87mry0cCh5cddJUlb2E8nuHkf3ZZHDq0aR564YQD47dIC8ue1x4iz+njx/WV+y
b9Eg8tj0NPL1J0fJsYNvk/kLviE3D7KRzSPiyb05CeSWwTFkx7bj5JIrPyM7nv2WfNlwhMy8
5GMyedZBcsG018iovN0kM/dp0n/MI6TXyP8lKVm/JUnpm4miZMtQFOXs3r17n82WnFmpqalZ
bMk5TAbdzqTHZ7IlZwY9PoMtOdNl0O2h9PihbMk5aPDgwYPocginvW+/fv0HDHSDbitpPXv2
Oqt37z70vD50s1vKGWd0PzM1tQeV00NROiUmde6c3KWrG4otJjYuXklQPLBGRSs+sPhsactD
jOLrE+UymOrxhbtJb749nPvL2fy87lKZlP1oT42/l/1qIeXNzL/xc47w8s7Oe/ihQRMYxb54
yulNy5CKq+h6AamkXrecetsKWjaK6bKGJNDf43gaozjl9ShNDNHTMZg4tk9nW87TITp+rQf/
rbGx0VLI01hFmUPZX2Ee1Tc/5PRP53FPHF+osHxw/z6Y3ycRP8vKyixa3ypks32FmvwVeduc
bHb/tbL1rltF3GkJJk0z+PXFdQd674thLBfHWHXymPksWZ8Crk9JgPoU8HSWGuSxeAyR8zgQ
nYWe2us1pqUZ3jO2r6X3jD0bTdekJRQ9XTrp9uQ53SfneUmQeV7C9Q1GT7n8en0Xsci/y3YS
yDpLwzOUtTzu/sSfSeQ0iH1dua5R/PgCnoYSHrsnUl+1hK4VqU+H1arnstO/xfRvvuq5qlW5
cTyOx3FGSz5M9mtxki+L1/g6o7xormyU8vu0LsD7VMrtaX2EykY4/Zk2LZEqG+uCzPN1XN/1
raBsvMRt/WrKk5SrdcrG1fyZQy4bpbxssLTUqPFV/Cug+8vpPzs9ZhUtLZV0fyl9o6pWy0yU
ThxP4PfAyinKQIxUhvTKTyjlZD2/Z1sCvGfruW1tbQflRJuWSJWTLUHm+Rau79ZWUE4aud3f
QNmH6rRJp5zcwJ9J5XKynpcTlpbrfcrJeFpGatSahgoaUWpo6VhOt/RLzWuvG5UbqxRLoqUy
Io6J0ZSfcJaprfz+bgvw/m7ldri9HZQpbVoiVaa2BZnn27i+21tBmfo1LyO/o9xF+bhOmfod
P0cuU1t5mWJpWeRTpmZSLqelqZwe5zSMNXK5sEploKV2v53fg70B3oPt3Fbeagd2r01LJOw+
WD1Znu/n+r7VCuyeGQmz4x0GdiP29dbY/XZu9/t5/YvX7ieq7yILVbtnEcP9ZjJELQlLaRwp
olvjKLNJFuUoMlS3bHSSYkGsVDbk9xWxHi2VnzhN3NFbivhklKdyvsvrSfzZU9SHpqjXOovV
ig4fbc+bN37GzOl59gl5+RfNzrOPL5hkH59fmDebvk7ZaUbNptpNj/Iai0Ktoa/N14Ai8VGF
3dxyaVvcdIErz6aOzE5vaN6MfHb0n262kBkWd4b5oDN9EaU57aBpuN6q2bc4ldTvSvRUnojK
dnFjkqXKrQR+ynm8KiyaPEGluhhd7HW5F7+xNoP0nO8psmPVyuc4npcf0Ot/qHgLphaPkUz+
qisf/ZGfM8bxD0T1ajrEx6ILuGYsX7/wXFP8YpEei6J5KmKknMhV02eRKgRFnbmwB4d6XN6y
2qKassoK6QRxEolKUZfeE1h2FxYtKHfaK4vtVc7q2vKaao2kKLfN2y0+JzLtJtZWLXfq6ZVK
Yq3NHu1BrFsGO9qiHq1eQ//A6EAPtAV6YEygB8YGemBc0wPzySSmed/dZNbH+FgLAO0Vn8vx
Lcbt2eZL++QGBuKTrYhZFp+HRIs79kt/3fDGQeK4w+EjfPcCx733MDyYu/+Px1y3P9PNMe+Y
4pzzXn+Hdtt9rZNrA136Prw2/Z1/QshtLn+EY6QLdo21iuaBWC+aEin2T67LlHJORJ30ZGJR
P8/b3Dk81ea90pS6C6Qz1KvtHvnTyclnBqazeuwqNVKrH9nve3XtWtc+kiR9dFcPcVWrH+u8
8bguV+gub7+uPnn4PsU1ao70/jZVlXPpuDnllUud6fMS4xPj6cuiWqlZVuG015RWVdaWlNor
q8pKyirIk259/qJ+Qcwvq6m2F9nL3ccV1djLqu3FlVULnYvsNZX2kkrPyTWlTn4B+5B547Iz
7ZeOyx6aRZ7ymOprPt/m/+uzNYs8pR4WhZIPAECbwWy3s5yjvgCo/pXVcsi+7QmPV3tJ/S6q
kDOZF1cjAHlVbe6l/uQNImogIBvIV3HIXwAAAAAA2hFM+vrQli9j0XC1+tx4J7mKvpyPJg+q
VftRzVw1Rlqf4pArKRSDSgq9zxo2VFKgkgIAAFRSoJICAAAAAABUUqCSwsxKirl18byCYqpa
73CJz5PoPJ+tS3llxPuLu/415aXvch9QKx4sfvRlT7qBaSXLmcu1UlqlVhZ6/rSAtXrh6R1/
ml/WzRFuraytTKvJjsDOkoe4COwMS9BnWIM+A1pBK2gFraAVtIJW0ApaQauOotUYR0Mdu8IT
9K0y8xaL2gNQ1kE7TFVH7rkob4vupKwrqTx8mRhCkImKJ75Dfomh0LR5K3fvlrsHsy64i/zk
gTi/rzpIhEBdrv66PmR5esNait+E7qJPRiEfdlN0pRY209jY6HNd9rteOnKka12suIfhNCsd
Rrqy7tjz7EqzetBflOb0EMWA2Si7Rj3lM30UIq7Bml+IdYW+d1v5fp06IfEfAAAAMBmYtgAE
QdC86U8wTR8IgiCmPgVBEIRPBUEQhE8FQRAE4VNBEAThU0EQBOFTQRAE4VPhU0EQBOFTQRAE
4VNBEAThU0EQBEH4VBAEQfhUEARB+FQQBEH4VPhUEARB+FQQBEH4VBAEQfhUEARBED4VBEEQ
PhUEQRA+FQRBED4VPhUEQRA+FQRBED4VBEEQPhUEQRCETwVBEIRPBUEQhE8FQRCET4VPBUEQ
hE8FQRCETwVBEIRPBUEQBOFTQRAE4VNBEAThU0EQBOFT4VNBEAThU0EQBOFTQRAE4VNBEARB
+FQQBEH4VBAEQfhUEARBED4VBEEQPhUEQRA+FQRBED4VBEEQhE8FQRCETwVBEIRPBUEQBOFT
QRAEw+lTQRAEwdBIAAAAAFMxjdJBmU0ZTWmnVDiTpeMG0B9G6WwPouxFaeG/K3y5Z88eMpAu
O/F9Pfn1xHHn8O1Z/ARxbAwhdUOk8/rxdRdFX7qMpezKf2OndufrDLMplyru876lx8vpfJYL
tlqUfjPIHJrOOaSIVJBqdc1JqkgZKQ4412aQke+/s4KtsWXdx/md76frfzzk/o1tH6frP1AN
Lk/6sTH7lzPIrQXDagm5mJzYenCFOO7zy++1seOuq9rWeF3nHxvV3+vcEtjvR+n+LfR3Qt5Z
kda4P5HtF+celc59gR6zmsq4dJZbxoV0ye7lfUMPrFhqfzNRvWAsJ93P9JeP3W7r/qK4Plve
rbyeeJzL6UmvvWi5+8yEt3/4emXNDCK25fsr7s0C6d50kdanSfbEdDuD74vSrOdTpvBrFRbM
nGmjJ8+i67spEzkHcIptgWTOmdye67htM9xIviGpdMk4RDpW8VisPpgZ5Z46Kyb3VCYloesW
4l4mT3ST8O0ZpA9fX0v5M7NFXp6Y/mMtwen/FTtH8RaoV8jNBvrHNtF5uEb/zBQbObTyXPLB
mvNJZlcbGdYthhyoHUWOb8gjh1aNpvtjyTMX28nQLtHkjYps8uHa88nha0eTlxYOJS/uOknK
yn4i2d3j6L4scnjVKPLcFQPIZ4cOkDe3PU6cxd+T5y/rS/YtGkQem55Gvv7kKDl28G0yf8E3
5OZBNrJ5RDy5NyeB3DI4huzYdpxccuVnZMez35IvG46QmZd8TCbPOkgumPYaGZW3m2TmPk36
j3mE9Br5vyQl67ckKX0zUZRsGYqinN27d++z2ZIzKzU1NYstOYfJoNuZ9PhMtuTMoMdnsCVn
ugy6PZQeP5QtOQcNHjx4EF0O4bT37dev/4CBbtBtJa1nz15n9e7dh57Xh252SznjjO5npqb2
oHJ6KEqnxKTOnZO7dHVDscXExsUrCYoH1qhoxQcWny1teYhRfH2iXAZTPb5wN+nNt4dzfzmb
n9ddKpOyH+2p8feyXy2kvJn5N37OEV7e2XkPPzRoAqPYF085vWkZUnEVXS8gldTrllNvW0HL
RjFd1pAE+nscT2MUp7wu6E/HYOLYPp1tOU+H6Pi1Hvy3xsZGS6GUxhzKZapH9c0POf3TpbjH
jq9S88H9+2B+n8T+srIyi9a3Ctlsn1Y2CVK2IsnWu+6yINO0TCdNetdV+PWWBnhdcfwy6boD
vffb8BmB6VFPjeUy/owh0iG2hQ+lR0uOvy5Xb108QpTzNNYTtyEK3+vrh+3EyvfrRBHxv11h
4cKFa5xOp2vx4sWuq6++Wpdsv79rFBcXr1m2bJlrxYoVrpUrVzZhZWVls9lG5a+pra11XXvt
ta7Vq1f7sLq6OqBsr6ioWHPNNde46urqXOvWrfOQ6RBoflAd1rDzb7zxRtdNN92kcs2aNUHd
dpqGNez82267zbVhwwbXddddF7TZUL3XsHM3btzouvXWW1tkdjfccMOaO++80/WrX/2qxWZL
Za8J5XwGev6a9lRm5HeURj/vKOPVN5Ii1fe0DN53jQz6DvLW6rb9zpK6pmXvLHIcFc8LNp24
/vOjj/rE1gIeO0oCjK0FPAaWauK6le9v7NzZJ65b5WcKuk8rmwQpW5Fk6113WZBpWqaTJr3r
Kvx6SwO8rjh+mXRdvbhu1cT1Qv4cmsP1Gkt5lUbeGCkvpkuhWE7HTP5MHNeMPWif80q5zusC
vCelXOZ6A3vQPudZ/TznlQq/HoRsRZJt9JwXTJqW6aTJ6DlvHbeHdQHawzp+/fUttIdSbg/X
6NhDqY49yOlg9jCiBfawnuu8JcB7sp7L3GqCPazny2BkK5JsI3sIJk3LdNJkZA9buD1sCdAe
tvDrb22hPazn9vBrHXtYr2MPcjqYPYxsgT1s5TpvC/CebOUyt5tgD1v5MhjZiiTbyB6CSdMy
nTQZ2cM2bg/bArSHbfz621toD1u5PTyqYw9bdexBTsdMfo1g7WE713lvgPdkO5f5lgn2sJ0v
g5GtSLKN7CGYNC3TSZORvnIdUSD2sJ9f/60W2sN2bg97dexhu449yOlg9jCK24OwAVHXNlvx
rVMK9NlTazvB5Echl9lAl2km2E4wso/oyA7kXoQj/UdOQ/pl2YqJNs6u20OTpkDyVXyLs/r5
FmeV6lGF/uJbXIOfb3FWXn4Km0nPvYpXtihDWhtlZWg8+54kvQ9bdd6H71TwPhyu92Grz/cC
0qRMslsRiv2m8fudoymTUvWoT5mMMrDxKAPfob2etoxHmejjtGkJRE/Z38vfKeT8D2Sd6b2y
Gb2vpRtnucurp8xdwvX+mOt9hVruqoiTDKNlb65a7hL4t5I4vkyQKOufqqO/JYA6lGBtJofn
c4GBzWjrUKL81KEEe4+1ss24rkjTEd5WwszrzuDXLWihTQbqy3N0fLmcV8yXX8q/+8l2a7Y/
KeAySyPkTxrT0oxtje5raVpYeZyuSUtr1JPluZPr2xI9zbrvpTyv1reDOKJNSyh6unTS7clz
ui+UPF/H9V1/Gu/7ep5XW9vBfdempbXe9y1c362n8b5v5Xm1vR3cd21aWut938b13X4a7/t2
nldvtYP7rk1La73v+7m+weip1/bMqlMXJvQo5M++A6W2ZkzWIkmn/vyZUpxzseKuk+hLGklz
bXSMIKfFSCdWpzfPrjSrR0vbCj3TRyHiGiw/xbpoK8T2d5S2QgAAAK0B6E8JgiBoXr9sjB8E
giCIMdlAEAThU0EQBOFTQRAEQfhUEARB+FQQBEH4VBAEQfhU+FQQBEH4VBAEQfhUEARB+FQQ
BEEQPhUEQRA+FQRBED4VBEEQPhU+FQRBED4VBEEQPhUEQRA+FQRBEIRPBUEQhE8FQRCETwVB
EIRPhU8FQRCETwVBEIRPBUEQhE8FQRAE4VNBEAThU0EQBOFTQRAE4VPhU0EQBOFTQRAE4VNB
EAThU0EQBEH4VBAEQfhUEARB+FQQBEH4VPhUEARB+FQQBEH4VBAEQfhUEARBED4VBEEQPhUE
QRA+FQRBEIRPBUEQhE8FQRCETwVBEIRPBUEQBOFTQRAE4VNBEAThU0EQBEH4VBAEwXD6VBAE
QTA0EgAAAMBUTKN0UGZTRlPaKRXOZOm4AfSHUTrbgyh7UUbx3xW+3LNnDxlIl534vp78eha+
/xy+PYufII6NIaRuiHReP77uouhLl7GUXflv7NTufJ1hNuVSxX3et/R4OZ3PcsFWi9JvBplD
0zmHFJEKUq2uOUkVKSPFAefaDDLy/XdWsDW2rPs4v/P9dP2Ph9y/se3jdP0HqsHlST82Zv9y
Brm1YFgtIReTE1sPrhDHfX75vTZ23HVV2xqv6/xjo/p7nVsC+/0o3b+F/k7IOyvSGvcnsv3i
3KPSuS/QY1ZTGZfOcsu4kC7Zvbxv6IEVS+1vJqoXjOWk+5n+8rHbbd1fFNdny7uV1xOPczk9
6bUXLXefmfD2D1+vrJlBxLZ8f8W9WSDdmy7S+jTJnphuZ0jnyuv5lCn8WoUFM2fa6Mmz6Ppu
ykTOAZxiWyCZcya35zpu2ww3km9IKl0yDpGOVTwWqw9mRrmnzorJPZVJSei6hbiXyRPdJHx7
BunD19dS/sxskZcnpv9YS3D6f8XOUbwF6hVys4H+sU10Hq7RPzPFRg6tPJd8sOZ8ktnVRoZ1
iyEHakeR4xvyyKFVo+n+WPLMxXYytEs0eaMim3y49nxy+NrR5KWFQ8mLu06SsrKfSHb3OLov
ixxeNYo8d8UA8tmhA+TNbY8TZ/H35PnL+pJ9iwaRx6anka8/OUqOHXybzF/wDbl5kI1sHhFP
7s1JILcMjiE7th0nl1z5Gdnx7Lfky4YjZOYlH5PJsw6SC6a9Rkbl7SaZuU+T/mMeIb1G/i9J
yfotSUrfTBQlW4aiKGf37t37bLbkzEpNTc1iS85hMuh2Jj0+ky05M+jxGWzJmS6Dbg+lxw9l
S85BgwcPHkSXQzjtffv16z9goBt0W0nr2bPXWb1796Hn9aGb3VLOOKP7mampPaicHorSKTGp
c+fkLl3dUGwxsXHxSoLigTUqWvGBxWdLWx5iFF+fKJfBVI8v3E168+3h3F/O5ud1l8qk7Ed7
avy97FcLKW9m/o2fc4SXd3beww8NmsAo9sVTTm9ahlRcRdcLSCX1uuXU21bQslFMlzUkgf4e
x9MYxSmvR2liiJ6OwcSxfTrbcp4O0fFrPfhvjY2NlkKexirKHMr+CvOovvkhp386j3vi+EKF
5YP798H8Pon4WVZWZtH6ViGb7SvU5K/I2+Zks/uvla133SriTkswaZrBry+uO9B7XwxjuTjG
qpPHzGfJ+hRwfUoC1KeAp7PUII/FY4icx4HoLPTUXq8xLc3wnrF9Lb1n7NlouiYtoejp0km3
J8/pPjnPS4LM8xKubzB6yuXX67uIRf5dtpNA1lkanqGs5XH3J/5MIqdB7OvKdY3ixxfwNJTw
2D2R+qoldK1IfTqsVj2Xnf4tpn/zVc9VrcqN43E8jjNa8mGyX4uTfFm8xtcZ5UVzZaOU36d1
Ad6nUm5P6yNUNsLpz7RpiVTZWBdknq/j+q5vBWXjJW7rV1OepFytUzau5s8cctko5WWDpaVG
ja/iXwHdX07/2ekxq2hpqaT7S+kbVbVaZqJ04ngCvwdWTlEGYqQypFd+Qikn6/k92xLgPVvP
bWtrOygn2rREqpxsCTLPt3B9t7aCctLI7f4Gyj5Up0065eQG/kwql5P1vJywtFzvU07G0zJS
o9Y0VNCIUkNLx3K6pV9qXnvdqNxYpVgSLZURcUyMpvyEs0xt5fd3W4D3dyu3w+3toExp0xKp
MrUtyDzfxvXd3grK1K95Gfkd5S7Kx3XK1O/4OXKZ2srLFEvLIp8yNZNyOS1N5fQ4p2GskcuF
VSoDLbX77fwe7A3wHmzntvJWO7B7bVoiYffB6snyfD/X961WYPfMSJgd7zCwG7Gvt8but3O7
38/rX7x2P1F9F1mo2j2LGO43kyFqSVhK40gR3RpHmU2yKEeRobplo5MUC2KlsiG/r4j1aKn8
xGnijt5SxCejPJXzXV5P4s+eoj40Rb3WWaxWdPhoe9688TNmTs+zT8jLv2h2nn18wST7+PzC
vNn0dcpOM2o21W56lNdYmDX0tfkaUCQ+qrCbWy5ti5sucOXZ1JHZ6Q3Nm5HPjv7TzRYyw+LO
MB90pi+iNKcdNA3XWzX7FqeS+l2JnsoTUdkubkyyVLmVwE85j1eFRZMnqFQXo4u9LvfiN9Zm
kJ7z1asqajU6IWPVCug4np8f0J8/VLyFU4vHSCZ/3ZWP/sjPGeNImlqQp9q8x0yT1uvJFF7Q
GeWj9CDO1DoRgQt4qlnqvvDoKn6xSI9c0TyHYqRczlXzziJVNor6eCHToR6Xt6y2qKasskI6
QZxEolLUpfcEdisLixaUO+2VxfYqZ3VteU21RlKUuzzZLT4nMu0m1lYtd+rplUpirc0e7UGs
WwY72qIerV5D/8DoQA+0BXpgTKAHxgZ6YFzTA/PJJKZ5391k1sf4EAwA7RWfy7Ezxu3Z5kv7
5MYL4nOwiIcWnwdQC3E/gHr/uuGNscRxh8NH+O4FjnvvYXgwd/8fj7luf6abY94xxTnnvf4O
7bb7WifXBrr0jWlNf+efJ3Kbyx/hGOmCXWOtonnY1ourRHqumFyXKeWciDrpycSifvq3uXNY
jtRT6i6QzlCvtnvkTycnnxmYzuqxq9RIrX7Av+/VtWtd+0iS9EFfPcRVrX4I9Mbjulyhu7z9
uvpE4/uE2Kg50vvbVFXOpePmlFcudabPS4xPjKcvomqFaVmF015TWlVZW1Jqr6wqKymrIE+6
9fmL+nUyv6ym2l5kL3cfV1RjL6u2F1dWLXQustdU2ksqPSfXlDr5BexD5o3LzrRfOi57aBZ5
ymOqr/l89/+vz9Ys8pR6WBRKPgAAbQaz3c5yjvoCoPpXVoMi+7YnPF7tJfWbq0LOZF5cjQDk
VbUpmfqTN4iogYBsIF/FIX8BAAAAAGhHMOnLRlu+jEXD1epz453kKvpyPpo8qFbtRzVz1Rhp
fYpDrqRQDCop9D6Z2FBJgUoKAABQSYFKCgAAAAAAUEmBSgozKynm1sXzCoqpar3DJT5PovN8
ti7llRHvL+7615SXvst9QK14sPjRlz3pBqaVLGcu10pplVpZ6PnTAtbqhad3/Gl+WTdHuLWy
tjKtJjs21bHr9rVtJhuJux11sfpuQ0h6EiGn6PZzdH2tRhZru6tXxWQ67q7rqiaIGVkKsXia
eGUa1XIlZnley+5SMyQoaY4ddWy5kyRzSaJJr73UWb7Uz5kRyQzgtMHB7v95s50l81mNKb3R
tR3vJu9wnPCM7lTXhZD6aBbUCNnkuMdT5u5Xy6Vo8sf6gti4U/p/am8Xi6fyhPCg4aldMa9M
xX95X92i/BO5rJcIE+IVzTyjEJ0QDtE972+saTx0uxCd4BWtSKlOD4fo7+rmrEi+8HMhOt0r
2iKJzgiH6EOFX9zyzIQvhOgM/Qxn3ypm26upR61ymiZ6SulvSu3VXwnRScaixy+oriyvrXHa
59QuYX0u5qiKVLdc9N6cby599YO+DrdoRRJt5Rk+zcfCTRR90f88ZY1/JVEVPU3Xwqf5WLiJ
ohdfd8nmN//2YC4XLVl4lJTq9HCI/uqV7/8v9rtOItWShUdLojPCIbrXL2riE+5JEqIz9DPc
x8LNEn1l5sajt5//jcjwJGPRplv4f3v85/l/fHclT7WiI1r05pvkLKlyOquZ1Hy6sqhyCQlN
tBvjVNH0adaPaE+GmyVadin0ydOP6LC6FJfL4kf0nFVZK4mZoidtOjTl0RcbeKqtBqLVr87V
9vzyopIS56JcYopoTxBw32uXseiC2iULnFVMaFmNs0p9Mq8moYtO5hmuuIKycDNEt9DCQxMt
u5QIW7jsUiJs4SP/8Luo5yYQR0e08BSPhetXEwjR8ku+QGBnWII+wxr0GdAKWkEraAWtoBW0
glbQClp1FK0aHGPUT3UHSJw6htSE8qKKRcPGl9csKapgrwsjZ9rnzrEPn2kfMmH8UD9DJcny
rOZ9wfK+YLShLxrn8dGnXDRXxVBJijRUUpNEcnqHSppoYUMliQGFJtGtPIv/oYrkwY/GdCLk
FN1mHM3Xmw5+JB91Sudq4kxx97T7TRnwiA8qJUzToX7bGTiprLjYWeWsWOi0L6/Oshctp6+s
JU698Y+I3vhHE8qKqu2D7EWsZmWJs6LGYFgf8Z7c7Pg/1kAP7BijHjGddjyNj7cA0F7gMhms
nZSF+sPmjmsr+WORQlyUCfll1LRBHtbct2nDAUkqC3CmJu+VXqcO/mZTMh9ESq5IVjSip1eu
cFbZx4waaJ9etqSshj0ijvfE2ZbgjnUHLvrxnv67+YhRLt/2BbLoi5cuNVd0+v7SrpNTR/BU
W/zUYTPRwT2hy2dYgj7DGvQZ0ApaQStoBa2gFbSCVtAKWnUUrcbwOuyDJE5tpjmxsjzLXl1T
VKM2q5p4UV5+/tSJU/MKCu0X5dsn5RXmzZ4xtWB84dSLClpQoW3a20abq9BOIC6axYT8h+eS
cYV2Aqe3Qjvfp0J7siWwN+hxfMCbtVJVdb06lI14NV3bTCV2KJXUciUz8alk7uo2stolFaqZ
lVXXlC2sNqhGVQKtb0V1dMuqo9lXq08SUYUHAO0JVhOrpedTX3gZ9V6BVkf7DIZfNzfowfXD
tRRPVvN5ALuMeHzy2lB4UL3qX3ml9FMT/ubt0EtT768fXqpuZfVBHprZPZzhLDK3P2Ov+/8Y
pxR/pQ5VR4VYfSurZdHuyuqFlRXFZYvUr8nlrOI4BNG3jNxXumX3l1y0YvWtrJZFuyurTRT9
WOrah4oTvuaiLVbfbmFCNLsVk52VS5w1VWUL7WrWhy46dtXKuydN8WR4lG/fLFm06Rl+OPXM
72Zt9WR4lG/fLFm06Rk+eMjo5OIfRaotkmibJJqpMWJUTamdSl9IXw3Kyp0kZNFnnPXqP3IH
iFSTaK/oGI3oGc5FZfQemyf6m8Tns+9JF2amSKJjNaLPNTvVc3/56PYFa78RGS6JjtOIHp5t
suibXhq36YKaz7loqyQ6XiN6jNmiS68Ynfw/0Se56ChJdIIk2sYLV3WNfXlRea2TmCF6852d
rznn4U+Fmdm8ojtpRE8pKyn1yjZB9PyYN3vMel+kWpFEJ2pEzy6qKHESE0Xf+fXq3FG/eE+Y
mSQ6SRIdwyOXfZh95JxJxBzR816ctnb0PzwZHuMV3Vlf9AjTRE96ptu8a53HRYZLopP1RQ83
TXT2Yx9kP/+PEyLDJdFd9ERnmCg69rdXH5v4mXApVkl0V33R5mX4z6/ec+XEvzSKci2J7qYv
2jwzW/ryf19d9N0/uehoSXSKJJr5cyrSXNHzn859pbvlKWHhsV7RZ2hF580gporek3JXz64P
XS8sXBLdXSO6gJgs2o0CB7dwSfSZ2lTXLjFX9M6r436q/92FXLQ1Vr/2VIgOvIZWe4Yl6DOs
QZ8BraAVtIJW0ApaQStoBa2gVUfRSrRheJfEkf5E24ZhgrOmyD6X1YBU22dWOe0zK6trWtB2
wbS3jDb0GcnbduFd0rK2C1N82i5MDbLtwvWd3Mc3bbsg73Gh7YLvgWi7AABA2wTaLrTdtgvv
8tAclrYLv+l91e7//ffPaiX19U3aLsiiTf+U3nvahorcx37gorVtF2TRpn9K7/TtyK6dLjjF
RWvbLgjRYWm7UD+v+OAV2T+KDNe0XZBFm57h93zd965jV/xLZLim7YIs2vQM//fS/es2LPyP
yHBN2wUhOixtF9b9ZuJt5SX/FBmuabsgiza97cKK53+XdvZH4l5r2y7Iok1vuzCl4ZqURycr
Dp7hmrYLsmjT2y58umVJxfSLTvBUa9suyKJNb7twx1//NeSKO6J5qrVtF4TosLRdeG72pr63
134kzEzTdkEWbXrbhbMuW3T+kYu68FRr2y7Iok1vu3DsxG+e7PTPJGFmmrYLQnRY2i50v/If
l3xy3mcv8AzXtF3QEW3ep/THn7x9/dMX7BDlWtN2QUe0eQ0IdsfdMnrjrV8JR6ppu9BEtJlt
FwZ+OK5KOWjl91rbdkFHtHkZTh6cFvV4Zrwo15q2CzqizTOzr3dmTntsQjIXrW27IESHpe3C
4pHnTtm5QDhSbdsFH9Fmt1346xpX6Qfn7hQWrmm7IIsOa9uF65u0XfBJtdltF/7ci3rSyZcK
C0fbBWgFraAVtIJW0ApaQStoBa3aUNuF90icOkPXlLLqmsqSqqIlYRh+wbSXjTb0NcndhCGO
uGgOEz6eMPEznnAcp9HwCxfRrZkBjSd8OodfUDSWXMyXDvXFNL/KuazWWbFwlX0RtbaqsgW1
bE6bgIYIZqdPclYvrCpbWlO23Gmf01wzCLRuaFnrhhd7vIOBggGgHUG4UrMQHeDV7r2H4cHc
N15n+DS3pLh49siRJ3OvTXl0csM1v87NGcnwSa5by0b5OIpvciOVP9Em54+3/UJgE7E3/+yn
hSXoM6xBnwGtoBW0glbQClpBK2gFraBVR9FqjCO2zsLr5djvM0fpVHsKmF7t2UbB8iGBZFu8
lc/xnCxXfsN5CeUssNUyk1fqztK5w7FqBbW7PNp/H+OxfFa9PI3+fZoM9RTV4ZRL6d8XyQif
Ysy4zea2Fsdyi1pQbyfTuf304UtFUwXNyCqrbfx3RWN3QhMXP6aT2lFAgKWljO91rGVtPsXe
p23uazmWE7Kay3DvZb/uEHtrCdnDz+9cN5anQFv+nZLuUZKe8rFul8LanM4ttA+ZUZ41bfKw
4UPJIvVrgUJhVWIUxWJhq/Q375nfqUeI9pPJ/Nc7SI5Uf7HN5s2YXjq18SKjmGJ3cg/Z2eFO
0NPNJChWk6AonwSxvTOrnMPGz50dktYxOloLeLVWPFrvCElrZuasV27IascGpLaFqn0Lz3Zv
FVEsDzU2EWpyDEKNHL+MBGnzQhSH9uakAg81CDdtJ9T0lJbNhZqnNKFmOf37hk6oecwTashp
DjVPSKFGnO8NNX/R2ev2cY/ZvE+0QqZRqHmsSahRtQ/Wtz1m8012MIHkCY1LtvlxyUyONfzq
NnXFXnX/0lbUNY4cCSJyjETkMClyVHHCS7f9lxRh8SxybKR/rYpv5NhI/1qVppGjIZp78VV6
kUMc1dLIERdE5PgqmseGVXovKd9Ie2/ie92+jaVAjhwJfiKHOLaFLylKwN6vIbrlLylfRWtr
G4ydNZNjbeYlpWVaB/uS8k1IWouXFHuoascGrLZxqOksQs1wo/qwupaFmrgOF2p+ybmN8gbZ
g4CtiiLU6Jmz3kuKaGwzjRaijfROi9/Y/mn070bS9/faUHM4urn6MOERzXlJYYfrh5rhxPsa
srbJS8r70UYvKYc1Pq6zn1BzOLRQE/iD9uEQQs1w4j9BsX4TxEONvSUVS4ebCTVNtfaGmvej
Q9FaJ9S0TO1gQ42iE2q6iVAzIoBPL8G+1bQ3J4VPL/j0ov/pRWssY0lr+fTyRZS/UPNllPfT
i+9bzViN/G5+Qs1Y0myoCdbPjZWyoFOQQeWLKP+qx2pUN+8ji6x1sO8vX4akdUhBRVbbjPeX
HKoOk1Rw0ewZ46fb58zMm1g4++IZOhFGCTHCtP+Xmc5ShDmFCNMmI8wl0jKW30NthBEvM09L
FRNsfx/6dyl9mZGjCzOPY1KEUXQjDPETYTpr2u6EEmE+IUavK8c0EnJ0YkhnKT0mfFM5RprW
+usltLNO3PikGXVlDxxGdZsPc8aed4J4nD/HyNka1Bxp337xkULUHN1BeS9fgq2Pwtnewa32
DGlp9JGCDS79KP07Tunj+e189bfz6W9jmxTHU35rjkL9SNHU2d5h6GyJ38/bFsPP26c0VRYT
/DzOn2pSZdFJfZzXrziytbji6JRUl9EzyGd8YvOfnlhNeqymPeOfCuEbhSUkrUNqSHXK5Iqj
fBFpzg3DY31781GoOOrIFUe59O/DmoqjRfTvNp2KoyjDNrvdIlxxZPPbZjdW2nuLT8VRlMbH
5fuJNFG2yESaKFvLI42tmfTEatJjXm1SVAhNdmND0jqkSBNlM7c26UIRaUYbRJqoOlQgBdfw
qoZ/Ea8BWyVFpKkJsuHVVvp3lqbh1Vb6d5YywvObKI67bEYNr4aEpeFVjWGkeU7q/9H0neYF
w3eaXZomuxf6iTS7IhRpdoUQaZ7T+OwL/fjsXaZGml0hRJoXQtI6pEizy2buO02BiDRjjCIN
aXm7q/bmo9A5pKO+04xV32nGkgfION3ftLVnyYadQ7qFpd2V8TtNV7/vNCmG7zTJmkhT4CfS
JEco0iSHEGm6anx2gR+fnWxqpEkOIdKkhKR1SJEm2eR3mtlUnSi1hW82voqjHyJCjZ+XmkX0
7zaD6jNtqHnRb/WZ+R9qjEPNHr+h5mXDUPOixsnN9hNqXoxQqHkxhFCzp5n0xGrSY16oeTGE
UPNySFqHFGpeNDnU/MITaoYj1IQYau7jRMfF9hNqRHmxs8cHxU4eUPrq/qYNNXtt7om3HKv0
Qk2U5KrNqT8zDjWv2rxdE28l7rn2vKHmNc3eYcw5q05ur8bJ/cJPqNkboVCzN4RQ82oz6YnV
pMe8NgF7Qwg1r4WkdUihZq/JoWaBJ9SMMDnUdLyOi+KtZhZCTZsKNYE0P9M2AGjuraaf51NN
ON5qggk1A/y+1QySQo3vW00/jZNb4CfU9ItQqOkXQqgZ0Ex6YjXpMe+tpl8IoWZQkFpHmxdq
+pkcaoo9oWZkGL7VdNzhWODS299AXqz92QOaCrQb6N/3dNqfDTFsFWBG+7NgQk26zd9wLJlS
mwHfUDNE862m2E+oGRJSqAl8gJAhIYSadI3TLvbjtIdoxrwKbTSWISGEmsyQtA4p1AwxOdSU
eEJNDkINRv7qkKEmVVq2JNT8oBNqslpNqMn2G2pGGL7VZGlCTYmfUJMVoVCTFUKoydY47RI/
TjvLZubAX1khhJoRIWmtE2paprYZoabCE2pGIdTgrQbfagy+1fSjXKn0I68q/XV/01ag5fgN
NZH8VnOO31Az2rBZQI4m1FT4CTU5EQo1OSGEmnM0TrvCj9POMTXU5IQQakaHpHVIbzU5Joea
Kk+oOQehBi3QEGoM3mri1beaePpWk+A5tpvKbmSx2gDAN2i80WxjZxKhFmj7/X6redsw1Lyh
CTVVfkLNGxH6VvNGCKFmv8ZpV/lx2m8EUIHWMq2DDTVvh6R1SKHmDZNDzXpPqDnX5FCDxs5w
6+1vrABtBdpig/m9xjcbaiLV2Hmi31CTZxhqxmtCzXo/oWZ8hELN+BBCzUSN017vx2kzORbT
Qs34EEJNXkhahxRqxpscam70hJrRCDUmhZoyuPM2FWoGSMtgQ81qg/m9JreabzVT/VagTTNs
FjBZE2pu9BNqJkeoAm1yCKFmqsZp3+jHaTdNTygVaJNDCDXTQtI6pFAz2eRQc78n1IxBY2eT
Qs1asFVThJq1QbZAm6rThZONS9NTZ0KwAsMunGe1INQQTRlr+laz1jDUzPT7VjPbMNQUaJzc
/X5CTUGE3moKmgk1Tb2fN9TMbCY9sZr0mPdWUxBCqJkdktYhhZoCk0PNQyLUjDBjtABtcWhv
TgqhBqEmsFBT2GpCzVybv1la5hlWoBVqnNxDfkJNYYRCTWEIoWZuM+mJ1aQn2rRQUxhCqJkX
ktYhhZpCk0PNS55QMxyhBqGmQ4aaQBs759G/T2hCzd3075k6oeYyw1DTI8Kh5nK/bzVXGIaa
yzRO7iU/oeayCIWay0IINZc3k55YTXrMGy3gshBCzRUhaR1SqLnM5FDzsifUjECoQajpkKGm
t7Q0K9QsNBwtwIxQExdEqFnk91uN07BfzUKNk3vZT6hZGKFvNQtDCDWLmklPrCY95jV2XhhC
qHGGpHVI/WoWmhxqXvGEmpEmh5o4hBqww4aacu4iTn+oWSIFE9bXnDXM9oaaCumt5hdEnkOg
XOPkXvETasoj9FZTHkKoWdJMemI16TFvYJryEEJNRZBam1iBVm5yqNnrCTU5CDUINR0y1ATS
2DleDTXxNNT49qvpQf/erdOv5oB4q6k1CjUkhFATHUSoedfvt5pDhhVoBzRObq+fUHMgQqHm
QAih5t1m0hOrSY95FWgHQgg1h4LU2sSRnQ+YHGr2eULNqCBne24u1ER3uFDzMCfcefsMNVYl
nsxTfEPNIfp3rtI01Bw2/FZzyIRQE8y3mvf9fqv50DDUHNY4uX1+Qs3hCIWawyGEmvebSU+s
Jj3mhZrDIYSaD4PU2sRQc9jkmdEOUHW6MrOYeIl9ebV9krO8psg+wVlThC83eMdB4OFVZ9rA
wxxyHv3xCVqu9H7TBp6bROBZZlG3m77jBDNRmrZsKUEEnptFaKlhg1IRkkbEpAE3aZzaAT+h
5SbdHhzMhwxZsmRo0E7tpqCdmjeC3NyM2rEatX1bAyfRv8zb2YdMLC2qKHGGpntiQLpb/T77
H6RasZrZ6WUVzqIqe5WzJMteWWxv4p/PKyxaUFuuHlFdW15Tzf3151Y39fxzMP5a6RD+uhMn
y7D+ips74RPbjb8WYGP2j6R/vybd/f4mCu+tNt9S4/bX7NcfJGmdpPLCIPw1acZfdw7CX98m
/PVa6XzV8ck65qmOw/2B5Ngw7uQUt4Zyenpxxrn1S6ZvSeJntrJTPah+KltnY1A4lGR1/VeU
bylLPeu7Le51pvLj1uypWifzMWW2ZbfnOkejvddZavNe56qYpU3OZb/PjHUfw4ZGccQ51PUC
t7dqcvwg+qfeQi5U1NvJ6hnrp4hz3+rk8Oh5Z2L2VKGbPWZ3k+uw6+/u3PT66ayyxV6nXvN1
pk/s4+p1RtM/K6NiVbmNqm5vqb9b6J+34o9O/Y7mmG/s6EUCc8vBbpNWdj2z9Qn2+uGU34Vc
QzeXK+ypgb7BFZfV2JcXldc6q+1P2Ofk2SnmlFcudbKVS4eVVdQ4qxY6l9awzXm+m8PPrmYH
jhk10D6xsqK4bJGzYqHTPpUdQi9YHeCVJldWLqpwVlezJ4T8MnXvbHv1stqiKvXEOauyVk6t
tquS7NVlJRVlxWULiypqylfZKyorhl3jrKrMZcflsz+T8isy6Z9FbH2mO1Xqz87lZUU1ZZUV
9uKqyiV29Zw8KoH9NKmIPoxQFNQuWeCsYkrME9lBMaNoZdmS2iX2Cs/eS+nDytJyqkKN+4jC
ypqicmm/91zvFZeUVVeXVZTwfe8i/09r/nuffW+1eR8Ul/MiYjEojZ2k5/b/UecYd/vCFPov
jpxFOtOg3pmczz8Y5dPgx+Y2LKG/LSed1d9uoMtf0+vUqyGekAeIneyjerxBf/s7Pe9THjD/
j++PUqJIrNKd9Fb60SiWRi5TepHtJJUqd6akVwrXN4U/UjANWQehzvyRMJOvR/H6R6afTdXQ
3YacPWD8gp/L5Jbw49n2cr6eoGrvXmf58Gu+ZO8K9fy8zmqK3LPSJav1/+487kL5Bj+eVdL8
nV+P1XF+ynU4Q021+zpnqil366u2cafr3dVPb4TmhHsk1TQ1rruXrLbuMsV9N8T71G38UWGe
5rGigT9WiMdm/ccKvfcp7zOG1qtuUtfqPM8DhD9jsDh+1OqO42y9Lqp+ij/vzq4zRXFf53cs
/5Sb1fXrWR5HXTXV37kszSRh9xSxvpuu+zte1aeTVzd7onud5dXuxKNTxPPGzJimz0Xq81VU
vV99VDseSNTrqLY/rW6y+H239Hvd9LrJxs8Y4X4mIKf5euQ0PwOFU34XdSbSe9kzdNbIMdmj
aWjLzsrOyRk1etjwrOwR56rbw0ePGDki65wRo0dkjRo1JjtrxJgxOfaaSronZ/SI4fTAnOz/
z955ADSVLX08YAEriKIooHQBFemgRg/23l17wYJdQcTesHfFhl0RUFFR6ViRbu+9YwMb9l6/
JCfcuY4ZdZ/79u1732U3yi/zT3JvbnLmnJk5o5OSqzg6uLu5eDg5VHOrpmQXB2cXD0cHDxdn
xYPcXdw8PdwdPF2cKps5e8oVr+Lo6NQW/FQns5pm/BjsO5pVMVO9uoujk4uj43lVTm3zP/oY
vxmHNDuuVeqB+M86Lr540ld8ESsontNKVLakHPCqKS5hE9VQmDeUFlS4CViu9VHoByhuQxUO
ZITa6QWKKiOWKl4xWHE8yxV/r1T8nSC7pnYAWsJrw9c+z1lVUJ+fcvC3Uv+uozoirlMO3NXU
TkXpoJoobsXV59hR7diKqR1aQfVj+ogc0QD178rjGKp+bqUjGqF2SoY8K606DyO1o9NWO59g
9bErnc5y9f3GqvAXv/9HAbHziqO1+ZWAmFLwC1Gw//b36neHpO+jYEXUxaPirMUELen2T77l
RcEmaGmOgvXREAWDaJPWD+/Lp/60zFaPlMn+OGshfnx5IgpWhPiM5vXp0/5pFKyokBCnrdpk
BM1RbZmnTht7DYfjpH7nU+DZ6qG6m3pad149Bb5bBf5JgSKi9+iHmZDyP1wZPW69q+ZL1aGK
Z3Hav/AVP68ajHRFL/ZtXmI2yqnkJ56viIacyjy0Bsh7A+5UUf9rBqIB4/s34F/JqZxXDZvF
8CPpU8pLteTTcErlvzkl2rNc+Db33XjogIABivVw/V/JfVOvS33S/9fGHyn3/f81l/JFlbXW
kq0QpVI13ZeXS5n/w9w3zkP+O3PfC0S57/bflFXNR0nkCz/Ifc//a3Pf838j973gJ4et+8PD
LiKMtq3a1P+9Ay/8FyS+L/4w8Q2Ds5T4/osT3wO0+C1NGhD/0Tf/f2GwLqqKUhaVvVFNmOj7
8r68QRoT30H/gcT3IjLxLT7GBqqBg89OszUkvoOkxLeU+JYS31LiW0p8S+//X5P4DpIS3/+T
ie9F6qmCC5pW3NOQ+P5+WvHdYorOeq/nhdhChlpfy/u7rLdclfX+cSY6Wjlh0FohPM+pfN7C
71G/kPU2E2W9s34h6x0iynp7FYPjzCqW/MOsd5rqcxnx06y3lzi7Lcp6y2xE2fDmUtb7fzXr
rfxerFbcqigzx44u6pSyi5urs4OTG0cnD083JyeHaq5V3BzcXN0VSmf3am7qHLJjNScnZycH
D08P5R3ODm5Onp4Onq4uKnJ08FDcXDyqeTo6uDu7ODt5KJ5UlVJWZZRdUEZZfQz2Hc0qmale
Pi/tvUVxgBv/2QcJw5Bmp7VaHf34V5LeJRT/FVcnvWEZZq8YmGsq7m8qSnp3Uth7iDQ+iscM
VNx8FfdB0ttQsC9TvOJydQhxlcakdwn1MZdQJ2M1JXILqp2TvdpZKAftmmq90jk1FSVyO4kS
uT1EiVwfkRMaKErk+qo1mhK5huqxapkokbtclMhdIUrkrvqFpPelHya9RcGw30h6/ze9V1LS
W7r9PUnvhf8TSe/FfzrpvVA9VLurp7+X1NPf+xqS3gv/qUnvhb+R9F6M5v95b0COhqT3wt9P
ppxXja2Fv3kYfTKF/4J09xOhq4imfxheW0pwSwluqauI7M83sNLV+VkH+N9JcP+ZriKFdH7U
VaSwDtVVRFfn29d88oP0t64OHvr+PV1FdHX+9a4ihX5yPrrofP66f2xEfNR/tqtI4d866t/q
KiI+7L+igdVzwdV4UK4mUOoj8ucaWM1Xh9LmS7d/5C3P1cz/k66mteLPTcjVWCv+jNHgakqQ
rsb63+Jq5pOuxuCHrqYk6WpKoEHu+Q9cTYm/ydWU+A1XY/CT89FF5/PXuZoSv+FqSv7WUf+W
qymh89c2sKqkledqPH9hVfNnXc3/2iD1a6uaNOn2j77luZq0f8HV7Nfgau5rcDXn/mZXk0a6
mvM/dDUXSFdzDg1ylbRoV3Pub3I1537D1Zz/yfnoovP56zrAn/sNV3Pht476t1zNub94VeMg
uJpq/wZX8782SEmuRnI1v+Zqrv9jXM2NH7qam6SruY4GOYcfuJrrf5Oruf4brubGT85HF53P
X7equf6nXQ0c9c3fOurfcjXXdf6VXTy0q6ma52pcHCVXI7ma/5euxlD094/+XavWij/3o3/X
6r7iz20a/l2rrJ+6Gq2/ydXcynMmIzS5mtsi67euJgsNclV/4Gqy/iZXk/UbrubWT85HF53P
X9cBPus3XM3t3zrq33I1WX+xqwnQ4gfk0sqsfVszp1aSv/mL/E2AdPtH3/L8TcAvLG3yfpTj
sKfizki0+R3fl/elTNBVj/0BuJrMU8N358/6m/zf+ZsA0t8k6sLiZfI3lV8Jut8+a8APPIpY
y8eyfKqh40+PYgm6cGraf3LwTfzJAeuiA8733QE7/R0H/ONg0gjFsGv7fYVv3ij8C7vctX+h
Wr/wDz45/2vf51/b5X5MGvn+0Tf/n4zKP2rv/lVDe/e8+7REt926335r+KisvPffs8udHpX3
6FK73MXHuEA1XvBy1Mjq3+9yz9NKu9ylXe7SLvffYGmXu7TLXdrlXkDtUqRd7v97u9z3qKcK
1mhasa3697vcv59WCGunX+vpHqGq8w1qnNcf3St/FvRNL/Djnu7KiUKWeiKi3Ol+X73TXfl7
oPaKn+5u9y4Ku9vNiv14d7tyEpBVLFA4Nu/i0NNdpgc93Z9p2N2unDS0yh/1857utqJd7K1F
Pd1F9we2kXa3/+cmPv/O1y8h26r4c5Ny4uxQzcPNne8bd6rmWE25J9zJw8WJ3+Pi5uaiusPD
TdnJ3E2hdvFQNU1XoJOrUuzp6aruou7o5uLppLzLzcOpmvouT8WTK1/CU/E0Tk7ubs7uTk5O
lc3cyM7pyqNRdU5XH4e7o+J/x/OySPX397/jeJ1aaXZdm9TD/r/a4N1AMajqyOxEqWIHxTe1
pmKIbqUapvlPb4XbGCCKJ/kqhujhiseMVjx2ktrtzRGtTUMUrxiqOJ4wxd8bf9rg3UDtrizU
Lkk5/NvJoGm5g3r0yNu/XVLtolqpfy+qOkLYvz1ABvu3fdXPp3RFw2Wwf3u0DJqWT5LB/u05
Mu5yjNTuLW//dqgM9m+HyWD/9kbZz/e6j9QqpHLLVCSM2OKOw1//7W/R7w5Lv7bFvauWdPsn
3/KSEl3/hS3uARo+OwEatrjvUg+QySP/HVvcC/40/PXtFnfNVm0ydJa3xX2v7p/d4r5LPZ+t
qJ77jlTPfXdU/36L+y460fH95vZhkY9q5QkzB5X/lze3F1QrXVp9m3vYhXIPf2Zb+1404c87
6e3Vv9/WrvmkfylZAgfv9JOD/91t7BMU7kI5zrfwHTp4gGLZrFiXK7xFKydlxmSwj/L3X0+Z
/JlN7gX/B0fPH6dMimvx23z1sk5Z5NBdJt3+abc8n9H9F1Im4mZKyYo/22sZaLwPJ7JP6n77
reE+Q3nvbZHqr0uZdCdTJqc0pEygcOo0aVV+yMsXo9It4vNbLOMtIJTDZGqN79MtJ0V+pKI4
3XJFK+/uvOiHTB392KMa3Hjq5b1yVaV1SUiB6OfnaYxSij/6az8T9B3zhQj/ot27fLO+izwo
v45e2vmb5EVL9IvwaIm3amFjJvweIvrdq5iZcAzPCl4S7g/SMxPSNo76/HmU/+pHkO4u1e/j
lL8btBJSIFGFsoT0j5mh/nfHpnz+S4UvQSqoDBxbKyM4nmei34PKwrEZFYNjyzKGYws0gWPb
VRyOLas8HNslPTg2P3N9IUUks3AUnjPKwqyxpshVRAmIXNkaBAkppV0GyY1fypT+R+z4Kv6b
UiD/6RSMdD7/3PMtIRuu+Aj6Km51fYf49fQfMNx3qDo/oQrtm7UYMXiwWf8xfr4B/X2GD+D3
1R4c4OM/tGfAgJE+2CTKRShTJb0HjxiuzEbY9hzs17+nKuLi6GbHlf4+fX38/X36mA3x7eMz
2IynNmzzEht29Qb0Vdh9hgaY9R7hr3ihvr7+Zj49e/c366PMYwz3CcA5HSEL0zagj4NZfX9/
xQOE+1Spm8Zmtn7+vn0HKOZ1gwcM8hk8oL+vbx87EGlI0JjV8+nn7+PD71L80sd3iBlO3JjV
7jXcd/CIAB+ztiOGKIVtVSb1EY1xGN1yqI/oJHoq3tC8cxj+33MSiqs5PMC/54ChAaKjhMyP
n69gscS5JcU9nfKw59Ceg8eM9elzXvrgSR+8/8QHD5aTJ0WRXV/tP5OUDBG8tYHiv1IyG5mx
rLZC01yx3Buk4Emqya/yEeayaJmeYhpcWHZEcTunuN1QaN8r/s6npScz0Cojs9MqJnPXMpG1
0SqkekwXLWPFqlpPNl2rsGyh4rZScQtT3Jek+PuQ4v6Lisc8UTzmo+IxZbQLycy0i8gqafPK
PDdtfVl9bQNZB20jWYIsTot35sz7yYsIG6iTmMqzsVGHDZWT8Nrq81QuUZurl67K92mQWp/X
LKeEeiEQpLiZqxcL0eqQaGHVpJ//rYwfHFH/rnzec+rfi6lnQcrXLa6eoRXOS6Rq8b9VkWp1
Alb5enZa/HHKY3dXJyGVodI2Wvz1DVXvHH/O0uq4hJ46yTldiz+/ctq+UP27MoS6Uv27KoSq
fqzylqS+X/kah9TPo4woX1Qfj/J9eaI+HmUX1I/q41EmZMto8+NRvi9m2vw9UIYXKmnz57RS
XSV+fsoYSn1tfk7K69BBmx9jXqzllHphYIEWEbtrfJ9c/X4Rod7LYMY3BcBa4j/1k5cZVcy6
G+H766syu1nf3a/qPS7zbqwpA+pVUCZkZL3zJUMmOD/0Ek/+Qc9zTVnewALJGo/Nq+D3x6Zc
PwTl8/v5vwZeCI4tudDPs9SOBfx+mv0NNOLnrlrElpU1otcS//Qfrb/Z/ldnof/u8/l3Z8F/
5/VKqHo2K0coJwc3V2VC1bGai+JXJw+ewXVzd1b+E9zVPDw8XR2c3d0cHVw8XZQ5Xldlh3JH
d1XW1tPJ1Umd8PV0r+Lk4Ozm5uri7ODJ66sUk73h/RWzgz4uji6O52XDFK815G97PfVoqnkC
0Vedv/uzE4gf/wR8EzdW/qmjDs3z1uhlFc9orHDM5orjsVFH1UPUj6isZmf1Y6qpq6OUP40U
thaiNHRbka2X4jn7KG4Jsl0ip553DHkTBB218y6i/ltf7VTzWqobqycMBmpnWEDtsG3U95dR
RxoLqh/nrH5OYxn/t7L11I62kVpTQV11W0DtENuqNdaqI4bJTB/173lO9DThRJN+yYnmba37
R3lRlVeRafZUyRq8qDIS1V8WqNmL6oAXzVJ7UaWXDskf+Eu1VZqOLZnwooGEF436BS/qJfKi
ssI/96KtfsGLKj2n4FElLyp50X+IFx2s+r4qa6Vcq7k7K/2ak6fCj7kKZU5uzo5uSs/m4eTq
6u7g5qG0uf/Yr7k4uDu5uLg7OCG/5q7yo0o34/c3vmLekKrZlfZXD8t/rSsdLfxWUP0nd4vF
1ElnU8UzVlDca61wb3kVWpuEKi3+GFf1Y2qI3GUTha2VyJX+IbIp3Whfja60oPo8CopcaTHR
yGMqcqUVRK7UWu1+S4pKksqoS5LyXKmryJXWELnSJiJX2krkSv8QudI+IlfaF7nS8sXg0yp2
pXPb0K7UXIgRKM+q4WDfXj0Hm9nyT4Kyr/1irTyVppyPTMbzNsrc1GAZz02pPIlOlrDFxkg7
StD00eIaZR4sRMersey//EfwqPqERy2h2aM6FvLT6O0D1dXByomUV2GZ8O+EBRqGCJ7frHSg
whOaIU9o/h/Krfx///kne/YSst2KP+MVtx/EmX8aTVdX5rbxGejTO8Bs6LdR/58+2tXRzdPM
VlXia/cjf+SmqjR2dnT08HD3dKimdE7nVTsn0v9bDx+NpZpdabx6aP81VzpL/UXnDsxY8Z+5
YvjRkdWVlZZ1Uvw+VqjI+Nd/Zqhd6Ty1K12ifrVQxVGEK1xIpOIcohUuLkHl2IvJvm0Fk1fl
aq4OWctlUKFbVx36Vb4HndQa5WuNVZ9nGdWrg5ucJ3KTS2QQ5g3Nq+5Q3MLVbk3pMiPVz22m
Dnfnl/24smyiViHVa35XWVZX+Vn4xXKy//QJ/urH798x9v1aCXINLen2T77llZPVIEqQc9R1
xJpKkAdoGLQGaChBPpFXgjwa9+H6K0qQ+bzW6Jtj+FEJsmarNmGFEuQzf6IEmT9K+Ypn/3Th
8gn13NxKPY+fqJ7H76nxfeHyie9qeJVDcvt2ZpqbfumImn7ZqJ5C+weTkJKlC/gVujSF/asF
zmbqJN03h4MO5Nvq4ROi6mET2Z8rfT6jfiss0du2twZ/jv6iwSnvbfNXQPvC36fj+m5UPkZp
EYJaojP+FR66oN/Wg/nmM+WZeSvfjZRKFrte2X/H3+rXInv17zhPf2br8QPnUzcKPP91SNk5
HvVI5s+/XWD+fE1ILrA78EhXixiBezbuYvjyUiuS+fHEo9dvR/KGNeXiW/TeLXB8x2xT8+AO
JPPj34+OtzPJpl5XWpq1SRbYscUwm5Ztu5PMzzcVnZ83yY+cKtZf+SJN4MsOE5fXmtWLZP7+
ZKD3ow/Juy0DqhssOSiw74G01eezfUjm7+dh9P71I3mmYUrVuS5HBZ78WjdkcP0BJPP3/zh6
vweS3E6nuHX+cycE/uzfIjxf+GCS+fU6ha7PUJIXja8yv1b10wJXcGjSrrmWH8n8+p5B19OP
5NGvz+qMK3xW4F5bBl9YETWMZP55OIuuvz/JPYaOnZJ45ZzAu0Ys7Hi3x3CS+efnPPq8BJDc
IMfs88utFwQuWifmSlW9ESTzz9tF9PkaQXJl74OjHMddEtju8Lmu45JGksw/n5fR53EUySUv
D3kxuOkVgbuGv72ROWQ0yfzzfBV9fseQ/KF1qSFbjK8J/HVCuZ4GpmNJ5p//6+jzPpbk20f2
5Nx7BPr3BjXvdDs2jmT+fbmBvh/jST5Ut2cvi3034Xo86eGzZdwEkvn3Kwt9nyaS3OHG1KFV
M0GvlzYl55X9JJL59/EW+v4Fkny03MVtzXeA/mTIGVezIYEk8+/vbfR9DSS5Vgf7B4OCQb+r
5t3XGfUmk8y/73fQ93syyTFLJtjMmQh6y8mvEwaZTCGZjw930HgwhWTrU6d6R/S9K7DN8YKj
S7yaQjIfT+6i8WMqySuLWm3IbHFP4KbljaolHp1KMh9/7qHxZhrJRRuPunHXPVvg8Bl2H7qG
TSOZj1fZaHyaTvKk6UeM81XIEXhpcvW92uOmk8zHtxw0nk0n+UWKaSdznfsChzRpNj6izQyS
+Xh4H41/M0ju+8UvmD0F/aHV3Wq2sJ9JMh8/H6DxcibJV6qnn+12EfQPHw/98lJrFsl8vH2I
xtdZJLcYVabE+AOgnzc08MDKy7NI5uPzIzQezyY5OXZgi1WbQW+wblEgi55NMh/PH6Pxew7J
rs/2z921EPR1yobVvjdrDsl8/M9F4/0ckjdXLnH4wijQ9x8Ypz3Xey7J3F/kIv8wl2TjAX0K
vu7xROA5ezPSHD3nkcz9yxPkT+aRPH9jYt2SjZ4K/NTj4rQLevNJ5v7oKfI/80nWGjY92cjo
mcBB4+7XH58zn2Tuv54hf7WA5Bp6VW9WnAf6hGPvC1ocWEAy93fPkH9bSHLA9kuf3WXPBa43
u8ihg8ELSeb+8Tnyh0Ek72g6xaRBAOgdVixId/cIIpn70+fIfwaRnPOgUo0/7oPepHCZjYXC
gkjm/vcF8rdBJJvPOt+pT1fQR8Wsn36t+CKSub9+gfzzIpK72EwaPfwU6Pf0se27c+wikrl/
f4n8+SKSl6XbLp9SD/QxBtENpmQvolk1H3iJ/P9ikk/2OhO/aBfo6++tVvGPNotJ5vOHl2i+
sJhkXa3x50IqvxJ4bUCqjm3SYpL5fOMVml8sJrnOeuuXO0NAP/dzk/sf7JaQzOcnr9B8ZAnJ
42ueLHGg1GuB3S+fPXR82RKS+XzmNZq/LCE5/upoxxOzQK8/r+uWEK2lJPP5z2s031lK8tMx
Fi2vfwJ9Zcd7s4cPWUoyny+9QfOjpSTbGR0b8tgP9AcuDRnY4PJSkvn86g2aTy0juXfCiHkf
74K+5eQ3TcrWX0Yyn4+9RfOvZSSvbVdhW+FOoL9tN6nS46hlJPP521s0X1tG8oUXhw6XPQ76
Nrd0ih4wCSaZz/feofldMMn6i/zv29YGffGYoMeLZgWTzOeH79B8MJjkxlVNdDzjQT/Kuezx
Pq+CSebzyXdo/ric5CnHM6wb2r0XuNDVDds9vJeTzOef79F8cznJ+wf51mu/FvRbttsvKHxs
Ocl8vvoezU9XkPymUNnePiU+CFysRuzQ6x4rSObz2w9oPruCZMeI1MkB00H/trS8ZVTYCpL5
fPgDmv+uIHlgg8EhU9+DXv9yetWpeitJ5vPnj2i+vJLk8LuGBxYPAf3x7s31249bSTKfb39E
8+uVJF+fcuD6hlug/+p64ZltzkqS+fz8E5qPryLZyHzAp6g/QP9yZ/fTH9usIpnP5z+h+fsq
klsfMDBOPgz6Pv1yok8krSKZz/8/o/n+KpLndNtX7WRN0Btp+S3eYL+aZL5e+IzWB6tJTv/o
0/FGNOjjzr7zDwheTTJfX3xG64nVJH9ZqTcq1/oLjEfjJ7dtqL2GZL4e+YLWH2tI9vTcvezT
StBftirsWm7oGpL5+uULWq+sIXnYhV5xRYp/Bf9/bXGp3MtrSObrna9ofbOW5MiAomfLTQH9
jWnGrw/UX0syXx99ReuhtSTfM0h4bvcG9EOrhJ9fHL2WZL6eUjUDFa2f1jKKF16qOsvEDfRv
t1VO8DFdxyjm6y/Q8/XWOkZx5OZpZax8Qf85OD7YczbYMfP1Guj5+mwdo/jwyMubKm0BvXPr
WqOKvAY7Zr6+Az1fz61nFGfXd3B3uQP6XSczO9zwBjtmvh7U8vp2/beeUaxtODWjuino24e2
9Iw+BnbMfP0Ier5eDGEUm9292K5OB9D76g8uWscE7Jj5ehP0fH0ZwiiWx1a+23gR6PePiRpf
qQ3YMfP1Kej5ejSEUdxpyuThrY+CfsDbV49LzQI7Zr6eBT1fv4Ywike2vqDdqYC2oG9lUa3b
l/1gx8zXv6Dn690QRvESs0qLvRno18+dcDznJdgx8/Uy6Pn6eAMj+ekk8/5jQJ98OaXmaTuw
Y+bra9Dz9fQGRvGxpHNRvrGgf8wK7tjTA+yY+Xoc9Hz9vYFR/HC+ndeoXNC3mdKkfPgysGPm
6/d8Xt+u1zcwigt2m3hyYkXQr365YMH8o2DHzNf7oOfr+w2MYsvKZ7vP6An6e/Znv4zUCmUU
8/gA6Hk8IJRR7PWx4pP5q0HvurSMr7cH2DHzeALoefwglFHc7cj4CcvOg35fdpebjYeAHTOP
P4CexxtCGcVjV54uulYvv6A/KA9p6RIGdsw8XgF6Hp8IZRQv72+zJrwx6AuNv3vA5DLYMfP4
Buh5PCOUURznMa5S5FTQd75n61hQL4xRzOMhoOfxjzBG8amCp/bE7gd9RIshIU/rgR0zj5+A
nsdLwhjFueetmux9C/pDa6L1L48FO2Yebyng9W18JYxRXHjjmMupTqCXF38TmBoFdsw8PgN6
Ho8JYxRXDDjR/8gg0N/3qf58WzbYMfN4Duh5/CacUVyvruW70xtBv3XHxJ7LTMCOmcd/QM/j
PeGM4p4Go2devgn6x7mppye2ATtmHi8CPY8PhTOKJ946VvpW2YKC3n+ATp3+s8COmceXQM/j
SeGM4lVR5pvutwV9w+NNY1ongR0zj0eBnsefwhnFuyaNdHs2H/Qnvi60qPEK7Jh5/Ar0PF61
kVF8rsXR9LcHQV9s5LnFVvZgx8zjXaDn8a2NjOLnpmbtvmrpCPoRD43yFfcGO2YeHwM9j4dt
ZBQXyw24U1AO+ilvug5/uwzsmHk8DfQ8fraRUVxp32H/4iNB/6rVhjtZR8GOmcffQM/jbRsZ
xY3mltcuHQX6hm/utT2itYlRzON1oOfxuU2M4j6dhy8yfQj6RZb26bEeYMfM43u6Xt/G8zYx
iqfYHTKztgJ9jb5DXdcOATtmHg8EPY//bWIUr3tnElW5O+hLX4gJnxEGdsw8fgh6Hi/cxCje
e3AYc10B+r5F3pbyuwx2zDzeCHoeX9zEKL4YnHmixhnQ79tQY3onvc2MYh6fBD2PR25mFL/y
Me5et2ghQf8udtLrOvXBjpnHM0HP45ebGcUGbn65TRqAfnTNdJ/K48COmcc/Qc/jnZsZxVXz
Z4xvEwj6ChN0LxhGgx0zj5eCnsdHNzOKm54tW7TzHtBfy2jW4Gs22DHz+CroeTw1glHcP3To
6p6vQP+h5KKE+yZgx8zjsYW9vo2/RjCKpw9Lsx/gAPqmE87bnGkDdsw8fgt6Hq+NYBRv8DLa
49cf9Av3lV2+dxbYMfN4L+h5fDeCUZykN6Tx6FDQX7XurrMxCeyYeXwY9DweHMEovnYj5dKk
a6CvvDB01IJXYMfM48mg5/HjLYzi99tL959Zuoig9zuRnTPKHuyYefwZ9DzevIVRbDhh0NsF
rUC/z6NSx57eYMfM49Wg5/HpLYxi52bJM4LngF5rlO+hJsFgx8zj26Dn8ewtjOKWxoal16WD
vnVWrKfrMbBj5vFw0PP49xZG8aCHAzZu/AL64Q7vIky1tzKKefy8qNe38fKtjOJZu5Nct3uC
3nqvvKyOJ9gx83g76Hl8fSujeNOskulx/qCveChw9rMhYMfM4/Og5/H4rYzitA792+6LBH1b
r4z3l8PAjpnH80HP4/dbGcU3bfbfTssGffeDhQamXQY7Zh7/L+b1bbx/K6P40+sS/kfNQH/3
fvMrkXrbGMU8XwB6nh/Yxigum9FX62xn0Lu2WdwkuD7YMfP8Auh5PmEbo9ht6d6gK0tBP3LR
hT2TxoEdM89HgJ7nH7Yxitv21je7fQL0GR/KVRoQDXbMPH8Bep6v2MYo9nP22flAtzjMB6r3
WN0mB+yYeb4D9Dy/Eckonq+1p9bzOqDvHBZWRG4Kdsw8PwJ6ng+JZBRvOVX8xLvxoL9b9f44
67Zgx8zzKaDn+ZNIRnHm+t7dZImgP9y58uPis8GOmedfQM/zLZGM4jtDdz3WeQ76AYf9ur5L
Ajtmnq/R8/o2PxPJKP5as9h4vUqgn/Aq7titV2DHzPM7oOf5nO2MYtNivYqU8QG9fNZ7+VF7
sGPm+SDQ8/zPdkZx9WsJq8qvB/2TbTW3x3mDHTPPH4Ge54u2M4o7bCtib3MZ9NlNp5iuCwY7
Zp5vAj3PL21nFFevGXUtuJA+fJ4nZs6feQzsmHl+Sh/lp7Yzig+Fdw5fZQP65zsKf/HT3sEo
5vksfZTP2sEobl+0wOB1dUFv8LnF0M6eYMfM81/6KP+1g1F8b/hOl1Bv0IeHL7lRdyjYMfN8
mT7Kl+1gFAdc7fRx4wTQL7pxsUWVcLBj5vk1fZRf28Eo1q6bP23LKtDPLGNyoPQVsGPm+Th9
lI/bwSgO2rpjzvZE0Lu38K4q09/JKOb5O32Uv9vJKK5g0KlN9DnQvz8Zvv5BfbBj5vk+fZTv
28ko3j4mX7n456A/Z/ZA7+w4sGPm+cESKD+4k1Fc49b2W7uKg95iTpXAfdFgx8zziSVQPnEn
o/hIo45b9lUCveH+Yc825oAdM88/lkD5xyhGcaco7WHJjUD/uESXqIPFwY6Z5ytLoHxlFKM4
p8x2z3Qf0M9qN6H/PjuwY+b5zRIovxnFKB4xqYPs0BTQF/NebxZdD+yYeT60BMqHRjGK8+do
HTq6HvQHl6Zc2tgD7Jh5/rQEyp9GMYoXt4hceHIf6LsdvhO0aizYMfN8awmUb41iFJsltO9w
9jLog24VaLxwGdgx8/xsCZSfjWIU7zTVqnDxDei3WNhqTYsCO2aezzVA+dwoRnGt6duyr5QE
fVTVJrtHHwU7Zp7/NUD53yhG8bHHf+y44Qj6p8MGDxuSDXbMPF9sgPLFUYzizu1kI283B735
nAV2vbSiGcmq/LIByi9HM4of7N1aM3sg6J2jo261NwE7Zp6PNkD56GhG8SjLPwo8nAn6YS/P
rGzqAXbMPH9tgPLX0YziAnO/HssNB31gudetvdqAHTPPdxugfHc0o3jpiy1Ln6eAflHtMoXd
hoAdM8+PG6D8eDSj2LJzu66vb4A+aWa1VLtZYMfM8+kGKJ8ezSiOTvli+f4j6CO3dRlbPgzs
mHn+vSTKv0czipndlkefjEBfMm2Cc8kksGPm+fqSKF8fzSg+HtQ2VuYO+jYFQh7qXBadL2Ke
3y+J8vvRjOKu7z6Pzd9WdL6VU0M/vRSdL2JeD1AS1QPEMIof9oioo+sH+mX17nZ+XhzsmHn9
QElUPxDDKB5zsE3hovNBv2lQwZLZdmDHzOsNSqJ6gxhGsW7Vz6f1toL+2Cbbo1fqgR0zr08o
ieoTYhjFwcGbV5Y8CPrX55pMPdkD7Jh5PUNJVM8Qwyi2+tK6Z5m7oM//aXCN9LFgx8zrH0qi
+ocYRnGMzydbY61SML+yXPhy1zKwY+b1EqVQvUQMo7j28U3PypcHfUn/6G3bo8COmddXlEL1
FTGM4pOurXdZ1AB93Z1ne4ceBTtmXo9RCtVjxDCKu6/5OMmmI+hXhL82Xp4Ndsy8fqMUqt+I
YRQ/zrepof0I0HczMTo3VyuWUczrPUqheo9YRvG4Qa30HBaD/l6x6vMCTcCOmdeHlEL1IbGM
4kJnP1xw2gn6t65d643wADtmXk9SCtWTxDKKl1ffuM7tGOg/T5z4aUAbsGPm9SelUP1JLKPY
JrRl32oPQD9qb0hc9yFgx8zrVUqhepVYRnF8oQ9VahY0hPxdQurgtrPAjpnXtxii+pZYRnHd
YeGvvSxBP/v6XatGYWDHzOthDFE9TCyj+PSlFvvreYF+3+uC1+VJYMfM62cMUf1MLKPY2+v9
tEbdQM/q2S1zugx2zLzexhDV28Qyip9sDmvWbCzoi/Ro2tzmFdgx8/ocQ1SfE8coHq/XolSr
5aA3mTGkgLEe2DHzeh5DVM8TxyguMurd1bZxout1ZeF+PXuwY+b1P4ao/ieOUbzqRmhYh9Og
H/g0ekT++mDHzOuFDFG9UByj2LZB80FdnoC+l825Ku97gB0zry8yRPVFcYzihO1vnXsUKQ3j
ofebe7ljwY6Z1yOVRvVIcYzi+oahH3rZgv6xn9G628tE54uY1y+VRvVLcYzis+ObpfatD/rP
y6u3vxgFdsy83qk0qneKYxT3vPtm9sBeoF+c2bX4saNgx8zro0qj+qg4RvGzphtaD50Eeq+L
EzOTs8GOmddTlUb1VHGM4kmxTcv6rwH9WecNE+O1oH8TZl5/VRrVX8UziosZv8kasRv0C73S
3LeagB0zr9cqjeq14hnFq6eERIy5APqQfveerPMAO2Ze31Ua1XfFM4rtHzbxm/AS9Ne36Gxe
0gbsmHk9WBlUDxbPKN7V+rXHZH3QPz1l12PWELBj5vVjZVD9WDyjuMHu9V+nVQG9xYOmZSbM
AjtmXm9WBtWbxTOKz5s1OTirCegrVRp6clgY2DHz+rQyqD4tnlHcZ9arBfP6gd6vTdDMvklg
x8zr2cqgerZ4RvGLp+vaB00D/eQxMazLZbBj5vVvZVD9WzyjOLBD4/JLN4B+y65zb1u+Ajtm
Xi9XBtXLJTCK9Q68vLc8CfQZu97srKcHdsy8vq4Mqq9LYBSvtVm3ffVV0L87ZdS/mj3YMfN6
vDKoHi+BUVxpQaMR69+BvpRFDTOH+mDHzOv3jFD9XgKjeM/rF/IwQ9A3rN7tkoW36P1EzOv9
jFC9XwKjuHG3tfk3O4O+d9CkoDLjwI6Z1wcaofrABEbxxfSGx7a2BL1D3IZGRYPBjpnXExqh
esIERrFP5RdLdgwG/cYjaTKtaLBj5vWHRqj+MIFR/GrJmi4xs0F/t2j2rtdHwY6Z1ysaoXrF
BEbxlI8NLBM2gf51bd1hD7PBjpnXNxqh+sYERrF+7+cPd6eBvkAXe7ubWomMYl4PaYTqIRMZ
xeuPrI7ZnwV6v23Nbp01ATtmXj9phOonExnFVZwbjE35DPqVp4euPOQBdsy83rIsqrdMZBTv
XfmsdkY50M+6FtR6fxuwY+b1mWVRfWYio7ip1upChz1AvzJfbKGYIaLjR8zrOcuies5ERvHl
/vVPH2sH+k3251M2zQI7Zl7/WRbVfyYyivuferri1DDQZw9+O2Z1GNgx83rRsqheNJFR/MZj
lfe5BaB/s6Ssc1CSyI6Y15eWRfWliYziaevr2V7aBnr7yBoPp10GO2Zej1oW1aMmMopL6jx9
evUQ6PdbdQ8d80p0vIh5/WpZVL+6i1G8YejKxJv3QD/GMLDzUD2wY+b1rmVRvesuRnHVC3Un
3dEuB/EBeahBb3uwY+b1seVQfewuRnFSzScNciqA/mBc+pEO9cGOmdfTlkP1tLsYxc02rij+
SA76D8HZU5p5i84XMa+/LYfqb3cxiq8UrXvhSSfQF0nSrVF7HNgx83rdcqhedxejeEBA7toX
I0HfWFbppVsw2DHz+t5yqL53FyP56nKfN0tA37li82320WDHzOuBy6F64F2M4ul161T5EAX6
QS18e1c4BnbMvH64HKof3sUoNtz2+NXn46AP6bvIuFQO2DHzeuNyqN54F6M4zGD5Pq1HoN8+
P/asrjb088XM65PLofrk3Yxi57G1pxXQNYb4wMnzcz+bgB0zr2c2RvXMuxnFybceNS1kDfoK
99/WfeEBdsy8/tkY1T/vZhS3aBxcslgd0FfVK/cpuw3YMfN6aWNUL72bUXw9yuuqfg/QN+ov
j7s6BOyYeX21Maqv3s0oHmT0KLTUeNAnh3YffGqW6P1DzOuxjVE99m5G8ftJywYarQT9ovWB
VhlhYMfM67eNUf32bkbxrBzmbJIA+tInQ6/tTgI7Zl7vbYzqvXcziku3fPi+wlnQmzlnLN1x
GeyYeX24MaoP380oDk9YmmL5DPQZ1XOahb0CO2ZeT26M6sn3MIqdy7PZFYuZwHjYtVCBFXpg
x8zrz01Q/fkeRnHK9AetKtmDXjem0v559mDHzOvVTVC9+h5GcevcJUZVG4J+eHTzEZPri84X
Ma9vN0H17XsYxTfb1cpy7gP6KZd8q4z0BjtmXg9vgurh9zCKh+y7v9l9Muhjny26N3Ac2DHz
+nkTVD+/h1H8yXKJb/V1oN/uEre2RzDYMfN6exNUb7+HUTxnbk2PWntBr9X5wh/tosGOmdfn
m6D6/D2MYqOXOV9qXwJ9qcnvijU+BnbMvJ7fBNXz72EUb+68OLP+a9C3SCmXWTMH7Jh5/b8p
qv/fwyh2S5UvaGwA+jGFa0501t7LKOb7BUzRfoG9jOI0u5w/mlcF/XLtHu4VTcGOme8vMEX7
C/YyilsvWmTauhnoL7aY/MTYE+yY+X4EU7QfYS+jOOtdjXvtBoA+yz9sk35bkR0x379givYv
7GUUD/XOjuw4A/QP+2d0LzAU7Jj5fgdTtN9hL6P408GggK5hoC+4J6f0h1lgx8z3R5ii/RF7
GcVzq9aQeyeDvvqZQiefhIEdM99PYYr2U+xlFBsvv5evz3XQjy5VeeadJLBj5vsvTNH+i72M
4i1fFh7t9wH002u0YJcugx0z369RHu3X2Mso9uhbfcmgMqBf0cvv7bFXYMfM93eUR/s79jGK
M4/f7ezrCnrDuMU7U/TAjpnvBymP9oPsYxS3c1toMbw16GtdieuXYA92zHz/SHm0f2Qfo/j2
mmoPRw4F/dsXFypsqw92zHy/SXm032Qfo9gv/93osXNB/8bt/cX13mDHzPenlEf7U/Yxir8O
WjBmYgToBzQ3Dlo6DuyY+X6W8mg/yz5G8fyznrWnZIB+VEDNRrODwY6Z738pj/a/7GMUG9e4
ozvjNugj5/WQTYwGO2a+X6Y82i+zj1G8NXT+qdlfQb8vdvIu/2Ngx8z311RA+2v2MYo9C3uu
mG8C+mdHw/z65YAdM9+PUwHtx9nHKM4cdrvHomqgL2yaadtVG/59F8x8/04FtH9nP6O4/eV5
FZe1B71pvftZrUzB/h2r9vtUQPt99jOK73l5PF0xHPSx+wqvrO8Jdsx8f1AFtD9oP6N4eMSt
hDVBoJ+3rnLr6m3BjpnvJ6qA9hPtZxRr6c+bGLId9GszWhSqOhTsmPn+owpo/9F+RvHCUe4N
wo+A/prOsBTL2WDHzPcrVUD7lfYzisvfzCoWkQP6Rw5LxhiFgx0z399UAe1v2s8obh+W8fAP
bTOYf5rGOxU7AHbMfD+UGdoPtZ9RbHpx1YmL+qB3HnrxgdYVsGPm+6fM0P6p/Yziu4X9YjpV
AH2LA+83vHkFdsx8v5UZ2m+VxCiOrFU/+GoV0G+qatL5kR7YMfP9WWZof1YSo3i4f7mx3eSg
j3pa0yDLPolRzPdzmaH9XEmM4uqbnna72QT0x7y8j5yrD3bMfP+XGdr/lcQo1rqSXrtnJ9Cf
qzllymFvsGPm+8XM0H6xJEbxoWKrrO/0A33s1vDqSePAjpnvLzND+8uSGMVBtX0L+YwEfeXY
zBcxwWDHzPejmaH9aEmM4g4j6uVmTwN92wP3t26OBjtmvn/NDO1fS2IUl99S9nT/JaDP96lw
7zXHwI6Z73czQ/vdkhjF2deexD3cAPqRxaoYL8oBO2a+P84M7Y9LYhRv109fMTgK9Be8Wp6d
rn2AUcz305mh/XQHGMUB9VaOf5IE+ruzh80dawp2zHz/nRnaf3eAUVxj9FBvv+Oi8eTEkrq+
nmDHzPfrmaH9egcYxdqRdeu9uAp6w6z4j73bgh0z399nhvb3HWAUH75pZBvwEPQZZS7FdhwK
dsx8P6AZ2g94gFEcVPJJkTfvQD9G/8Og5rPBjpnvHzRH+wcPMIo7Nkx7OkoH9Et7mljVCQc7
Zr7f0BztNzzAKK4wbsXZ94agX9O91jX3A2DHzPcnmqP9iQcYxdk7hiSOswJ9wkPvpZWugB0z
389ojvYzHmAU77hdZ/VnZ9CXvTOlmdlrsGPm+x/N0f7HZEbxiNJGkybVBv3jiW2mFNYFO2a+
X9Ic7ZdMZhTLm+T20moF+tUret+YZgh2zHx/pTnaX5nMKM43MbXB1O6gt08JqP7VAuyY+X5M
c7QfM5lRfDR6uX2BIaC/emV68BhHsGPm+zfN0f7NZEbx4nuDi88cB/pVt4NfvKwJdsx8v6c5
2u+ZzCjuVLbOC905oF9WIKLF0KZgx8z3h5qj/aHJjGKz5mUuzFkB+vw6u7fe7wj271i1n9Qc
7SdNZhTnBD7eXXQz6OfaHSnYuy/YMfP9p+Zo/2kyo3hHXMraBfGg31bnaq/rw8GOme9XNUf7
VZMZxSPuB0/WTwf9ywaPkzpMBjtmvr/VHO1vTWYU1zQZ7LP4DOj9h30ud2YB2DHz/bDmaD9s
MqM4f6vajUvdAr3JkuKjmq0BO2a+f9Yc7Z9NZhQfnVq6SvBT0GcvrXA2cwvYMfP9tuZov20y
o3hJ4iN9oy+gn7jVsWrtRLBj5vtzLdD+3GRGcedHya9WFgX90yu15+5NBztmvp/XAu3nTWYU
m1cIvmRsDPoFp9vkuJ0BO2a+/9cC7f9NZhTfbzNo31o70Nd61Ltu1E3R8SLm+4Ut0H7hZEbx
zhleIRU8Qb/uXcB6+9xkRjHfX2yB9hcnM4pH7TGctqEB6FsYzPgY/gHsmPl+ZAu0HzmFUVzr
ycN+ln+AfnHd5R0q6IIdM9+/bIH2L6cwigtYJDfd2Ft0fdtFxK40BDtmvt/ZAu13TmEUH/tj
WdWK/qC/MHC3XilLsGPm+6Mt0P7oFEbxktkDS24JBP3VGUcGLXAEO2a+n9oC7adOYRR33s/e
2i8EvdnYqwd1a4EdM99/bYH2X6cwii2el7oauRb0fsGPLac2BTtmvl/bAu3XTmEUP7B6mOQQ
Cfq2iz9P+twR7Jj5/m4LtL87hVEc3fFAaNQe0N/eU/zaqL5gx8z3g1ug/eApjOLR85bOcD4s
en/uVPB8MVz0/iDm+8ct0P7xFEYxSx4wMO4i6OvrOy0dPBnsmPl+cwu03zyFUVzwVa0W7tmg
n1S4zrPsBWDHzPenW6D96SmM4uMVSznvegV6R6u2zXquATtmvp/dAu1nT2EUL+3ywLB6PkuI
B1brE3F1C9gx8/3vlmj/ewqjuOvCpPd7S4C+t3xE/vaJYMfM98tbov3yKYxiy7Ql12uagf5S
txnep9LBjpnvr7dE++tTGMUP3/RPOeAA+n7By/c1OQN2zHw/viXaj5/CKI62r7Wxdk3Qv+kZ
YZRxE+yY+f59S7R/P4VRPLp7ydlpTUF/OHx3AMsFO2a+398S7fdPYRSzxfcH1+8MetfwI6d2
fwA7Zt4fwBL1B0hlFOtk7m91sD/ob768WtlVF+yYeT8BS9RPIJVRfOL9YtfGo0Df4OjjWTsM
wY6Z9x+wRP0HUhnFwVX6Gx2dDvpzLz/ftbUEO2ber8AS9StIZRR361nzU7OloNe21Ksd5gh2
zLy/gSXqb5DKKLZaZpB1IhT0W53N1prWAjtm3g/BEvVDSGUUPzqUk9YqGvQLXZ3eL28Kdsy8
f4Il6p+QyiiO+bRv85kDoC/doc4fBp3Ajpn3W7BE/RZSGcVjHBfPbXcC9AebtY2e1xfsmHl/
BkvUnyGVUVy7Tz/fC9dAP2lcn2I6AWDHzPs5WKJ+DqmMYt0V8rYdH4G+8LoRAyZPBjtm3v/B
EvV/SGUUnzxawuPKe9D7rJmR8XEB2MUsF/pFWKF+EalMEyv1wV+zy3XVBf2w1OXmI9eAXsxy
ob+EFeovkco0sVLfzWXfl+ulQT8yLWLCsy2gF7Nc6EdhhfpRpDJNrNRb9Vt0u4c16K9k7748
MBH0YpYL/SusUP+KVKaJlfrHq/pm3nIB/ZarR9zupYNezHKh34UV6neRyjSxUh97osbW3nVA
71Ph2qIeZ0TXV8RyoT+GFeqPkco0sVI/TrvEgnutQJ9ZOTf38k3Qi1ku9NOwQv00UpkmVurr
uGcP69dDdH0bfGncLld0fUUsF/pvWKH+G6lMEyv1hQbu/ePBENC/q6e36cQH0ItZLvTrsEL9
OtKYJlbqT60NqjZoPOhnDDHTbqwLejHLhf4eVqi/RxrTxKrrddrHNHcO6Icud+qeZgh6McuF
fiBWqB9IGtPEqutVoIaW70rQL19aZ09NS9CLWS70D7FC/UPSmCZW6m2q6d97thn0DXe0Lb3L
EfRilgv9RqxQv5E0pomV+tzB9w75J4D+aGQff+daoBezXOhPYoX6k6QxTay6XiF7Il+lg77D
+REnIpuCXsxyoZ+JFepnksY0sep6nVsYNPIs6C+fnWFfsRPoxSwX+p9Yof4naUwTq66Xrk/A
u1ugL6W1YsaGvqAXs1zol2KF+qWkMU2sul7y6h3HPgO9Uektt40DQC9mudBfxQr1V0ljmlh1
vXz15J++iPRV99QKnizSi1gu9GOxRv1Y0pgmVupXhN2tMLEY6O1qHl2lvxD0YpYL/VusUf+W
NKaJlXrvi7vzyUxAf6X9tTdz1oBezHKh34s16veSxjSxUl+xyMKcyfagPzcnt02BraAXs1zo
D2ON+sOkMU2s1D+p1edovmqgfzDhy45JiaAXs1zoJ2ON+smkMU2sul7+1XZObwj6jwl6RT6k
g17McqH/jDXqP5PGNLHqem0qvkSnPehNg836BZwBvZjlQr8aa9SvJo1pYtX1unJn5Ow+oN+W
5JT25CboxSwX+ttYo/42aUwTK/VFiu/uXGQ46MOv16kwIBf0YpYL/XCsUT+cNKaJlfoztRfU
mj8Z9I1LtBt35wPoxSwX+udYo/456UwTq67XiN4WekGgNyjnc7GbLujFLBf67VijfjvpTBOr
rtcWz4KL1oH+fcWRLpcMQS9mudCfxxr150lnmlh1va4Xe2iwHfTjbWYubGMJejHLhX4+1qif
TzrTxKrrpX/n+NK9oC/ccsWjY46gF7Nc6P9jjfr/pDNNrNQn1NsVXfoI6Pf239KwYS3Qi1ku
9AuyRv2C0pkmVuonjJ6/bMUl0NfqtycspSnoxSwX+gtZo/5C6UwTK/X1I3uNKZcD+mkzjn6t
0Qn0YpYL/YisUT+idKaJlfqiWR7d1rwGfYsF17ok9AW9mOVC/yJr1L8onWlipf5syWK1y+e3
gfh5Qm6iYwDoxSwX+h3ZoH5H6UwTq65Xw9tWIQagH3nuS8ltk0EvZrnQH8kG9UdKZ5pYdb3G
JepamIP+41M9P+uFoBezXOinZIP6KaUzTay6XjvnPQ6rCvq1b82OrV8DejHLhf5LNqj/UjrT
xKrrdbvnKetaoPcp5WxbbivoxSwX+jXZoH5N6UwTK/WJpT3iNjcD/Um9utOWJoJezHKhv5MN
6u+UzjSx6no1KbrCrgvou3m2yyqeAXoxy4V+UDaoH1Q608Sq6zXx1rhtA0Cf5e4jn30G9GKW
C/2jbFD/qHSmiVXXKyahR5XRoL8+YeSKfFmgF7Nc6Ddlg/pNpTNNrNSfuze37s4ZoC8/Zuar
CbmgF7Nc6E9lg/pTpTNNrNSvLtuzotMy0G8YtaLVuw+gF7Nc6Gdlg/pZZTBNrNT3au5eJDYM
9I4hWyL9dUEvZrnQ/8oG9b/KYJpYqbefXOSpawzoo9ft0c01BL2Y5UK/LBvULyuDaWKl/nlc
1pmEZNA7PTzap58l6MUsF/pr2aD+WhlME6uu1/34BM+ToH+WdS35liPoxSwX+nHZoH5cGUwT
q66XydxVe66DvmyVJyZda4FezHKhf5cN6t+VwTSx6nq18p4ofwx6me7X0Reagl7McqHflw3q
95XBNLHqek1z65X0QXS9HPXPt+okul4ilgv9wSqi/mAZTBOrrldi4QZehUDvYmbudLQv6MUs
F/qJVUT9xDKYJlbq1zy6aZdaBvTOY5zn1w8AvZjlQv+xiqj/WAbTxKrrVSG+WD0b0LccVvfB
gcmi6yViudCvrCLqV5bBNLHqerWd8zzDFfQpq9vVr74Q9GKWC/3NKqL+ZhlME6uu14we5xvW
Bf2AtT4b4taAXsxyoR9aRdQPLYNpYqV+9x7X3Ydbg/5O8MjPDltBL2a50D+tIuqflsE0sVIf
+KTQ2qbeoF9yZ2anLYmgF7Nc6LdWEfVby2CaWKlvaHEz8PhQ0JtdXhFvmQF6McuF/mwVUX+2
DKaJlfri7eP6tJwA+tMvtpRYdwb0YpYL/dwqon5uGUwTK/UXZs9udHou6J1ke4cYZYnGTxHL
hf5vFVH/twymiVXXa3/3ym1Xgf5W2WOHF+eCXsxyoV9cRdQvLoNpYtX1eu6ifz4C9D5G162L
fQS9mOVCf7mKqL9cJtPEqutlXehV+0TR9e36ZPJMXdCLWS70o6uI+tFlMk2sul4db1y8lAH6
sM5fr2uVBr2Y5UL/uoqof10m08Sq6zUvdm/nc6A/sUC/+nhL0ItZLvS7q4j63WUyTazUT06e
tf7abdDHTDYPfuMIejHLhf54FVF/vEymiVXX61W3qd2fg77UMecXfrVAL2a50E+vIuqnl8k0
sep62br0y/oK+uyVdVs8agp6McuF/nu2qP9eJtPESv3FLrpNexUHfUBqu60+nUAvZrnQr88W
9evLZJpYqV+38LrDXRPQaz/yKZjVF/Rilgv9/WxRf79MpomVep+0GIO+lUC/no3q1TkA9GKW
C/0AbVE/wEymiZX6ym9nvsmpBnrXfLOSzk0GvZjlQv9AW9Q/MJNpYqX+pX23KwMagX6Z/spy
LReCXsxyod+gLeo3mMk0sVK/t7tz0qP2oH9We+vIw2tAL2a50J/QFvUnzGSaWHW9FuuEDvEB
/dk2e8/U3Qp6McuFfoa2qJ9hJtPEquuVeW360+Gg79z3mENSIujFLBf6H9qi/oeZTBOrrteH
6AHDpoC+9brrczwzQC9mudAv0Rb1S8xkmlh1varMbP4ySHR9lzzJjjkjur4ilgv9FW1Rf8VM
polV16tnV6cR60XXa/HXOlWyRNdLxHKhH6Mt6seYyTSxUt93mZPh2+2gP7hNf/3mXNCLWS70
b7RF/RszmSZW6qscLvh+9D7QT/lk/tH8I+jFLBf6Pdqifo8HmSZW6l9/unrtwxHQXzrj3GGN
LujFLBf6Q9qi/pAHmSZW6vc5RiePvwz6Ph/rxpYuDXoxy4V+kraon+RBpomV+ql9ZoR/yQF9
0Uft9BZZgl7McqH/pC3qP3mQaWKlvsmKLrMC34B+dPe+g4o4HWSYX8r8NipGa+UVUN/aF5ap
frRk3/78WS7wE/5dvcQSSyyxxBJLLLHEEkssscQSSyyxxBJLLLHEEkssscQSSyyxxBJLLLHE
EkssscQSSyyxxBJLLLHEEkssscQSSyyxxBJLLLHEEkssscQSSyyxxBJLLLHEEkssscQSSyyx
xBJLLLHEEkssscQSSyyxxBJLLLHEEkssscQSSyyxxBJLLLHEEkssscQSSyyxxBJLLLHEEkss
scQSSyyxxBJLLLHEEkssscQSSyyxxBJLLLHEEkssscQSSyyxxBJLLLHEEkssscQSSyyxxBJL
/J/h87Iiij91FLdW/j5mtdu3WShzVUABxe2r4ueELsh11A/NJ/v+p7ziFiTTVv2u56UXKFf8
fVaX2ywVt8WK20TFg/sq/j5Qgz9Pf/XjlM93Qq29r4BdiiMqpPhPcUi+wwOUxyTTl83Yq3yQ
0qR8qAs6m1/hZuH5h3SL9WfKU/NW3GYeGXBufPsq3/G3+inIXvM7ztP7v5lhWbTYPIGnt2+5
/rqsAcn8+RcLzJ+vOck9jtc/5Oq9XGA9+9T8xdu3IZkfzxr0+u1JTtPrc+B51xCBc+dfq7Z9
WyeS+fGHouPtRvJ5z43lDhfaKLDVknEemwK9SebnuxmdXy+S7/fMHhGSsAWO96LumRGV+pDM
359I9H70JfnTnIqnR/XeIXBmgeDB9S/0I5m/n1Ho/RtAsk5n1+CKs6IFPt7CUsdw8iCS+fsf
g97vISQvenKu7pIbsQLXnBS14W4lX5L59YpH18ePZOOpI55/cU0QuMLZ8uU7DxpGMr++ieh6
+pMcXqb0+oFzdwn8OdDnUYrXcJL552E3uv4BJFeJTGh24dYegR+WidxlV3oEyfzzsw99XkaS
nOjV4UNtz/0Cz4l7MX3Ro5Ek889bEvp8jSLZ6/zbzdsXHBA4tmu1tu+TR5PMP5/J6PM4huR7
rse2znsBegdZoFnP4LEk889zCvr8jiPZbtKayammqQIX3pGZe2jQeJL55z8Vfd4nkOx7eHDH
d43SwG5ebK9j7Ykk8+9LGvp+TCI5tmTNqg4B6QK/yLWr16xIIMn8+5WBvk+BJL/rVqxgn/Wg
z6p33F72JpBk/n3MRN+/ySTXjLh+beUR0BeZ5FciLmsyyfz7exB9X6eQPPnF9tiTr0F/OqPk
u35Hp5DMv++H0Pd7KskH5RPnFDA/LPBe58QbxglTSebjw2E0HkwjucjMFj1rNDsicNshnTNO
hkwjmY8nR9D4MZ3kVqfLew4bdVTgiMOft02dO51kPv4cQ+PNDJKXGj8tvjkU9MvNNiz2GDmD
ZD5eHUfj0wySL/scuHftOOhLTqs35pH3TJL5+HYCjWczSTaNWrjP4D3opyTm9FjfdBbJfDw8
ica/WSQ7fd7Z2MrglMApH+c0aOs+m2Q+fp5C4+VskttZGLkd2Az6240dquiYzyGZj7en0Pg6
h+RRDQPNOtc8Dd+nFadL7i0yl2Q+Pp9G4/FcklcMvl/k9RnQt/gU8GHom7kk8/H8DBq/55G8
d1Grtwv7g97e1OiWxa15JPPx/wwa7+eTfD1h1237L6CvPX7vwQtH55PM/cVZ5B8WkCy7ZnYi
YwnoIzK775iTsIBk7l/OIn+ykGRzrdm7ve3OCVyoo/ayWhsWksz90Tnkf4JIrmfzPPxjEuhn
xp6p+b5+EMncf51H/iqI5H5NOwUFtwP99D+snNruDSKZ+7vzyL8FkTzbL2Wc00PQp5iOtNru
uIhk7h8vIH+4iOTIZXb9jk0C/ddtB8vobFpEMvenF5D/XETy8T2L2vQzvAjPV79skZ7Gi0nm
/vci8reLSX52831N7W2gz9Ue9GVP0GKSub++iPzzYpJLFuhlt9brksCbQ/c9L1VwCcncv19C
/nwJyW72R0p5XgD99U7F7w0dt4RkPh+4jPz/EpI7tnSWnR0E+tVFvC8deraEZD5/uIzmC0tJ
HhOw6tEQrSvgL1dHH7Xou5RkPt+4guYXS0les1L7ou5y0Bdm+Q6Mv7qUZD4/uYLmI8tIPpA0
MDWs8lWBDz1rF3Oh1TKS+XzmKpq/LCP51p0z22ulgt49aNNGx8xlJPP5zzU03wkmOV+hGisv
dwD9klLvVsypEUwyny9dQ/OjYJKtHcKmBeSCftT7xvPuRgWTzOdX19F8KpjkRm2L+OlNBf3m
dasn1bJZTjKfj11H86/lJA8aPbzLVqMbAmdXzvVfsXo5yXz+dgPN15aTPH/t1Qb1d4A+/Eat
vi/0V5DM53s30PxuBck7U+s6Z9W9Cf5palCnZjNWkMznhzfRfHAFyadztpmOuwz6h9q3m236
uIJkPp/MQvPHlSSPKTgn/1wP0Nf94uIlG7aSZD7/zELzzZUkFylba2zHKaCvNnK6S+fslSTz
+WoWmp+uInlNpRdPrY+DPrXcRZu4LqtI5vPbLDSfXUVylVqbfF6WuSVwp2O25YqfXkUynw/f
QvPf1SQfaNX5anIv0Ps1Glusf4PVJPP58y00X15NcqvexVsv2A76D1WPyVL3riaZz7dvofn1
apJvjUjN7PIO9CGHTF8ZO60hmc/Pb6P5+BqSh88aKberC/puY31zRmxaQzKfz99G8/c1JOdf
bR/zZj7o+1RIuXLSeC3JfP5/G83315K8dPuNiumXQF8zxOCE3aK1JPP1wm20PlhLsnXy4rWL
LO/A9WvUJ2VqwXUk8/XFHbSeWEdy4pkGJXsMBX3HD/Fx18etI5mvR+6g9cc6khvd+zCr8m7Q
G0bqRHg8X0cyX7/cQeuV9SRffrvjy/t8dwXO6Nxp9aK+60nm6527aH2znuRBhXsHHGwB+kbZ
Wxc8urqeZL4+uovWQyEkfzIp83DpStCXa/clOdQ2hGS+nrqL1k8hJM+verRHr7ug/1B5856W
vUNI5uuve2i9FUJyhTqTzletCvqm71vGfVobQjJfr91D67MQkne2c2n6eQzo7194t33LpRCS
+fruHlrPhZDs1S8n+Ug66Atv27C5fckNJPP14D20/ttA8ukxq91X6GXD8U5tsiFfiw0k8/Vj
NlovbiC597yWkT6dQf+21stVUbM2kMzXm9lofbmB5Ffr8lm4bAR9RYM1S7ulbSCZr0+z0Xp0
A8nToxOXy56BvtDNegsKf9lAMl/P5qD1ayjJZdIHFTtRHfQNknNnJnqGkszXvzlovRtKcsSF
ClNXTwe9R1Dw5D7DQ0nm6+UctD4OJbnag7Pv+p8CfZkBbFyJHaEk8/V1DlpPh5J85OPMoe7G
92H+2+J+QNL9UJL5evw+Wn+HkdyluPxuvr6gP19u0dBBlmEk8/X7fbReDyP5sdmzTqejQB/7
slp/o+5hJPP1/n20vg8jeYJL+Ml1H0Gvk3y7Z8aKMJJ5fOABigeEkazXoGP9wQ1Arzt9bhf/
s2Ek83jCAxQ/CCM5pGPRvdUWgT59mOsfFYqHk8zjDw9QvCGcZKdByY4610Af1uR6i2ONwknm
8YqHKD4RTnLahIBN52xAry2b0WjM1HCSeXzjIYpnhJPcLsjWJHQY6G9fcqhjkxROMo+HPETx
j3CS74VeW+S7D/QLd1yscfZdOMk8fvIQxUs2kjwiPkinps4jgdfPCXQLdNlIMo+3PELxlY0k
6xyqN6FwG9C/aG9XtcrQjSTz+MwjFI/ZSPKKK+9eXFwD+tNVz9heidhIMo/nPELxm40k2+VG
9t+YA/po3XEWM+9sJJnHfx6jeM8mkvd+9b7h7wz6kpcsTVzLbyKZx4seo/jQJpKbGRi285oA
+kfLjxne6riJZB5feoziSZtIvm51+HCxQ6BPnjFCb8GSTSTzeNRjFH/aRLKvxwR21SAXPo89
yheqcWITyTx+lYviVZtIljVxio/oBvpJnge17+tuJpnHu3JRfGszyUFd79mPjAB9txJ+n5bW
3Uwyj4/lonjYZpLNfVeG1H0J+qRMoze1J24mmcfTnqD42WaSYyc3L12iFujXrE95+mTXZpJ5
/O0JirdtJrneUq15N2aBPnfQwAerX24mmcfrnqD4XATJ5zfFa0WeBX2X1iXvNHKIIJnH956g
eF4Eyf12Dxg1pvxTgbeZ7rv2un8EyTwe+BTF/yJIfnfUNLfBANDPe9PnQmhYBMk8fvgUxQsj
SJ5943SvUnGgH3iy2KmWNyJI5vHGpyi+GEFyuefTL936Avq+MxIOfzLaQjKPTz5D8cgtJJ/X
Mt180Qr0K3v2SNvSdgvJPJ75DMUvt5BcocjbnrWagH5cc9397RdsIZnHP5+heOcWkvuVOm2y
0Rf0xrlRCfkObyGZx0ufofjoFpKjTLddLLIM9FlPO0VF5dtKMo+vPkPx1K0kv7OZvth/D+g3
r9Xe2q3WVpJ5PPYZir9uJdnLsUfzyzdB391vW1jhMVtJ5vHbZyheu5Xk2dWq6XoVeC5wB/92
axNjt5LM473PUXx3K8mn65RM22QP+rGPPwX3ebKVZB4ffo7iwdtINm6WO6FYK9BbvtoYVMJu
G8k8nvwcxY+3kdz7j4OeASNAPzm6xZyk3ttI5vHn5yjevI3kyO4bXl5ZJdJHvJ06aN02knm8
+jmKT28j+VW/cTtqJ4N+U/+QCUaXt5HM49vPUTx7G8k1h/0xIOIe6Ju3bjwqo2QkyTwe/hzF
vyNJnj62qpVekRcwPlV64effIpJkHj9/geLlkSQfn1ro5ghH0NtVWj2wwuxIknm8/QWKr0eS
XGb+nZXX/gD94sN1+xxLiySZx+dfoHh8JMk9gve3qzsO9LKdj7uN+RJJMo/nv0Dx++0kR6xf
rrc1BPRtxi3rYFNtO8k8/v8Cxfu3k/wsYtgR/UzQhzes1frs8O0k83zBC5Qf2E5ytZim00c9
Ar1elZwmgTu2k8zzCy9QPmE7yZP3Wnvd0H8p8JWPC+tVebCdZJ6PeInyDztIPpr+9UM9d9An
ZHjWumK5g2Sev3iJ8hU7SC554nL8ti6gr7DtlsfM7jtI5vmOlyi/sYPkLhdj/Qwmg77lxDlO
rit3kMzzIy9RPmQHyeFZ8yuN2QT6G11dKt06u4Nknk95ifInO0h+/KBf9s2joHeyu2a1oPhO
knn+5SXKt+wk2e1l7Q0NnoN+6utp5Ws03kkyz9e8QvmZnSRP+GTcdXtp0D+9UsXo/tSdJPP8
ziuUz9lJ8sECb0qXkoO+9uYLJZYl7SSZ54NeofzPTpL19E6dHtsT9MWaTypS5/1Oknn+6BXK
F0WR3NFo67xbM0A/33DplLdlo0jm+aZXKL8URXKI+bSGjSJBnzCu/9fmHlEk8/zUK5SPiiL5
vn137Z2nQd8kRz4+vF0UyTyf9Qrlr6JIdnL13G/4FvRGDUu8/zAsimSe/3qN8l1RJI+paTB6
vAnodXfeG9F6YRTJPF/2GuXHokhOa/DY+U5t0E+33fNic2QUyTy/9hrl06JILtIqM7dxP9Cv
WbLA98vhKJJ5Pu41yr9FkdyuU0hE1DzQH3zf63G7nCiSef7uNcrXRZG8ptfY3mViQD9+sMeA
bfmjSeb5vtcovxdN8r1B7cpPvAj6jWeKZGtZRJPM84OvUT4wmuQqIxwu3/0E+isOWb06smiS
eT7xDcofRpM8cqLu0qYWoB+VGndzR9doknn+8Q3KN0aTfGDm7RYxDUGfXXh21wJjo0nm+co3
KD8ZTbLOon2Fyg4Bfa9p3S53WR5NMs9vvkH5zGiSW60KTp+0GPTzHzq1j4mLJpnnQ9+g/Gc0
ySvC/CZlJ4LerFnBs7pnoknm+dM3KF8aTfKtyCbVm18H/aC0Ky17PI0mmedb36D8ajTJdglW
r2O138L81W7nsfiiMSTz/OxblI+NIXn4gS87y9mCvsmaqY2L2seQzPO5b1H+NobkvYcuDZzc
HPQNcztk9moYQzLP/75F+d4YkvOfibG+7w96uxGV6+7uE0Myzxe/RfnhGJKbXZ2X1WIF6Nte
lSXrTYkhmeeX36J8cgzJS+/2XR2/H/Tja5+X910fQzLPR79F+ecYkq/nerU3uQN6p7gtu/ft
iyGZ56/fonx1DMnWb8uVmKr7Dubr5Sa6l7wSQzLPd79D+e0Ykn1lr48+qAL6RQPaxA54G0My
z4+/Q/nwWJITC52c0aot6GdfsHFMLhVLMs+nv0P581iSZSW31E4cDXq/Oh8jSzvHkszz7+9Q
vj2W5EYmUz+ZrgP9qoiTdkNaxpLM8/XvUH4+luRF1t0Sp6WB/ljp8E1pg2NJ5vn9dyifH0vy
ZQcP/0f3Qf8wYLRluTmxJPN6gHco/x9LsrlniSptir+H+OWrZiF+m2NJ5vUD71G9QCzJg2o/
ytnlAnqdjuamB9NjSeb1Bu9RfUEsybFNMkIrdAJ9YPLrlaa3Y0nm9QnvUT1CLMmf2q7vNmMi
6D1cjpQO+BpLMq9neI/qF+JIrtdtjFFuGOi9V65bcsQkjmRe//Ae1TvEkTy/b9uzbQ+DvsE7
f33z6nEk83qJ96g+Io7k875VFux5Avpon4bzR3WII5nXV3xA9RRxJJcfo9PYvBTolyYZFz4R
EEcyr8f4gOov4kjuN+VWvlnVQN/W69kMq8VxJPP6jQ+oXiOO5J1z9yY96Q760PHp+cbtjCOZ
13t8QPUdcSS/W7pszB/TQO9bZmXg6WNxJPP6kA+oHiSOZK91vq77toDeZs6QzxUfxpHM60k+
oPqROJJnb2781OIk6Fs8qz12ok48ybz+5AOqN4kn+XSU5dbZr0BfoHfpt+es4knm9SofUX1K
PMnGez73eVYW9A6HHw6vVCeeZF7f8hHVs8ST3DvtYoUODPSHTQ48m9wjnmReD/MR1b/Ekxx5
LPrK/j6gLxq6ZMil8fEk8/qZj6heJp7kV+fnLrOaA3p33f4PHVbFk8zrbT6i+pp4kuU3fVrN
3Ql676HyftMT40nm9TkfUT1OPMnT77MiL86BvtQt/btXz8WTzOt5PqL6nXiSjz8vm9nxA+jP
ON/zdn4RTzKv//mE6n0SSC7z8WXggQqgDwjefX2WXgLJvF7oE6oPSiC5R/4TNWzqg96u0ILO
NysnkMzriz6heqIEkiOKRbyZNxD0bX17XXRrkkAyr0f6hOqPEkh+VnpK9MuFoB9/3r3dvH4J
JPP6pU+oXimB5GpmXQd3jgd9ywZFTt+elkAyr3f6hOqbEkiebOdeMeUK6O/vudm8WmgCybw+
6hOqh0og+bCz/u2Kss8ClzCPO7LwQALJvJ7qM6qfSiC5pPzhmgXWoK8xc1bD7GsJJPP6q8+o
3iqB5C710zu8bgL6Xrld0+UfEkjm9VqfUX1WIsnhLdYZdPUDfVlvp9pLyiSSzOu7PqN6rkSS
H3cYfTx1GejrZBZIeuCaSDKvB/uM6r8SSXbr2WaW3f+xd+dRPa793/CbS0mTIWlEpqQkVOIM
hUpJKRKFNEgoIRJRFEKDuZQyZMwYzfM8iEiGQkJEyhiierZ97H29z+t4fudzr3vda93r+eO0
Vte+Xvv9rr6d32Gz9/H5fDPR/27wxMjENpXT5PxYF3VeLJXTW7xGT49sRH/wicuph9ekcpqc
N+uizpelcrrUT6y7Q7Qb/z6xLVj/w95UTpPzad3UebRUTstsaUxbrNXN+v3u/GvTL6Rympxn
66bOr6Vyen5ohl+RDfohl7TGxJSmcpqcf+umzrulcjoh4uAYrQ3oX9IRuPjxVSqnyXm5bup8
XCqn3x5d3RIVi75ERO3wmUJpnCbn67qp83RpnB57ctbpH3noTxE7fzpOLY3T5DxeN3X+Lo3T
my4OdnFpRv9NxBaNr8ZpnCbn97qp83ppnC5M+T2wRKoH/z2wcW68xcI0TpPzfj3U+b40Tkvl
1NWOHot+qeewQYn+aZwm5wN7qPOAaZyeV3o14oAD+h+rO498P5jGaXKesIc6P5jG6eN391h0
bkZ/4Pg7fa2vp3GanD/soc4bpnH61ePloksT0b+z51TU6TtpnCbnFXuo84lpnNZ+OSWvtAT9
nUob+/xqTeM0Od/YQ51nTOP0+lbFzWNa0dddPDt8rmQ6p8l5yB7q/GM6p58H/IypkBAw+c+f
H9LVJc4NR06bnJ9En5yXTGe4HBLk/mPLIPSP6H/b0W2KnDY5b4k+OV+ZznB5+I779mPHoL9r
Xrmg/TLktMn5TPTJecx0hsu3d5nceGWCvotQ/NaLQchpk/Oc6JPzm+kMl333JcsetUM/YtHa
X4JxyGmT85/ok/Oe6QyX+0UrrbZ0R3/r1RkbF2Qgp03Oi6JPzoemM1xOPxxW2b0R/eiBg75d
foicNjlfij45T5rOcHlx7NcR18PR753a7iv6DTltch4VfXL+NIPhslDC0lC3ePT7yBW1Ockj
p03Or6JPzqtmMFxOOl39UvEa+nuOHV15XQc5bXLeFX1yvjWD4bLF+UlTqwrRf33X+62EFXLa
5Hws+uQ8bAbD5bbkc/FBdeg3uE11c/FCTpucp0WfnJ/NYLh84Hq/33ot6Ntn9Gu6GYacNjl/
iz45b5vBcHliarBj8y9WX++dc+8zrD5lcl5X0OS/z+dmMFyuz2y/dawP+iEHcuqXFSCnTc73
ok/O82YwXA7KW9TXSoN1e35GL0h/zro9lMl5YPTJ+d8MhstDist9BfTRTz3o8UCmCzltcn4Y
fXJeOJPhcnn5hDs3ZqD//uUkW3cl5LTJeWP0yfniTIbLq6pPjfZwRF9GU/ZO1kTktMn5ZPTJ
eeRMhsty92X3KHmjX7/jlaWCPXLa5Dwz+uT8cibD5ZsPt7y5vRX9fYrpZSvWIqdNzj+jT847
ZzJcXtjwznR7FPonw/aZ5UUgp03OS7O+/t/nozMZLnc3zj+pfxr9pldLC/onI6dNzlejT85T
ZzJcPvm6qOfNLfT7609gVlUgp03OY6NPzl9nMlye8W7s4thy9PWuSWYVvkFOm5zfRp+c185k
uPyuLT7DugH9ORLPDZREsT+XNjnvjT45353FcDnii5SiUDv6Jw7fuOkzGDltcj4cfXIePIvh
8rgfG9ffFBTC64/gLr1SBjltcp4cfXJ+PIvh8sPfr+959kX/k+uiKyqLkdMm58/RJ+fNsxgu
bxa001Uejv7w67qj1wUgp03Oq6NPzqdnMVzWEMvbd8cQ/ak6oucrjiCnTc63o0/Os2cxXC6W
1H4fPBv9G+GPNTVuIqdNzsOjT86/ZzFcXiETM2uCC/pLG5NP+t9DTpucn0efnJfPYrgs3Vc8
qcUX/TeuwWrV7chpk/P26JPz9VkMl68prhOO24H+vmaH40OlsW+aNjmfjz45j5/NcNlB5cUS
myPou83WGrh5FHLa5Dw/+uT8fjbD5U4N6xzhC+ivLuk5VDMTOW1y/h99ct4/m+Fy/LDMQalZ
6J9aVCs/wg05bTIvgD6ZD8hmuDxNa8QmrzvoZ0efi9gajJw2mS9An8wTZDNcfqNzqE6lCX2z
t4G9H5xATpvMI6BP5g+yGS6H6wvp13xFX9Zl7m6tbOS0yfwC6/n+97xCNsNlHcM1UTvEhf/T
FyvUFAt+gpw2mXdAn8w3ZDNcvj+5oW2iEvpbTTuDH31HTpvMR6BP5iFyGC77TzOf/X40q59f
3TOmH6tPmcxToE/mJ3IYLqvMvHU+nkG/WvZU4E495LTJ/AX6ZN4ih+FyvuUQcVtb9MWX+P+s
n4OcNpnXQJ/MZ+QwXHaziVwu6oa+0k3LDXqrkNMm8x3ok3mOHIbLvey78tP80fcxU/+yaw9y
2mQeBH0y/5HDcPmyo5ea9x70zx/8uub5WeS0yfwI+mReJIfhsq3zw0C1OPSL5Mpbxxcjp03m
TdAn8yU5DJc7lpk+uXcF/d9L4lbsbUJOm8ynoE/mUXIYLsd4XJsYWoC+yh3f5qYe1uOXMpln
QZ/Mr+QyXJ7irXrI8AH69ybMcDVUQU6bzL+gT+Zdchkuv/QJ/9z6Bv3gQqXGCCPktMm8DPpk
PiaX4XLY+h9zEjrRZzraFjXPR06bzNeImPz3PE0uw2WtALdkO2n070cUPjZej5w2mcdBn8zf
5DJcvrP1nqS4OvpSz484HIhGTpvM76BP5nVyGS6vD2E8M/TQH7bI+37LFeS0ybwP+mS+J5fh
8sBdl4pXmaFvnm5iY3IbOW0yH4Q+mQfKZbicvXfgEI0F6B+Y2u/24XfIaZN5IvTJ/FAuw+Wl
UaHbar3QX1729XSHMN5vgzaZP0KfzBvlMVwWPfzladgW1v0l5fIyUR45bTKvhD6ZT8pjuHwh
ZsmkSZGs/phyDSsNVp8ymW9Cn8wz5TFctj5x+2jbSfTPbRq35IcOctpkHgp9Mv+Ux3D58ymj
jsSb6E9LjIs/NQU5bTI/hT6Zl8pjuHz43Fk7+zL0a56LP7W2Qk6bzFuhT+ar8hguT0rue02i
Hn1v8bWDOp2Q0ybzWeiTeaw8hsvPr23vk/UB/Z22DY5nvJDTJvNc6JP5rTyGyyG32lauERDF
n5c3zThqswk5bTL/hT6Z98pjuDw806l8sAL6V9Ou1v0KQ06bzIuhT+bD8hguV+aWDavTRJ/5
rtTv7GHktMl8GfpkniyP4bJv0fgduw3Qf6y60872DHLaZB4NfTJ/lsdwuV/5yRfGluiLMu1R
XTdYrx+Uyfwa6+v/Pa+Wx3A5/bYM83Ex+m83ON49V8B6vFMm827ok/m2PIbLi+8FHj/lg/6o
9MI+82qQ0ybzcazb8/c8XB7DZaGHLT8dQtAvatS26nmOnDaZp0OfzM/lMVxOqneYL3kYfTu1
o+EX2pDTJvN36JN5uzyGyxaNhSnZ59BvnyFUYd+FnDaZ10OfzOflM1xue6Ur75uJfnCQt4Rg
b+S0yXwf+mSeL5/hcnRL3Jqh1ehr3aibcUkJOW0yD4g+mf/LZ7g8sU3y9sNG9PV+mOycPxI5
bTI/iD6ZF8xnuFz/2X9U+Bf05RQuFgoZIKdN5g3RJ/OF+QyXg76/CpsiJvafvpNzP6HLM5DT
JvOJ6JN5xHyGy0N+z339SRH9kIAgE0d75LTJPCP6ZH4xn+FyuUDutDNa6O8oatkqshw5bTL/
iD6Zd8xnuLxKdHTCginou321y76yFjltMi+JPpmPzGe4LCd5rEtqLvoeGjm/Fm5HTpvMV6JP
5inzGS7f7CPmlOuK/kPnEUZikchpk3lM9Mn8ZT7D5YUKfmlrN6D/6Xz0xmvxyGmT+U30ybxm
PsPl7gGN/YbtRr+76PetRcmsnDKZ90SfzHfmM1w+qWzl9zgWfSVZj2/iWchpk/lQ9Mk8aD7D
5RkaGXf3Xkb/5sSacTcqWPcPZTJPij6ZH81nuPxOc/gYk3z0p22YtNb5MXLaZP4UfTJvms9w
OWLUwfAv99F/Fnfmaq+3yGmTeVX0yXxqPsPlcTqCLUnN6P94K9Oe0oGcNplvRZ/Ms+YzXH44
bvWMhT/Rt+/cpL1EFO//R5vMw4qb/Pf8awHD5c0G9aeke6M/eM6rlVJ9kdMm87Pok3nZAobL
6pNnCearon9ln/WFW4OR0ybztuiT+doChsvFU286rxuL/oL4tLdLxyKnTeZz0SfzuAUMl1fM
GJw13BT90rrBw6VNkNMm87zok/ndAobL0pYRA+sd0G+R3ueWZo2cNpn/RZ/M+xYwXL425/eG
/SvQj53z/ZTrYuS0ybww+mQ+uIDhssO8FbVTA9Gf6L+0qY83ctpkvpjV/3ueuIDhcueCurHf
9qNffLNSPSOAdf9TJvPI6JP54wKGy/GLp0ecS0R/ydPxLm67kdMm88vok3nlAobL05ZdbXVK
QV9QMSFO9ihy2mTeGX0y31zAcPmNu4qFTCnr9lhINmQmsW4PZTIfjT6Zhy5guBy+cs/Zgsfo
n96/TsnjJnLaZJ4afTI/XcBwWcfnu8iGVvQjS58tkC9CTpvMX6NP5q0LGC7fX7d82cge9G9/
nXUk+x7r9YwymdeWMPnv+ewChsv+m2pyG+TQ7xhx44HnC+S0yXw3+mSeu4DhssrWKSqRQ9EP
8VDp2/cjctpkHhx9Mv9dwHA5P/hiwPSJ6I/YG2ab242cNpkfR5/MixcyXHYLU3zUYY7+sPRP
kV7SyGmTeXP0yXx5IcPlXnt3jr+wCP2Z35zu9FNGTpvMp6NP5tELGS5fjvwcvXgN+ktNSqTz
RyGnTebZ0Sfz64UMl20PuXyUDUbf10l3trchctpk/h19Mu9eyHC541iVVdFB9MOTYvYMYL0f
MG0yL48+mY8vZDgdb3jR/yzr/q0WKS9wYN2/lMl8Pfpknr6Q4fKUU0kSWhnop/ReI77aDTlt
Mo+PPpm/L2S4/PKsgvuzKvStRj82G7gOOW0yv48+mdcvZLgcdmlbYdRz9FcGTd9RFIycNpn3
R5/M9xcyXNa69kHd7DP6s6OSC9ZEIadN9gOgT/YBFDJcvnNz4dYfIr1wXuXuAMFBCchpk30C
6JP9AYUMl9dllNZfHIB+9sBgpuQyctpk/wD6ZN9AIcPlgbn6hi6j0K/Qb93im42cNtlXgD7Z
T1DIcDm7MPGw/GT0165zyFKuQk6b7DdAn+wzKGS4vLSsz9fiOej7JeZ1lj5BTpvsQ0Cf7D8o
ZLgsenvz3E3L0O/TPMrQrwU5bbI/AX2yL6GQ4fKFmreXR69H/7z0IX/VH8hpk30L6JP9CoUM
l63r7Hs3hrH6s3tulovh/chpk/0M6JN9DEUMlz8/KVhxIAb9e34rvq7rh5w22eeAPtnfUMRw
+fBzndIZyei35tzXUx+KnDbZ/4A+2fdQxHB50qvjQztz0b/cNNm3Ug85bbIvAn2yH6KI4fLz
t72Ck++h30/z3JUNU5HTJvsl0Cf7JIoYLod82PB8yWv0h7rIt2nYIKdN9lGgT/ZPFDFcHv75
pXHfH+hXHgkcfdsZOW2yv0LS5L/3VRQxXK7ssIkplUTfI7fZa+Mq5LTJvgv0yX6LIobLvr+y
vweooN/RZXN+SCBy2mQ/BvpkH0YRw+V+Alr2Y3TRfzMk8031HuS0yT4N9Mn+jCKGy+kiR6+/
mIb+WxvNYQHHWI93ymT/Buvr/71vo4jh8uJeorKH7NHPCI9YrnkOOW2yrwN9sp+jiOGyUJ+1
q2Z5ol9b9/Pk3VvIaZP9HuiTfR5FDJeT5J9X/ApAf02364vNxchpk30grP7f+z+KGC5bDJg9
4so+9LuMq9WG1yKnTfaHoE/2hRQxXG4blL5zWQL6R5cbON9rQk6b7BtBn+wXKWK4HK0+7GW/
G+hrnjp5fMsn5LTJfhL0yT6SIobLEzUPmJQXoz+lqHf9CIFihstknwn6ZH9JMcPl+pEC8YGP
0K/v5z+wtg8rp0z2n6BP9p0UM1wOGrPql8579P0nv5gfpIKcNtmXgj7Zj1LMcHnIuCcLXnah
7+BheXjUaOS0yX4VKZP/3qdSzHC5bOLMW4dl0d+752btAyPktMk+FvTJ/pVihsurjFMULIag
P6lSTWG7OXLaZH8L+mRfSzHDZbmpGr5d49HX771n7ugFyGmTfS/ok/0uxQyXb5rtr746C/1x
hl8jHrojp032w6BP9sEUM1x2tPiltdwJ/ZhZztXB65HTJvtk0Cf7Y4oZLndbe+4esBr9QafL
eo/Zwbo/KZP9M+iTfTPFDJdP2j1ortjG6jfpWT6OZvUpk3016JP9NMUMl2csmGa69QD6ppJx
u3ckIqdN9tugT/bZFDNcfrfoSuLYJPRd7MXLdK4ip0324aBP9t8UM1yOWKrc8yoN/dUBvmL1
Ochpk/05rOvz976cYobL49x3Lzpaif6uzHrT0NvIaZN9O+iT/TrFDJcfenWkWz5D/0q7WcjY
BuS0yX4e9Mk+nmKGy5vXuA7o+Yj+5DFX8xveIadN9vmgT/b3FDNcVlt3d9114d747932SgK7
fiKnTfb/oE/2/ZQwXC7eOPmeW3/03Q7umDJOAjltsi8IfbIfqITh8ootF3QGjkRfMKst8Fl/
5LTJfiH0yT6hEobL0sED9lVNQv/C2wWZuzWR0yb7iNAn+4dKGC5fC93xLsga/VGDC3/q6yOn
TfYXoU/2FZUwXHYI/zRz3FL0zVZpGzROQ06b7DtCn+w3KmG43BnhfKbZD/0XB49sCJ+LnDbZ
j4Q+2YdUwnA5/mClUEwo+mvuC96csAQ5bbJPCX2yP6mE4fK0YwZLrI6hL/lr5ZcXq5HTJvuX
0Cf7lkoYLjfHnckWuIT+65F1Y/dtQU6b7GtCn+xnKmG4HH5SflBKDvp6S018DPYip032O6FP
9jmVMFzWORu00aMG/fq0C5dfxiCnTfZBoU/2P5UwXL5/sfWB0iv0W+73/bD/PHLaZH8U+mRf
VAnD6auO46o70A/5tVXLKA05bbJvStrkv/dLlTBcVrlZErm9F/pbBreseF2CnDbZT4U+2UdV
wnA5P31cm74y+slL7c5FPkBOm+yzQp/sryphuOyWk2D5dgz6X09lN096hZw22X+FPtl3VcJw
uVeh9PnYqegvrx2u+eYzctpkXxb6ZD9WCcPl5NIAsTnz0N/bGOUaLVjKcJns10Kf7NMqZbhs
W/XGVcgD/XCj34mTZZHTJvu40Cf7t0oZLnfcnZd/cxP6t13dG9+qIqdN9nehT/Z1lTJcjnmQ
r7piL/q3Eu6qHtRGTpvs+0Kf7PcqZbg85cmYQOUT6PcpNFrMGCOnTfaDoU/2gZUyXH75LPbx
nWvo68qfiX1ngZw22SeGPtkfVspwOeylxMSQIvR3Oss8OeSInDbZP4Y+2TdWynBZ6+36gxMe
oq8euklxqidy2mRfGfpkP1kpw+U7rU2fWlrQv1L00qF1A3LaZL8Z+mSfWSnDZb9Pc+bE/Ubf
otXq0JGdyGmTfWh9TP57/1kpw+WBHVmXbGTQ9+uXdn/aQdb3p0z2p6FP9qWVMlzO7hwpKTIY
/XW2g+XbTiKnTfatoU/2q5UyXF7ac9gjVR/9/XF7bY5dQ06b7GdDn+xjK2W4LCoiUuw1E/24
tI79pnnIaZN9buiT/W2lDJcvSPgOVl2Ifqrw0tvt1chpk/1v6JN9b6UMl62lnwXVeKM/V6tS
KvYpctpkXxz6ZD9cKcPlz3KWT3cEod+4YrzFjFbktMl+OfTJPrlShsuH+6cZGUSjvznqxK5P
nchpk3106JP9c2UMl40GaR59fxr9Qw29So/3Qk6b7K9Dn+yrK2O4/Fwt+lt8Kvp6IutEZyki
p0323aFP9tuVMVwOGdpja1uB/uw5z6Z/GYacNtmPhz7Zh1fGcHn4SO+rok/Rd/SaFRw/Hjlt
sk8PfbI/r4zhcqX2Y+n0dvQ7oq7nmZsip03276FP9u2VMVz21Zux0ltIBv9+I0O556stctpk
Xx/6ZD9fGcPlfhNvlKn1Q1/lR+jkhKWs20uZ7PdDn+zzK2O4nD5Jfdj94ejfmvRps6UPctpk
HyD6ZP9fGcPlxSb7QkKN0K/1csro2IqcNtkfiD7ZF1jGcFnQrLPR0Ar9wI3FPxL3IadN9g2i
T/YLljFcTjL3mPLBBf2uuzoTrY4jp032E6JP9hGWMVy2sK6NTViL/s9fx9b/uICcNtlniD7Z
X1jGcLnNdupPu53oD5soknIqHTltsv8QfbLvsIzhcvT8yw7iR9EXcFr92boMOW2yLxF9sh+x
jOHyxEWDUjIuoN9w/pFuZx1y2mS/Ivpkn2IZw+X6JbvkVmejv7Fm2pozr5HTJvsY0Sf7F8sY
Lm9z+7Za4y76B5WTk22+IqdN9jeiT/Y1ljFcHuq1rKq2CX01pwGtv4TKGS6TfY/ok/2O5QyX
y1bfGbnrG/qZwdtHnZVDTpvsh0Sf7IMsZ7h8yzC+UEVEFuep4t572qojp032ScpS+yTLGS5L
ZM1b6y+Nfregw9muMchpk/2TstT+yXKGy05TpDRq+qO/qTH39bnJyGmTfZWy1L7KcobLyXn5
d0apoz8oaNTQebOR0yb7LWWp/ZblDJd7pm3cumMk+sJbDy7rWYicNtmHKUvtwyxnuDy3eIz2
Mz3W17/YnXBhBevrUyb7M2Wp/ZnlDJdPzXxdP9EY/ccvPZ/bb0ROm+zblKX2bZYzXP5WHrsn
ygz9lZb3VQTDkNMm+zllqf2c5QyXZ862NXxvzbqecyYvunSIdT0pk32estQ+z3KGy8eqJd6a
LkD/dMzZmPmnkdMm+z9lqf2f5QyX39vkHo5fir77abnHQjdYz3fKZF+oLLUvtJzh8pT7681+
eKFfIR444HI+ctpkv6gstV+0nOFypP3or3PXof9Nv9ne8S7r/qdM9pHKUvtIyxkuNz1sOnlx
C/pf3W0OijxHTpvsL5Wl9peWM1zWX3hsrmgY+n7LMu5d+YCcNtl3KkvtOy1nuBzaMEfAJRJ9
ra6hck6/kdMm+1Flqf2oFQyXHzmLXUk7hr6ZYMQcMSnktMk+VVlqn2oFw+VRL7IWy59C31/7
575rA5HTJvtXZan9qxUMlwNd/Xp7X0Lfyt21atEI5LTJvlZZal9rBcPl6tcjM4tvsl5Pym9L
SkxETpvsd5Wl9rtWMFwe7Nm4Qi0Xfc+cieY3zJDTJvtgZal9sBUMl9e9O6y4qQz9FMWTYc7z
kNMm+2Nlqf2xFQyXS7ytSu/VoB+j07uklyty2mTfrCy1b7aC4bJiu/CG0fXoPw3fIHLTFzlt
sp9WltpPW8Fw2cs3Y2joK/T7FzZOW7INOW2yz1aW2mdbwXA564vP/ecf0P+VZrFdKgI5bbL/
Vpbaf1vBcLnPhuHBht9Z//x6nZJ7Kw45bbIvV5bal1vBcHnJj6e6BwTksB/SSq176SXktMl+
XTlqv24Fw+XrAQeft/ZCf/XR3cbSmchpk328ctQ+3gqGy6JdFvtnKKC/0v9LQFo5ctpkf68c
tb+3guHy/CDByQnK6O/t55zu+gg5bbLvV47a91vBcPm8YNr7n5roF/Ur+97nDXLaZD+wHLUf
uILh8q+Q1TF2OqyvP01vQsY31tenTPYJy1H7hCsYLluJaZonG6B/dPPxdW4ilQyXyf5hOWr/
cCXD5RO76r+LTUO/+LjYDVkF5LTJvmI5al9xJcPlT5LRSUss0f/x2udTpgZy2mS/sRy137iS
4fL0fbPsM+ah33dsvY6HLnLaZB+yHLUPuZLh8iGZHuG+zug7GJutlmeQ0yb7k+Wo/cmVDJff
Rt28vsqDdX/tvHIp24p1f1Em+5blqH3LlQyXjfp6Ly31Qd+9cuB7z0XIaZP9zHLUfuZKhst7
Dw+W1QhA37MrZGTflchpk33OctQ+50qGy88UH+cEhLBuf+cHj9xNrNtPmex/lqP2P1cyXNaN
jVhVuxf9uAMLkrx2IadN9kXLUfuiKxkuB6vMUB5zGP30IwWv+h1BTpvsl5aj9ktXMlyuPfG7
IuwE+kbFo4fkn2Hd/5TJPmo5ah91JcPlYYNvbHpxDv0+3YeXeqcgp032V8tR+6srGS5vPL1i
xKTr6Le7CCYMKEROm+y7lqP2XVcyXK4apv7wYCb6Tg4rnxXUIKdN9mPLUfuxKxkuq56v29lW
hL7mlQfKqxuR0yb7tOWofdqVDJd9tPbpz6pGP7qEcRrYjpw22b8tR+3frmS4XJA8/WXiQ/SD
tC4cK+pCTpvs65aj9nVXMVzuq9sZ9asRfY++fR+t6V3FcJns95aj9ntXMVx2v37VxP4d+lk2
W/sPGoScNtkHLkftA69iuJym79F++Qv6F4++nVcyEjltsj9cjtofXsVwWTJVJV6iC/3Sl7YH
fA2Q0yb7xuWpfeNVDJcXGdbOXiaG/ssx2TXKM5HTJvvJ5an95FUMl69k7vmVKcO6PX2Gy5bZ
s24PZbLPXJ7aZ17FcFlwytQL/Qai37M8ytpvOXLaZP+5PLX/vIrhsl3e9wVrBqMfkvxrr6of
ctpkX7o8tS+9iuHymWmXxcu10N/xxK2yfDty2mS/ujy1X72K4fL3ouW3Bo9H30nhbq/1kchp
k33s8tQ+9iqGy+YzB7kFTkE/VN9olvoJ5P/6i0Bk5p/pKAEB2X8+0qQE/v4lKPDfv/53Lfq/
8P9pnzdv3rx58+bNmzdv3rx58+bNmzdv3rx58+bNmzdv3rx58+bNmzdv3rx58+bNmzdv3rx5
8+bNmzdv3rx58+bNmzdv3rx58+bNmzdv3rx58+bNmzdv3rx58+bNmzdv3rx58+bNmzdv3rx5
8+bNmzdv3rx58+bNmzdv3rx58+bNmzdv3rx58+bNmzdv3rx58+bNmzdv3rx58+bNmzdv3rx5
8+bNmzdv3rx58+bNmzdv3rx58+bNmzdv3rx58+bNmzdv3rx58+bNmzdv3rx58+bNm/f/PT8Q
6P3X/0r89WGzxm+d+lQH2wgB/b8k+tdHz1+/qiXQl/jnc4UF/t+/VP/6iBQQ+vv/y5js/uf/
HRMQ+fdzTfK3/fl7QYK9BAb89VfrNau9V6xWd1+xTn2Nu7rNWKPp69ducBOQFFD/6zu8FSYf
f34JUd+I65v/r35o0f+F/0/7/7f8506REtAVwl0i+c8V+HNlDv3zMUmQ//j/88fov+6jXv/c
T/SvP/fpG2Fyl6sniv99j/+bjf77/hX8H/8e+xnyR7US5NFi4if097Nov8Dsfx4/gv/89c8v
Vdbj6s+v7r8+xP55VP0PN+7vJ/Sf3p/v0ltAkZWs+Ofj7+8Z9G8q+P+ZCnGk0gK6/75ASZCf
yMQPt5Pr/5PP+vMd6/43Pktmm/E/V+vPr8F/fUT//UIlIOD+11+zJpGvKMK6Jv92/32d6vXX
7RUQcJinPsLKe4zlTO2xIwVkBUKn/Cn/if98yri/Pl4v633ppYG8yb+WGxSuomUMN/orDvNj
YPlzd4ozp8Gzn1f+FpkBKzqMqLQ2h5vNBcYemw336Vo95tUcuPpWRKGOHWxVuOXjZgc4zm/e
zTJHOE1FR77/YjhUeaT48iXw4zuLD153hX2Ov00X9IA737/yn+sFK2ivrk5cBc+8fyL7sw8r
n3/IzHQd6+cZ7+V+2B9W/2yo3hIA91dQ9zPeCstoGrhEbofN0+NevdoBf3fzFjbaBU8vyc2M
CIetA25IN++Hxw13/WkcDYv5v9t68BD8QNEtvvUofCGvbb7ZcXjP8FMX40/Am6Tij/04Cfvr
/NKwS4J3OtWZXj4PJy6yFJJMhm+LbFjofhWW1FprVXgDXnTRqV49Fa5ytxYJyoDdpruXPc2G
DUfnDp+cD7vIrR8cVwR3vDmV1lUKD73g8c65kvX4m9+QmlcNS31R0RhyD54aNmtY6ANYYvDG
0pZHcHZdmYh1A1yW7fDs+nM44evkeYovWT9PXIz71ma4qXFXv9ctrOv9bujS2R/gLa17zFM+
wmEqD6uVv8K70zU/7fwObxA8cLW9E3acNEl6YTdsd91IvFhQ4T+OvZUcrysKB8ddvX9cAvbN
d0nq1Rtu3f6wv78MHD1dX/O1PKzqE11j1x/22NBHuXAgvKyiSGScCjz0dU34KXX4hanttb5D
4Q/ey9aHDodzXqs++jGKlRuffrxyDDxeVCbg+VjYv25zut14ONVK/GiZAawhXd1vijEskdWq
l8LAzWLb2kdNh51PnLY8OQOebOw/U8kC3nys78toK9h44zHV3nPhmvjBnTvnsW7Po6r1Agvg
mI6UqM1OsEP1d6vvzvAPo+sX/JbBWcqC5z66wQqOgjNWr4BPPLmzo9Ubnhi1e/lKH/iNr+Xr
d37wpw164iv94eoTThXvA+Axn16OWbUV/rXurX77dniBUWiD7074lP0TzW+74PWNgnKb9sJn
fg6M74qAZxQzt4MPwBe8I+MljrAeP6oj5SNiYJM+w0f0j2ddr/VnG+MS4c6o0knDzsBFZ08b
XjkHR/U4PTG4xHr8v5FULbwCd1+vFrG+AadkFO1/fIt1fy2SzHLLgNt/Ze39nM16fAh2CmzL
Z92+J88U+xTDTp27ao+XsR4Pj/vpj65iPT86Tk7MugNfvGf1fPZ91vX9Pk7rWR3r9n1eO8jn
CfzIYcRVoWfwoizflkMv4Gd53qUjX8O24hMtct7CQgZtvnat8F6Bq1Na2lmPH4WYq0FfWPfP
qIrS/t/h04LOOy53wlcW+TXP6IYbhUe0PRfsi+tXdCx2kyj8ZW1zm0Iv2KVZ6+3l3rBoV1iY
hSysGKN4u1kB1kr6lRYyAB4nM8dSYxC8q0x3R64q3FyR4+o8GF7Vd8C7Lk345Ln5A+JHwn6R
8e+naLO+/pNeHo268IljqbuD9eFnb4rtNA3gbS9ti8smwcFXA595M7DVxqUn5KbDqSvUJFJn
wCLptYqLLeCWEydqhK3h8MXxehfnwkET2ifZ2cPV665++LWAdb09BGadWcS6vcu7LOYsgb8V
F3f8dIUV3vtbnvGA9xjqmc9dCQ9TVvjYtZp1fwgbmlxcCy9YXmDouIF1/TNuN4gHsG5/2KaR
qVvgAJtXah7b4eWJo/MG7OzL+v2Jr2T5LthL8253wF54RbhnnHYkPPL5gubGA/CL0tzHB4/A
sz9n+pvHwhdkvfO64+H8J203Uk6yrpe0q+3KJLjO+03s4AuwRF5M5JNkeNGDWN0D12Czbb0C
Z9+EC48J+Ymlw64CSf3ys2DmqPzywDxY0NLD2aAIfileKPKtFL5SaDr/eiVcsFHKwecO3Hv4
BEGd+7Bc7csFbXXwuz3jFl9+As9cZNpnzTPW88V5vLduEzwpWdP/82t4hJe+zs0WeEbWtoMb
P8BT7448a/wJXvbI2kPwGxzRW+ZByQ/Y8sLuj3t/wxlfn6bbCfTD809fa+wgEdglLdLhpTgs
UKs96pIUPPqFxqX1MvBYZm8DowAL2e3NlBwAG4ZNNa9TggfMrtx5UhXeMcDcd81gWMHtidTk
YbDgrXh7qVHw+Kib1k+0YdOQKd/Pj4V9VB3nBIyHz3UOnW9pCO+7md9HZTK8+rP1hnYT2Gph
674CU/hpbLr94Vlw6Mq6216z4eUhyzoYG9j81JY7/ebBWZEzHVvnw939Gw8UOsHi4h5BsS7w
7om/B61zhT/uyF1h5QG719z1HL4SviNiM1BoDcu9F29+uhYuaxgQkb4Brl+VMO9wANya07/K
byvr8VAb821uMLwofXaNbihsvWW2i+we1u2ZkHHi4z7YSeBWdE0UfPG3i8GNQ/Bx20eRh47B
U3SY4xvjYK/ilIWLEuFiK8cqkzNwnpjVJ83zcIz+1XKpZHiJxin7z1fhNuUZhx6nwJ8D03fl
p8HvjqvoXsiChz+LDj+QB1efNYzdUgQ/dtdz8SxjPZ73xz20q4LHHI4VMbnL+nm7ZjeProXT
Zt0LVHoE3xCcXSbRAB9Ne1L2/TlsI3xi65uXcMKW9JaHb+BR5RaS5e/htfv8GjPa4Sf+87yT
v8BJk/pcTvgO/47KP3PwF/zGMMJudw9s/+NI6lbh/v+x0tHfNevE4Y8tT0+ulIIDihaNcpWB
TUViPJ0U4ILwW4vnDYDnTb/fy3oQPGOg3KpZanCNYFTY9CGw8nc/R2Y4bPzzSdMkLdiwz5sh
hjqw5LR05Ynj4KNJa2+Pn8i6PXb6E8ZPgh091OaPZ2BNUXvdCdPhVw4d+RNnwrP3Du1tZAlL
1QvITJ4DV269VGFiB49Jn8WYzYcf1HR4WzjBTv0f2dm4wIueSH91cIXX+qdbOXvAE61+L3Ff
Cc/M/669Zg1swtxO2egHFxnEfwv2Z91fmns/7tsM9wlJO3MsCB73wLRfUgh8+owtcyMMHrZD
eGh+OBwqtqnwTgQcV1ar8vwAbOttMK79CHzkWLGwwHF4VXdchFwC/Nr6Zd2Q07CGWerjCedg
u8RJRy0use7PkdHyLlfhsgsNs9alwPc7jCftSYM9m2tbErLgoQtK5qXlwRm64wLvFsE/F05e
0lLG+vqlYoLCt+HRq685q9SwHv+WLpsMHsBzlunNnfcYvpA1u9nnKXxvxV2D/S9gt6Dnsy69
hocMPN6/soX1/Fsw4uS7D6yfzz3pveRnuNPH4ItWB5x+USDdqhMOn6sx2acb7ncqK+iA0ADc
v2++bksVg295tZo0SMLvtxXnCsrAiiEnu4YrwDl3z3RaD4D33/l0a8Mg2PP9Ob0TavCSwx9W
lQ2BM2c1eX4eDn/edn6Iymj4ZqFb/Cxd+G2s4eN1+vDZmJm1iQbwjPnXI+4Yw3Zrjkt1m8BH
QkfM0jaD+8/cZLbYHJZbek14vxUsEf4lOHcunL59WeEne3iwhEbx0IVwyJu5uxY4wy7tA6T3
LYM3fztkV+AONz1oc/rhBb9eazZMZw2sfDPrursf7B7uL3jCH259d1T+0WbW7bkzvVluG1xq
GBs4ewfcrFfwIGwX/Lis/lPhXniWrFSNQBSsNdTPb8ohuEpz4uPAY6yvbxwglBUHSx1xaf+V
CD/1lEwwToLrWuP6br3Auj2uk63yLsPz+/W2EL4BV1hrS81MhSctL4oMz4SFrn59cjcXro1+
0dK/CC7wu5y9uAyenLfV4UwV6/5vXZ/y4S4c5Jv6cMIDuHeNe962x6znR9TZ1ZVPWdfPJK6p
fxM8ce1KZddmuDN3vPLVd/D1CrWmrjbYydBq9ewvsGP6i7zY7/CWboEn73/BooXV6cYCivj3
l6Wrl+wXgR3vi1Q3SsAVN1KE9KXhFuOT3WFysKb5p/yGfrBLevFsPSX4w7rpJ3apwnEr9qc/
HwxfC6+InTgcbn4waEakFrzWPCmtRQcWadv3Zbo+XFbT0RFvAHv0Ei3sNIYlrjbMnz8Vtn2T
eDPFDF75cGODvAX86/LOKl9reMyp1p01tvD19hoJvflwVp2j/QEnWDzx3MpvLvCDuCbLBcvh
j4NHd2R6wpf3nvdSXwW3TQ46v9MXHpRQc/39elhnSHGobQDr9kzeqpmxlXV7vDUiBofA38bd
LwwPg4+opBV+C4d9M77uXxIJv0pM1qw6yLq/fcV3GRyDZe4Mu3UmDg5crntV4ST86eWsDcFJ
rPtH9JDE5wvw912GHsuuwHLjnKLv34Bn3lXdY5YGrxh33jotC34zXq1RKx++n3pmSkIx/OLE
Uq9+FbBXvb9reDXs7Sw9Sug+HD5kZs6mh7D8aAv1z/Ws6xc0yWZlI3xP28T69Sv4i8UWpSUt
sNWXATfrP8Ah5uNVF3xm3f4NnfYPOuCAi3sX2f1iPT5U5PTu9cDJUsl1c0UG4vmYttPingTc
1ydvn500LBMSnPBADv5m/il4QX84fYje+AYlWHyDV+oSNXhGcm6v5iHwMeP5o71HwC/iHNS+
jIaz575sChgL73k+2F94Auz5wKhhrxFsWGYjP4CBE+z2DDw5nXV7lKQ/a8+C44q6YzNmw/OF
dw6YNRf+srd4eZ09/EO1OcRtIZy2pff6b86wzTpng1BX+GKtYPUAT3i7v/KEC96wk3Gtz2Rf
OLrXnK016+G5Vded3QPgwxs15X9vhcf1un00OgSuCbrzeeQuuO2VrXrBXrhp5hYNpyi4IWdd
x9dD8Ft3lxMRMXCrq6uy1gn4UmPSqtJTrMdLH5sDy8/BpcN27hNKhkU9vRclXoPLFEcLTL0F
Twx9t/FFBuwsUl0SnAuPafvdMrQI3nYmrqm0jPX4PFB3deVt+MCw6nmy91jXs+5C9c06ltUP
qC6qh3t2JZsKN8ITYtWnXnwFB7fI953XAqtJX8zu+gAbJ8lMOfcZ7nTyOGT3HfZpeFTY8wu+
0LCn/JKAEh4fiqeTForCPnaWTr0k4Q8OZ9+k9YEVvj6zXKEA3xEauEtJEZZcFni8ShlO/q6z
O0gDTri60HrcMPj2tiGtb0bB6q7XlsXpwLscta7b6cO/vNOeSBrCfslBDQWT4S9jz6VungaH
Kjp6j58JTw1N72y3hE3Pflx20QbOvqx5xsMebq4Lyh+6kPXzLR2W1uQMBx8y2Z3oCmcWftNf
6gmPm7YqU2MVvHV1tfJLX9b3TzZxPLOBZa/3Pp6bYXvFDtfR22DPsbv0Pu1gXZ8J5Q23dsMN
VxqXbdkPnxvdUWR6ALaePlZY+ihsE5WuUnccnpt5q29CIjxglc1bryR4j+PloxMuwmlGPzSF
r8K1NfaRd1NgozdtD+PT4VUW73+vyoEH3VvbM7kQVlmU/LxPGbzpdkFcYxW8VL7e8EYNbKCq
mhJaB0e9v9HbqR4eG1g0XbcRlnns7yj2GnaQ77B62sK6voyHxs02+NnWL/f3fWFd744CN48f
rOfL/a66qV3wE/Oq4SpCg/DnhUMOC36Kwf4/ijzrpGC3bMYxRRa2Ht8+8kA/+FrarydrlVj5
2X3edmqwluftZ/pD4agVL8cOGAnLavxw69SGt0vpb36mB4sl5/oWToQlowrNzxvDZhaewpFT
4cy1dfH+M+C8ixOUl1jC3+OubTa3ge1+rskeZw8PWh/zQnUh3HLH8a2kC3zxTl3Nd1f47FSj
+NeecEDnJavaVfDAuvmNhWvh2lRXhxR/eP6en1fOBMIXmGkfjmyH9Wvc+4SHsn4+JlIhKBz2
OPDmt18k6+etP1Sx4hCcolMUuCQGPpQcq7DgBKy02SzC5jTsWvyu3fw8/DMvZbzpZbj6fNUS
5gZsUujkOymN9fUWhHsYZLO+X8aO6RMK4IWmvqLjS+EQh4Bk/Sr4uGP5pPE18OnssKsT6mCZ
zmdShvVw2b4fVsaN8Nierg0mr2HNBsUws3esnyd97VbLdjho/PjFtl9hkS+7hyz8CdvHx9Qs
64az30V6eAsr4/F44PDrDRLKrNefB5bB0rCchH/Mfnn4+5ozNbEDYCWvPZ/OK8Mv6uZ0pmnA
k+LVWsuGwYlXhpQ+1mJ9vlBo+Htd2OCgj2H3eFjFW7pGbhIccCTUdpgJHK0lljPJDDYyu6Vg
awE3SOTbrZgDbzhps3X7PDjOLOJAjCMcpH32QIoz/PJ4wdY7rrDWMyn7956w/fTk/hKr4d+a
NYWafrDTm8RFphthq4/mL1y3wNbXvszdEQxvPVl++UwYnDC943vpXlhN+bT2+yhYKrNrjswR
WDVV20X/OJx52dlpYSL8aWam6fYkOFB39aDzF+FilZPPa67Cr6u2R/26CZ8VMhg7LBMODW/P
mZsHX5t032hrMdynXfrMxQrW/bu7ouvxHXj7t3FmvR7A34at32z4hHX9FNMTvJ7DE6pG3Tz+
inV7Z39Lu9MCi1+afkm4Hc4Qnhph8BV2Wa+4bPVP2HDUt6FnuuE5dkKPGoRV/uM1I1du7tcL
Hv1hocycPvDL5t8HdivAme6BvYoV4aQiER9BVXjZkvzSKUPgLYlPZbeMgG2/77DM0lZh/fO0
yf+3HnyjePDhyQawnKlPUtBk+F5Tx7mCafA6g6Y4sVnwnJeLd1pawdG7D7lE2cLmj1NGP5oP
O+1606q2GN43zzHBcxkcIjxh5nUPOH/Z+Re/veHLM5+vmbUWPhAh/PmgPxyvNs2zKZB1PV+V
3NMNhl1qs8duC4M73tnuvLsX9te+flsjGo47Jy617gjr+vgGTS49DnudMnMbdBIeszw02Ocs
XPd81aGSS3C1xYh4levw+hcvjq9PhQe/LYmqzoI1LgpvGVEAp24tcg4phTVzx098XsV6fNwN
ETO+B69Vq6869hDOVfPc86NBhfXfK+czC5pYjzftB+/T3sANln0ilT7A7sY6o7d8Zl3v2OV5
jd/hO9L1s826YGsmt+aCkOp/vPHV5DlyEvCt9JDijdJwUEi2/gt5eH4fxTgLRfj+mLzuFBX4
aH6To/oQ2Pnipct7R8CfHll0/dSGxzHvzDzHwSr1qbseGsB51xqLZ05RZf37n6iutOnwT8sf
OlrmsNG0qYvjreHwR8d2ys+D9xnrnA9zhIVPjynrcmb9PLOLm9Yth8W2qP9sXQFXBq+Scl/D
un4pjwc2rmN9fZ/ooU4B8HWVYq2HQXDmqBM683bCF/pY697bA1+e1aM9NxIevqRxRM0hOOmV
qoZtLNy+6m3/2gS4M9ZLcn4S/K3//V9PLsJmEXPeu1yDd2VLP359Cz6ybFKxdxa8c6bY1a/5
8OnJx49tKYVDVLWCxW/DnysbV0TfY11f3fc2qo9gqckbJ158Cp/6cFPF8CV80fSecNlb2Nzq
V8v8NrhNyeXu2y+wfblWasBP1u0NjIiX7oHvLUkLTRRR+4+fX6hdM0ESTjwiv7BKBl7snWDm
2g9O3nBJ75cSvK23m8ZBdXjQ3h9yY4bByosOiZRrwZver/i5fCy849rpj4IT4Vbtde9OGMPZ
b8XeTJkGu64Nb342E77oqtsSZAUXLx7armEHm0oe/lG0AB48KEV0hTOcZ5Hcv89yuNnpqlbK
CrhsYKup0xpYdEHEMuH18PnPZTsuBcBjqksvOmxjXZ+HGQ8FQ+FfwjUSl8PhNXMNGacoWL1k
8OZeR+AKn6ystOPwCc/xIitOwrNvZ81VOgd/L9l+pioZnh56oyfoBmxrun2JfjpcNE2prCUH
zqxMnpBQBNePXXlpfgXr+93dPlL2LqsvqXG5/AHr8WK10WhHPfyxd2o184LVL+m98nczHCVw
XiajFb43KzNr42d49QS/tQY/4FeeAmN/dsFDTM0Dnwqq488jJy+9yhGBA0YX1CSIw2cKEqeH
SMJzLVyN3KXhnkuqt8xl4a2P3t/SVoDf5TQZy/eHrzgMmvVdEd4dk/yoYRC8Y/e1tgJVuHsY
s+e8BnwuYPXFyKGsfuR8243D4ZaN8kFLRsHBs1LHmmvDNorOXnq68AVRtZHK4+ApevKrxSbA
ckVzDD8ZwNtft+9pmASbFUu6lk2BVx9Oy0+ZCntGyp1NNIU727QVImbCsz5rim2xgGufyW1b
aQUHdvXavtAG3hI7rJeFHbxecpuikQO8NGHMlVGOcEKqxe1Bi+DPl1vXSruw7u+W0Qk9S+Gc
6iH2n5ezrk9FS9RrD3if1RGHx16wcpXpqdur4HW5khsLfGDFM4IPUv3gb91TM5I3wM52r4af
3qTOmt8RVI0NhI0HXTseHcS6vtd6n94TzLp9YaP1Q3bCi41GWgXugl29BrWvD4dFswcp+eyH
u+qnVXtFsW7/+vNS7gdZfWPPe0uPwFnNRwY7x8ADxs79vTAO7lV/yWVBAvz9XOFsh1Nwtuvl
wnlJ8MVHO4vszrOeD4+XzbG7BB82dl5ud4WVN0QKz7sORx1V0La/CTvO62l0SINFfnirOWbC
ej7r3zrlsJ6/yWONXfJZ/bMZSq5F8AL7kTs8SuGI1MMbvSvg3LuDfvjeZj1ez9UIbbwLN1jU
HN16H/YvG5exsw72mCDvse8xbHF554lDDfB067Ou8c/hHwaRN842wUcOOUZce816/kQof898
y3r9mf/5Xcl7OG7wV697bbDRyEn+zz7BR883yrz/Cg9s7tL/8Z31eNO81Cz6Cy65IaLZtxv2
a1T/OFhQA/+9S0Bplp4I7OrdS3uaOBwULHHCVhJ+elo33lUatjOKHbVeFja/vNQ0TAHO8Il7
f6w/PL7DQz15IOvrpT5pylOGvcbJjHugBo9+ryr3bjDcy33Ilh5N1u3TmeDfbySc9NCnR2s0
rP2ltd90HXjJoKKMhXqwZptM29rxcLf0uyvhBrDUYG+BM5NY37/uyvOcKayf/0m11eOp8KuX
TRZfTeH5l0QfysyCWz7ZfNayhDf6Pzs+yxreKVJW5zaXdb3chieEzINtvPr/TJwPm7VcfpG3
EB6RJbmwcTGckj99mcBSePZTv0715fDvjpTB0zxYt+eXer2rF6zeUDMkdBXr+ux/8fucD1ze
x8u9yo/18y/cueTjBtjF3+p93wC407tBzGgLPMR89g2XbfAPldSPO0NgC6GJuZdC4Ri5ZtXa
3bCy9zOZ33vhtAlG0UMjYclYhSSrA/Dy0h2W/ofh221ngxOPwcLmRyyrjsNb5FclfT8Br9g7
/cCQU/DV3/ryNknw12SnIVvOw9HtNSUXLsFn+l3//egK6/tt6l8sfgOe6j9QfeIt+NraB9Ie
6bD7veX7j2TB44SaEsty4YtrPWZ1FrAe38dkgkeXwOntX61dyuHp38Zeia5iXR/tFydL7sAh
6iqjft2Dq5wEzHTrWN/f98wXt8fwuu/DJhxvgPvuOdH7/nN4aflIf8mXrP7CxvXTmmG9N08l
NrfAlqqTdVNa4Sk3FFs/tMMOzuHGI77AlxuuaLh2wGM/JsTG/4RjXTZdePKb9XjvsLMeIDAY
fx7daRk2Txh+0hhgHy0GH3v5O+1uL3iKd+s1GWl4s/Nykzmy8OOTQcsjFOBbwxxV7/aHLRuk
VsspwRcyrtvZqcA52Z53DqnDVs2zXjwaAv8yXL1beTg8s/BL6ZJR8P6or8fPaMNS6eES73VZ
P59treRYffh7YMsp/4msn29h8/0cI3iNfHOM2BRY657wT+uprM+vWNh2xJT1+ePENr+YCdvM
0DihZQm7mpYu3GANH1qrcDl/LtyqpHFM2h5esFdKeeEC+JpS24SzTnCW6quWr86weYfE+OnL
Bpt8EYicQkbtZf/5+He5Br8JhTdv3rx58+bNmzdv3rx58+bNmzdv3rx58+bNmzdv3rx58+bN
mzdv3rx58+bNmzdv3rx58+bNmzdv3rx58+bNmzdv3rx5P/h7Er23wH+/cXqEgP5ff0dUgLw1
+583Wv/3c3r/8/n/05vS/3lj9sh/3kxexoS8ofuDf96kfYjAf7+he/Y/b+ju+deHqgB5m/h/
39B9/F840evPG7r/+Rs2a93UpzrY/nU7O479+Zw/yX92rxg1VmT2we7RE5VTjsjIZTBcvpXz
fm6ZAvoXXoz1yOuHnPbAIfvzHyiiryA1SWatEnLajtM+DXylgv7MH9sihqohp321e4rTl8Ho
314z6u3DIchpN01N3Ck8An2Ntc4D945ATtu4a+qxvtroP+icPmSqNnLax0daHh6mh760sZDY
97HIaXuWNgcaTkQ/IjY3P3kCctqHn02xsjJm7fp9dMrBbRJy2le3bhFfNhX9k1ceFKmYIKd9
O6fqov8M9FcuC+z90BQ57dhsB6P9lqzdtb9ytKPMkdNekGh244wN6/7dUTRitjXr/qVcf6Sw
f449+kNPpXSJ2yGnHVnXufzhQvTHy966VDQfOe2tMf3iP7mwdh8P/Dg+eBErpzx9xJSC3m7o
Bz/dfcxkKXLaSlXxNSO80J86/uLDHjfktJ88XlpltgZ9B6XNH3O9kNP+funaddd16F8ar/Fq
2xrktMPOpe0I3oR+s27R9WnrkNOePDFx2smt6GeN2btIdBNy2r6Vh1oLQpRZ70WT8KJsC3La
ys/zgl/tQt+nfPi0fcHIaT/7MltUfD/6ssctttqGIafdGb183agDrF3iirqHFfcip+1spXfX
+ij6W/J6dj+PRE47IbNRcV0ca3e07gvHs4eQ0+7ZEmMdc5K1C1v4t6hPDHLaHsZ7fPPPsnaP
F/rvNzyBnPaapCfbWy6h/0E38IvwaeS0XfxuBclfR/9Rre74O+eQ09ZeNmulcSr62RHZdrHJ
yGmHGGaaemShf0zdYo7ndeS000oNex/IR3+JTvfwCanIaT9tasvPLUG/7bjgM5Es5LRTPEXd
P1SyXh82BvrW5rFeHyinTjn3Y1AN+rNGHW46XYyc9iBboQDLOvRlrm4Yu6ECOe2KI1Peba5H
f8ozM+dZd5DTXtl7l3lyI/qt4qNXDKpFTntpSq+jz1+zdo9X2ti2P2Ld/5SrY9seyL9Hv2dh
w8Cip6zHL+WouqXCMz+i753YkXusCTlti2371QO/sXbhny419XmDnPairBPa1zvRPxfmf25m
K3LarTfzRrX0oF9hM+a92ifW9abcdEJZUUMUu6cvePaV/vmN9fsZyp9Tnn1zlER/XurcPvc7
kdOOmqhXdEAG/WbrPu3JPazXW8oCa6eFVPdFf0LB2iu7RTIZLlvcMhonqYT+0fqkOe69kNM2
c55RO0MN/VCf+3em90FO+2BlpPuOoazd6FbquoMVkNO+4GH2rmAka3e49C0fQUXktMtORbgI
6aD/9nlW1Atl5LQFf8aUTNNH/2n04gMFGshpG72NVtthiH5fibz1p4chp63dedKrZAr6Fl29
DcO0WNebsldux9lepuhH5ns/9dJFTtv+bvpDK3P01XpLuM4Zj5y2zu0BndHW6BfaiVfoGyGn
Le1sLPPYjrXLPT9afhCDnPZrPbsB6o7oD9p031jIFDntncK75D2d0S/68WnWu1nIaR+PEBO8
5or+taz+E+9bIad9K76zqdMTfcOVXuLZtshpmwhEppmtRv9de7+Ms/OR0w4P/7w9yg99z66p
cw4sQk67Ss2aebYRfR2tAaVBS1n3D2Wl09Uftbay3jthZo7GKnfktNeLJxwOCEFf0miJi9NK
5LSLTNp0K3axdu8LDNtm4YOc9kPr17lK+9Ef28tgh9F65LRXGlyb7n0A/bPHcldqBSCnPbT3
1qyco+hL73k9QSWI9XikfKzRf5R8PPo379x7LbMDOW3r2op97qfQb3e5ulF4N3LaadKnmjPP
oa+35Wz7933IaU/KHD1e/jL6n0MbLT5EI6c9VuHgphU30I+y2rnn5RHktN/aiabkp6H/qDDn
8pPjyGknFV56pZTDei+IczdT7yUip3326i2p9YXo71984ExlEnLaar5zRt4tQ3/XrO0biy8i
pz3Z9dTk0dXo6x85p5t3FTlt7Q/PZu2+j/6pwXrVmTeR01bcMsbyzSPW83fFzLlpGaznL2XN
3TmmM56hf0lGPuNmLnLagRGZ45Nest6royxDIqUIOe0Z/W1VxVvQt8xeOflGOXLaVy9e7vZs
Y91fIVYLblSz7i/K71531VV+QX94x27HlPvIaWu5ep/V+cl6vPlYTL31iPV4o3yjfJjPwW70
j2xPk0l/ipx2aanj2E5hvBdB6fWuoqwmVk45Q0Hv/ZJe6G+5MX1p/hvktFtWNsSV9UFf2uHG
q5JW1usD5ezDO83H9kVfYob/nNufkNO+tmxhW8xA1ns1KKcl1nawHm+UrZPC9oqqsd7Lwjah
vuEXcto6JkZDfYein/thQddrgSyGy4IDTtx8OhL914t7i38URU47bOBLE0sd9BPevvzRKYmc
9tEp40rS9VnvHfFL4r6YLHLaQ3dmmY00Qv+abdIhhX7IaY/7ejH3GIN+otZrEw0l5LRbYsbo
S5mx3kvFsb1WRw057ZBI31NbLNAvy2mbywxFTtv5a6L0pzmsx9tF6bQ5I5HT/vKhda2bPfr5
KevFl45BTvvppaD7Txai79tiY+I3Djnth55hOnOXoO+6pXxZqAFy2nlLx4aVuaGvJdtrTcxk
5LTjn194YrIS/bSRRm5XpiGnfURPY1SGD/qaKaFmxTOR0+65nr9efwP620IVZRtmI6dtlZ+e
fWUz+l9NlYq/zEVOe3jJBKHR29GPq7i5vPd85LQX67lPPx+Kvvrafu2ai5DTbt26fvvwvegv
neO63GQpcto9o6OzkqLQ9xetKHJyR077a3HL12FH0G846Se7cSVy2gvrz486dxz9ea57Zh7y
QU67XUzAedRJ9A/cNfC6sR457YvvBkYkn0V/w7bzG+8FIKedqauZMzaZ9d5FI8X8Pgexnt+U
g8PnvL91Hf0wwQBHhZ2s1yfKx2+W9J+chn6spc7o8XuQ027yTTMpykZ/oZvN+/kRrOtH2SPc
dsXsQtZ7IyWIH9l8EDntwAcFkQ/K0H+xYJtOwjHktK9rTUx1qUY/e9urlOJ45LQf+z5teHcf
/ar7zsNbTyGnLXLwpaD/Y/RXDlMKUziPnPaeUP9hIs/Rzxk7tXbSZeS0RWaUWkS/Qr/Xhu4+
bjeQ07Z/KLBG4x3r9bw0cGJEGuv1nPLZmbYHrrWjL9n/jVVGNnLaqy61pE77xvrny28P2+YC
1j9fKC8f8q2hthP9KM9RZgplyGkfvXdSyFMA7y2Tbuk4bOpt5LSXvVUf+VsU/VB3tY4195DT
9oiNs4mSQn/Fi7MpJx4ip31y1MxNw+XQzw1UWXa3gfX7AcrOTy1P5fRHf9+ci92CTchpGwg/
qXZQRv+4VuAe/Tes5x/lEV/VfrdroL9hU6aoZyvr9YG27GytPcPRnzr1oM/xT8hpl+ftXaSp
zXqvoE1jK2s6WK83lJU3yEbm66H/2jCnn8Rv1u9/KFecFy1xNkB/b5WbDSOYzXB519OY7t+T
0d8daLfZXww5ba/YbsPj09GXdL1++KoUctrN6102Gpujn1WRfPKdLHLad8Vb059aoz9MyveE
Zn/ktF2/3usOmod+uO7wfUsHIadt9GbazCEL0d818PfKeHXW9aDseNDrQKkL+m/vKBk3aCKn
PTpt40tvN/SHZlzuUtJCTjt0wPGJCivRfxH/8upCXeS0TwUJR2b4oH/a65V97HjktHVKnrYu
28B67yrjp60NRshpTyt3tO4diH5T4s/1aibIaS9fk5RyazvrvcMmL/+0zAw57d1nP6stC0Pf
+5m5y1kL5LRVV6yK7LMPfW3zB7mtc5DT7rphJpYVjb7cST2FcfbIaQdEXtjudRR9c619jgEL
kdNeJFMppBSPvoay3IECF+S0X5vX7a44hf7XNy25Um7Iadcs/dU/8Dz6Di+mN9p7Iac9b/uK
C2OuoJ920vxrwhrktAfXzzFtSkE/zmLE79Z1yGmvvPD01eEM9APEpH4YBrCuH+VGvWl7Z+ex
Xt/0Vd+GBSGnfSPvkpFwiRrrz6f7qup2ZDNcPnZu9seMStZ7q23ZcWbYHuS0K2bOTfarQX+4
mK6ffwRy2uIi73y1H6LvMzVzfPlB5LQPW86Y8rYB/XFdth8GxSCnPePQIfnTTegLqw6JWXMC
OW3fJeLtS96i/37rfOOi08hp9+hX3ldtQz92m3LtwAvIaf8/7N35N5X/H/97SVGKSlJE0kBE
QrNQUqSSkFI0KDJkSGkeRTJESKZIIYpUplJSIpqLjCWlVCoNSER1znWtc87jeV7f9+c/2O+1
Pj/c1+O2+njv4drX3va7y/7soNv1beRaiUbx6zwysbN9ep5o3qku+Mg5/ZpKs8ntwfTC/Fc5
dv/Itfn++dsp5mNn29D6rV2oMK7NVHl+4eOdhdjZFnXe/sGzD3z8uF06z4uxsz3C6067hRh8
SZbh8Un3sbPtYtngN1UcfkDv5+8Cn2BnW7e98dQICfh5E6wnNT/Hzrbs7Pcz/pBr8W3e2OWx
oA472y/le616Q67Vt7TPx7SUBuxsZxw17XWXXMvPOmVJXd8m7GyL7KifeGEEfPdOG+FNn7Cz
nfrucX3oSHKtv8JpSve/kZ3py0+mDd0+Ct5BSmqm+k/sbAfO1nxqqwS/RHrEwuO/sbPdOvXp
YKNx8N+cvJd1/MPO9s+ySbUTVeA1L1lbrO5zU/9/daeI43hpNfL4rG5edKc/drazhY51/SHX
MtwctFJfbRB2tqdV3Vj2gVzrcJZBhWqENHa2m86Kaz0j10KsfHRY8q8s+XmY3hkUdvI6uVbi
52vRLZsUsbMtlufkkzKDXAtxn37J83HY2e5ekvbzuC68/NszkXPUsLM94rDT17365Fp1436s
y9TEzrZPQNFm57nk2pTzrZUVpmJn+1LMQy9rI/jc9F4fgmdhZ3vnjwQhI2P4luUKiX8NsLM9
6KnlUG1T+KEza6085mNnW2RP78zRS+Clfdf2eWuKne35+sVPB5nDqy57nbncHDvbozdl7hSy
hP+g6Gf1YDl2tueY1Kd9J9eifHlpf4fBauxs581wWPeGXKvS8XhXWN467Gx/jVh/upxcy/Ln
+tFqkxyxs30t/5NDMbnWpXr42MJzrtjZNpWUycldD9/r7SSz0Vuwsz2z+19A2kZ4i8GeL2K3
Y2fb53PBx7hN8H5HpTfI7MXO9hFzp8ehLvA+gQubww+RP4/pAWdldX3d4KvcZ7sM9sfOtoHN
p8m7POGHRI/8FBKMne1rP79num8lz98aKQfJcPL8Zdqrc37uxu3wo16bN4REYWe7qlnEaPUu
+KcbRJYPjsfO9hUrw9UWe8m1VN1X3A8/i53teQ9lexYeIPevwh5dmTRy/zI9ufHsWEMf+GeN
cemxF7GzHaL5q3KWH/xls4+yo7Oxs11vqT5oylH40HlBR85dw852/x92FRpB5NqjgbmtGoXY
2fa6kDRqQgj8gr4nVucVY2f7vYbMzzFh5FqdSVYlBvexs52g+sRi1Any/LUfp/7gCXn+Mr1o
WdMsuSj4amXtiOWV2NmWtNuSIRMLn5iZ/ruxDjvbu/qHpA6NJ9eSzSpc6/EaO9vhwy3VhySS
x5tzzN2/TeTxxnT14rpZg5LItXafOE889hk72zpbZz6XOAcfHmQXpvCD/P8zPdgmuGPgeXJt
ZpOkzswO7Gybln8+MzADvvyj05q5PdjZnprtVjvwErm2snr93cpehfr/q+NfaMRIZMGbmKlP
chbFzvZ9FaMmyVxyrdrDR6L+DcDO9s4D9/MHX4OfvFW2d+QQ7Gx/eFAtO/QGfFDsUHf14djZ
Luv07SNTSK7dK5/0skQeO9tmXS27ZIvgxb92mK4Zg51tjWKV3Qol8D0SugVdKtjZDrU06zum
DP5tWaLmCQ3sbI85v2ukygP4F41WKZN1sLMtde9Ogfpj8v7lzRGFJzPI/cn0gHzDT9rP4LcM
d4jerI+d7dkBUmdmPodf811eZqARdratTBc1zamGF53bcDJjIXa2/aREs03qyLWPV9TImS3F
zrb/n9USy+rhnV2mnf1hhZ3tEyqO7Tav4V3uq2mcWIWdbbereg4b3pJrUXe/vTFjHXa2V1T2
2Lu9J6+PI4+ZNThgZ3t0en7Ljmb42VI2731dye3NtLzb8d6Hv8Dr+Gw7qL4FO9tq5jHJId/I
8eeW5Oiq7djZvhzytSK2ldw+EitK9u8ltw/TiZvOHUv9Cf+6/143VR/sbG8b9aoypxN+Yl7G
yCp/7GxP7bmQdodca7kpffjTQ8ews73LVLV/ObkWs+n8Fn/NCOxsr7Pb8us1uVbzxMs2Cxqi
yc/DdFzAKc/v5FrOrY0h4iEJ2Nl2Vi3ZISRGri3sfb1SPxk72zFxwgMHi5Nrs84bmPLjPPn5
mT42z11DSQLexSh7T9Ilcn8xrRMwtl57MHyVfMPKFbnY2ZaqmzVi/lD4k78LZg+8gZ3tOcmP
G1fIkGsFR+9XuXMbO9tO6zpmuMqSaw0rWsjuKsXO9kP/hwoH5OGtSjdJaT0ixxum9WKcj0co
wufYfpX6XI6d7YkjPh1PG0OuLd04dGRyDXa2Y4I3KBaOh1e73n/i2lfk+cf0mMNtupXkWtob
ewvNG/kOO9vdwZc+fCbX2vZ8N2ZDbTN2tlsNchR7a8InDU8JOvkNO9ue0+Q+ymrDH7ydU7D8
J3a2dw/qma09FT5Ax+fXsG7sbF9x91RaNAP+xnsFeVehW/r/qy3+RJzYqAtfbd3fcHFv7Gzr
Ohw4uV8f3lYurkWjL3a2m1YtVomZC9/S8Hnk4H7Y2XaOkDbOMSLXps4d/KxNHDvbvvdbO56S
a5EP1hvXv1oCO9thBX91Wsi1yq3y9cryB2NnO2SyhXB/M/hJkt7iCUOxs63wrd8a5WXk+JDV
WOEjg51tnzu6pkZW8P6mp0Y7yWJnO/VAn1L7FeRa07ML2pfIY2db7s/e8kOryLXMpVctnqKI
ne0hQ29tPmMHH3nsmNrIMdjZdkpuiioi12KflOge0ns8uX2YTj4hZvmWXKtd/fywnZ9VsLPd
+mhugsgm+OubYz9WqGFnW1n34q7xLvCVbdKvbmhgZ7ukfMN7Yzf4BffiV6ZMxs52l/+BRhdP
+E+Ji1eF6mBnO9ZGzj1kK7xq1My3u6ZhZ3uysVlQ1nZyrfkZ+35snImd7W/Lp86s2UWvZa7p
Zz4bO9u5oZ92/CHXqnfa6JQ424Dcn0wPF/EzHnMQ3njvHENVQ+xsryhWSjM5DH8s76mLzHzs
bG9qrovxOEKejwcnyfUxIc9Hpr+FlMlHBcA36Xmbt5mS4w3ThrV9tG4Fk9e7wBsSjUuws+35
Ob36Yyj8T0c5i2fm2Nme8aNaYkgEef39d17htiV2tofIJlbPOgk/wNHH87I1draVY5S0HGLI
+c+YAtMzNuT5wbTteW+F46fgpXd5ZITbYmd7iX9e3I3T8GUvcyJ912Jne4n3v/SPZ+Ht85NF
d9hjZ9v1+iYz6XPwY7euEHJxwM62+9mBh+eeJ+cPe94fsHPCzvbLfWKmHhnwY6ZuOrrMFTvb
bWe8kuIvwX/u2zFigTt2tjOdnEIfZcFPTkzV0t1Cnq9MP54sIvknlxwfAqMqJm8jxwemy+zs
FNXz4ZVq6nuUd2Bnu3pFWLFtAXl99zx+UWE3eX1nuj0ov/vYLfj3jx58lN6Hne2Xrj9Kbt2B
l72RfGHgQexsi7ubj2m7Cx+7aNqvPofJ8Y/pOxI/pcbfh6/3jn7w1w8726IPO06ufAS/6ts7
lc6j2NlOVPPMDH4KH/pmsmRrEHa2FfP22RRVwI8KiN73JQQ72zU9M6J/VcF7aehs/xCGne2P
IQUu6nXkeH5BtqvxBDmeM60jNrbcvh4++ehGkYYo8vrJtLOw/8OY1/DiFerRL2LJ/cO0sKLI
qvK38N+/BubVxGNnW080a2//D/C1H6LWVCViZ1vdPlPH8BN5PZ22+fjzJPJ6yvT5t1IH9rTA
61eOXlxxDjvbdrO71+R+h3/54ElY+Xny+GW6cMKB59/b4E+7hawvz8DOtpRjQb3aL/i4Lztv
lF/Czrb71Ue7HX+T14sxqacrssjrBdP5TQ8unv1D3m+WaElW5mJnO/16ufdrISX8Pvqxllj1
NexsPxP/UyEvAt9hezuw9gZ2tn3TN95dJQq/v6Uj+mUhdrb/7FBeEtMffkLzF63XRdjZ1je3
dakdCB/78/rydyXk+MC0qqySwojB8Of09vZpLsPOtldBqMPKofDh8Sb6Xx9gZzt5QvG8GBn4
SXNmirQ/JuerTCsvq776QhY+e9kmy9/PsLM9bVJTkbwC/F+HL5N6VWJn+2uBmP3a0fDpvV9H
itWQ+5/pOUK20WfHwr8YvProoBfY2f7X07PxgzJ5PFzZKTriFXk8MF1T2Puemhp80WfzwUpv
sLNtvTKoyEMDXqHpT4raO/J+iOmmV5eX5U6GvyFysmzKB/L6xfRj55CdPTrwafOneht8ws62
7kiDaYbT4fu+bc80bcHO9gyZhsCAWfBK6l+2WX8nr79M5x4+sr1cD/77nCll9m3k+Mn04TDL
37Jz4ff4NKd4dGBne7nXuqEbjOD9m0YP2ddF3g8yfc/uXkmGMbxIy69+QT3Y2bY7fk6i05Tc
nn18j8X8I7cn07sWyXybawY/bEljQprwbf3/1S5V2o7HlsFfWDtB71of7Gw77xq+vc4KXk/N
y+meGHa2T/q/VlBeCS+nWju6Thw7291W5+y2roaf3W+b42cJ7Gwf0/WfWrQGfnj/tTP/DMbO
tmZsfMoge/jk8KwYSWnsbGdW9slc4wCfo3jUX2k4drbvW9aaZTrBt8783XuqHHa2J/jpHP3n
Sh4/WooDFypgZ9vppdaqpR7wQSeHJtmNxs621JNvJYle8I1yP8q8xmJnO6nO716bN/zih493
H1XGznbQASmH+bvgdetKbySoYmdbbcHl2Oi98PouPwNz1bGzXXVtt3PLAfgv8p7NjzSxs127
6Vj5nMPwp+osK5u0sbO9tVnkeeQR+C0V18z+TsXO9qvK325fAsjzVzR/hcxM7GzPexR4du4x
+K4R7t81Z2Nn+7FXhWf0cfgM49ZhpgbY2T61paX2ewT8+c+2DzcaYmf7/vafL4yjyPFk3oNB
B+djZ9t1quiOxFjyfJG2fBdnQp4vTEc46F38HQ+v7TRkwbVF2Nk2L8ndZ3kGflbjqBlVZtjZ
zhwa1Hwxmfw8oyLz25aRn4fpa3J1X/ulwbcNDnkweDl2tnel3Di2MZ2cX/mMddVciZ3tf75m
925nwhvae8SZrcbOtkXoxXiFLHJ8OxC02n0NOb4x7Xv6p8SeXPhfKWHpIeuxs50aaSBbdw3e
7U1c0KWN2Nkut75wa3qBEvn7vkp6nm26rf+/etRjc+GoW+T1VGLcnzYX7Gxf/mjW8OsO/LJX
VcHD3LGznRl723pFKfzvTe0XZ2zBzrbJ6yKXa/fhgx+dXGu7DTvbV7Pd5eQewx/trDtzcAd2
tg1GvnPY+wxe4ln1tpTd2NlWHaW75PVz+IB9qbUP9mFn+9n98GeGNfBxOo6PfxzEznbUZNEf
517ALyxXtxzui53tVucr6QMayP11bJiLvj+5v5i2Db8ssqURvjlrlpRjIHa2Nz1U7Kpughd6
m7so5Bh2tq/ojgzQaybn/z5nZK4ex852s+StvOQv5PZvHr71TQS5/Zl+6q1yaOB38njT0Fkv
HkUeb0zPPOfZvK0Nvn63ROOUWOxsS7zMa3nVQc6vxhS1rY0n51dMG1vJhBj/hncY6XQyKBE7
27+t0x9d+UPer4kpPLqaRM4XmDbRCE+T7zUG969Jd0TTOXL/Mu2t/FHpqAi853bZb0MuYGe7
5mTpjJ+i8O1HI18YXMTOdn3N4q/rxOGLzh61cb+Mne3BJicNnkjAZ0hLuMZnk9c7pmUW3dKc
PQT+0ny9QY/zsP8fvbDp5gVpeINbOgv+5pPnN9P5V5Q+y46Av5kpPnjSTexsT/oVkRMwEv5i
Yv3mtbexsz0hdIVC9yh4sYEltmHF2Nl+8/voONcx8OOcX74uLsXO9qVrRg/qx8PP0tX79es+
eT1lerBlquRSVXL7l4skqj0mtz/Ticsftxapwx8XMn215hl2tkdbPN86dTK8Wp1qZsRzcj7I
tNfrqhPndeDH7iyUul+Nne2zMa1Wo6bDdxuOGSD0gryfYPqV0ryciFnw6xI9oqa+ws727lEf
s/rrk8f/jKKrm9+Qxz/TnbO6zQ/OhVeR0N6c/A472z0qMSGdRvDhC+pz6j+Q4yHT1nFvXD1M
4Af0eRk27DN2tkXMvzZ/XAS/9JqJyNKv2NmeIFrfd/1S+OG1Bv0DfpD3U0zLHr5/54UFfNrl
l0nF7eR8kunlYRWKy63hc1ynPf/3i7yfYjqwl7TCMxt4aWvXqFnd2NmOTrlwfZEd/JZTJ35s
/0vO55kOXpXdVbYOPunp44bsXkX6/6tT/pnWGG2Eb52rZd8qgp3t5dtDrO9sgg/pqNutKYad
bf302O1zXOFXbX07wV0cO9u6wcHTb7nDTxvkuPmiBHa2V0gcitH3gp976sD8r4Oxs12tEnmq
0BveKH5hjoY0dra1XryfY7AL3n/n62vuw7GzLTvh+JHbe+Hl+9taXpbDzvYOuStuhgfJ8X/O
i8NtCtjZ9rzl8KvkMHn8iHqbTlXCzvZ6tYejTfzJ88XYOHXnOOxsv936r+VhILzdtM2xBSrY
2X6YL7/aPIQcT4YIjROeiJ1tdcV5rlVh8AEb5YwWTMLOts2jEIXVkfDVj+q6g7TI/cn0m2/y
Xo3R8JL6K00qpmBn+0S+uLPTKfhAz8vqsjOws+270bv3j9Pwm4z+pa7Txc52X43d+juT4Me4
215P08fOdubyaQrCqfCHen3Y0DoXO9srlcsSAi/A79mQlzxrPna2x7UsLJbOhDd827zX1wQ7
29t/vww8fQX+fUh0y5NF2NnuSYntUMslvvlNu+xS4plONUsSuXoNvkDhVbiDBXa2c5YPzZ1X
QM5/tNPuX1mOne30Mf3Ey2+R85krdtH/VmJne/WY073XFsOnVI8QWmxLjpdMvyntSPhaCv/b
veNvzFrsbCf5q77e+wC+j61kZLM9drZtGlcUD3wCL6p6oGS6I3a2+1knLIovh/+ivCHY3xk7
2yJucjsnVcF7TKhuqdmMne1vWZ9MbtfCx4u2v5/giZ3twnzVQot6+IExVTt2b8XO9o0RXTXv
X8P/dIk5+2g7drYPbPY6uesd/MfXNo6Ku7Gz3W2d91viI7xZkHax1z7sbLsfaBRO+gyf+kI/
v/QgefwyvSN8yKUZ38jtcz7WZKQvuX2Y7mO4UfhpK7y1+Potnv7Y2V47v7PLoQP+Sv9MndJA
7Gyr2TRH/u2Cl5CND5UPwc72OoPltZF/4H+NMPXbGoadNve34a+4tfr2pF5j8flh+DPphyfI
44s054tTZM3uicDnf1qkPzYanjbnr5RkHLIXg6+eViu8N44c/0lz/ni79uq/4vCOw8LWViXA
0+a86qAHL6Il4ds2ha/QPAtPm/MXfof2mioFn7Wh81NACjxtzifEnn1UPgx+35Z6mfdp8LQ5
39agaOAhCy8lb9cwJwOeNud/XRu/UkIBXnVW5Jz4S/C0Ob9mdMXwjNHwrqcT9bqz4Glz3lBq
3v5F4+AXjIqrWpEHT5vzo8NOBn1RgX/0PbFfXj48bc6/TP5sEDwR3s7lcbX0TXK+QZrzt1fZ
xWlowsu0z56z7TY8bc773B2Y8FQbXqzfgPmVxfC0OW/wV8bEaxr8ehWr91PKyPkUac7vV4yN
GTYLfnO6jtLJB0X6/9Wc116aE56vB19jX9rV+RieNuev5xzWWTMX3i9WZfOqcnjanG/ap7xX
ZD58uOfWPTcr4WlzvvnV9c3nTeAtV5UqK9XC0+b8Vom1fc0Xwwevnu3u9xKeNv/4N9Va0LkU
vlOhddnnBnjanP9Zu1TztCV8yOteFUvfkvcXpPmfR7jutvEK+GemR7/lvoenzfkgqS/dP1bB
f7h5NlX+Ezxtzo9dl/wqdg38vF5ufw+3wNPmfMS8sc7z7eH3zBH58eU7OR8jzfn0kUfifzjA
39Y9dMCqHZ4257MXf9l9yhk+IEAk4+Yvcv5MmvPOc7YIL3SDL1tzzlulG54258Ucp2n98oR3
aPerD/sLT5t/vmjbiCdvI4//qsI3f3rd0f+v5ryeYlewxU748ambfZz6wNPmj7cZWvnCe8nx
OT6jqFIMnjbnM9eOC71yAL7SLjZh7gB42pxvufNN0v4weTz/sZC9JAlPm/P+jpdmDPUnx2fJ
Ni0FKXja/OPnje/Au4Hk+RVyojloGDxtzr97cCxwRwi84TVrvZ4R8LQ5717WnKUWDh/TaTXZ
VR6eNue/7Mnxa4iEv9CUXvRSEZ4258VPDBKJiIHXHbazdfFYeNqc/317xESTePgdSVW3CpXh
afPP3/xvf/8mwsddalTXUoOnzfncmZf35CST56PRtRnJGvC0Oe8rsjfZNQ1+67zt74ZrwdPm
j88NnjvHZsDHf52uETwFnjbnT5682PnyEjmeGMjJCM+Ap835YULLxkRmwxtEz0zYrgtPm/On
v+/qMrsKL9qddbdFH562Lv95sfHu/jfg34SdDd5gCE+b8xZNNaklhfDi28a3v5gPT5t/fc8x
PXTwDvx3yZW/LRbC0+b8vKRCUb1S+NRDK04/XAxPm/PeKRYzuu/D318w572R+R39/2rO984Z
L3PtMXymkebDQkt42py/99g6cXs5fL3I3GUzV8DT5rxuZ5+aqVXk+XgnfEfOKvJ8JM35DbOW
Xu+ohS9qnqM/eQ08bc6/OmdlmlcPvzLYKSVjPTxt3i+b4r/jDfwZH+WLqg7wtDmvZS2xZWYT
/OmbUctTneBpc3525T+xPx/hpZfWJYzfDE+b8/9aVRbf+gKfVCAWkOwBT5vzUi9T9Q5/h5fo
PUd63FZ42vzx/HZ8vXE7/NPU03OSt8PT5nxy3QRViU54PdN5kuN3w9PmvIO909jn3eTnKTTe
d24f+XlIc75X/J6HMf/gv+55cGzCIXjanFcpP6S0vvc4fP7j0myQ7gtPm38/sjh2vKoovMfB
wohJR+Fp88fbdU01rf3hh91zDsgKgqfN+UlOB2bckIB/FCGmND0UnjbnhW8HGvsNgX87IXdV
QTg8bc4vfTS+r/kw+J4xodMMT8LT5nziL48tI2Xh3c2yc+7FwNPmvGLm0eCP8vBJGfpVS+PJ
4400f/zcFGqdMxp+zSCz6JpEeNqcj49PenpoHLzFFqF/a5PhafPvj541dS6dAP85zkP0Uyo8
bc6v9fN6Okod3rD5xhWvdHI8Ic15L5PN1t804SP2Cvf6mwlPm/NpF1qDC3XgcyTXtPpnwdPm
/AvDMVtDp8OPzf7mNzQPnjbnwy8q9F+vCx9a9ezm6fw7+v/VnO93TGSpjgF8+zelGPWb8LT5
x39Au5HoPHghd6ER12/D0+bf7y+V+FK3AH5H8JFZJiXkfIM0549FeM7NNIVXfFLZq6YMnjb/
/JXUMzlsBp+cJ+bq+BCeNv/6vj9cyMYCvrB59q5fT+Bpc/5B6vFNmtbwDy+HTfSvgKfNedfl
Kw6KroI3uDTWZ0Q1OX8gzb+/thY1bbCDz/YevO9CHTxt/vOWQzdL8tbDZ7l6y+u9gqfNeaMr
p36EOsDrHfZc9+wNOd6S5nxSafFjZ2dy/w5TXLixidy/pDkfk2Zha+QGn1ifUN31EZ4257Pm
OZ9S3ALfd6dE/5Av8LQ5PzVQJaRnG7xT2NE3Y7/D0+a82raLWrU7ye3/W8Puehu5/Ulz3lZo
pH/uXvjZRiMPLPsFT5vzVprHQyIOjiN/X7H7gk+/7+j/V3N+vYSGiZcvfKSfUfahv/C0+fen
aUNylh2F36dVcFdOuFj/v5rzRcPWVGgFw0//07Yvpw88bc4f8dBOkjoO3+AmWm/WD542542r
M5V/RpDnS5H0m08D4Gnzr1+e7bbVUeT1JUc30G8QPG3eO49ekB9HXl/6xLxQGgpPm3//2778
7anT8KKRpuWFMvC0OT93fo7WoSR4Uxt3d1s5eNr8+4v41VMcU8ntmTsmq1uB3J6kOf9Hb/Pn
RenwBzX9TsUowdPmfKinqJX2JfiZPdkaM8fD0+Z8xmHTLbLZ8CefPHKomwBPm39/+nClofBV
+Cla34x2q8PT5t8fJS0r+3Qd/nbK1IcjJ8PT5s9nXJb3el44jvx9WUVdN3WK9f+rOT/0qO/X
gjvwF/QuP143HZ42/3h2FApNLSXHKxlF0z668LQ5n7PzQ1P4A/gzshruafrwtDm/beqq7/uf
wP/50DlziSE8bc6vk9uT6VoBr9Qn4WLbfHja/Oc/F5zH2FTDd07Tux+9EJ425/d5LFhk/AJ+
xaCfwQZL4Gnzj4dOLdVpDeT2KXvT9cGc3D6kOd+/dnHB+LfwzTuUJEKt4Glzflb61T4yH+CH
7K+8P30lPG3+9wVDInqLfYb/bjZCs3E1PG3++ZsllNf1Fd5ebIBe0Fp42pxfOGOU4pdW8npn
8rB96gZ42py/aD1Iv6ED/q/mDstGR3janJ9xt12q4je8z0gN22Mu8LQ5XzW3Jb70L3x58QDJ
We7wtPn378dlX98QHo/f78/Ucv64BZ425+13n6q+0he+Ra3ALdIbnjb/+e3TSN+0/vDV+g9H
Gu2Cp835ow7Kn05LwG/z3ru1fS88bc4HDvfoEz0EXqrr27akg/C0Od9Zerz6+DD48j9zRlv5
ktuHNOclVmesDZSFH1hy3LvvUXja/O9Tbr897asALxP7d9vVIHja/PnbF6uoA0rE26WMcgkl
njT/+XPl2AV7xpP7a1uql0IEub9Ic15zt2fGDlV4sytKW8pPwtPmfHTj6gfbNOB9Z+nIHYmF
p835uGFiiV5a8DV/u910E+Bpc15IJUJjy1R4gyVRm1vPwNPmfz+irrTVcyb8OzUVmbQUeNqc
LzWs8PTUg5/y/J7L2vPk9YU05/cGlylvmQs/NC7OZfhFeNr881F7TKTXfHg9/cJhzy6T4xtp
/v2CvUjBtoXwQzyWbg7IIccr0pwXtQiO27EEPm6au/u8a/C0OT9et0FnzzL4hq8z5P/dIOdL
pDnvskbO78Bycv+KPPXOv0XuX9KcN+9tH+prM578PmjpHu/iYv3/as6bba22CLSDFz1Zq65d
Rs5/SHO+RiTm6fH18DntAYHfH8DT5j8fG/iwb7QD/InePicuPoGnzfmNX451nHaGP+f9xnRz
BTxtzi/rK3I6zQ1eNaj44sRqeNqcP1uyqHfWFviFoxbd/FIHT5vzFTEBigXe5PFgFbkr4xV5
PJDmz897Xv0q3QX/uqPorVsjPG3++O/gcrRiH3znhB9dmu/J6ztpzuevNq9sOATvuUa/oK0Z
njb/eYvDlRdf/OBXbXikntcCT5vzE6Quxf0OgLdekm+6+wc8bc53dbgM7xcCP6rvOBmDn/C0
OX8rXdRseDj8Ein10D5d8LT5z2MrkwxUTsJb+P3IfdADT5t/vstsbJkeC38h8nhgmFCJ/n81
50NGOVstTIDvLp0oYSMCT5vz4xIrd6w+Cx9g3ainJAZPm/Mdlves3c8RP/2Z/Gdx4knzn5/8
dmg9dGE8+fsSR1zIlizR/6/mj4dWT41PZsIfuFn7fp8UPG3OH9RSXpWeBZ8/QOuZiQw8bc7b
rA+eUJQHf1h+jrO0HDxt/vl+Y2x2zXV46YnKV94owNPmvKSCZPe3QvixGr3TLirB0+b8e2e3
v6LF8MY32pfsGQ9Pmz/fCNpwU7EMfpO1XNJCVXjanC/YIjVr5kPy+lgYmTpCo0T/v5rzllKn
tlo+hZ/11Xd182R42vzvR5zHuLg/h1/zVOzWtSnwtPnn784yhcAaeAl7/YqAGfC0+dd3k4sh
517CR0YbR66eDU+b834fOwqKX8NHeMzrN2kOPG3OP3MuTmt8B597btlEYSN42pwf/Hm6Ra9m
eNvDYf8qjeFpc77nqHe+Ygv86SFjfc4vgqfNeTe3hAaDH/DRysp5+5fC0+a8Y0ll0bqf8Le/
58daWcLT5h+fRbM2+HTB2wkLTZ64Ap42/3naqbY7yX/gl12X3t57NTxt/vdTJ0c1lvVSxn+v
cUDO7cUaeNr894V+vrn5pQ/8uT5aw7Lt4Wnzt2dvW5vB/eEtfXa4BzvC0+Y/H5bKyp4qAR8s
IrnL0QWeNv9+eW/fx6uHwFvflJ461x2eNv/nJ+xM8RkG362bflbeixxvSXP+6SsNvQuy8Add
Wou6vOFp859PJhufqFCAV3oqFlG1C5425xU2NF/oUYI3uCohk70PnjbnPcO0D41Xhg/yG7so
7BA8bf77Axkmw83V4AcscNb29IOnzfnG6Uvc9kwit6eY0KOlAeT2JM1/vnTT/nCqNrzy/T4j
Jh+Dp83//utRuk3lNHifqFiZIWHwtPnjT4/pD2FdeLFBjWVtJ+Bp89/3+GhvPNkAvuJo58Sq
aHjanK/Wklm7dh781Yp/htdOwdPmvL6v//RQY3j3GhmJU4nwtDl/+Fjds1uL4Gc2rw08mAxP
m/PtvTUnti6FL/Ttvu6QBk+b8/KJFxaMtYJ/qSF6elEGPG3+/aOyx1jrlfDneydP074MT5v/
vGXt6aIAW/ga8Z+HZHPI6xFp/vPq4WuUCtfB69jKHBK+Bk+b/37d2CeG7RvhhYomTvl8A542
f/68VkpZ1Rle3NQq7vkteNqc/56+5OFaN/hh1pfzbhbD0+a/f/LjrHbUFvhD59YdSSuDp80/
PmWn2j71hi819hM/8RCeNufPyauY9NsNXzbZYN7Bp/C0Ob+6Pe7X3P3wm/QzJ7s9J+cPpDlv
mpC3aa8POV5FtlesqiHHK9L851HjYuOuHiGP5xmaagtfksczac4fCHcObw+ElxvtM23Ga3ja
nLf7Y7x4cii8fsHALpV38LQ5f37PyvtuEeT2yf7uPuIjuX1I89/fmFzYPyMKvsdmUVz/L/C0
+fcXc09JfImDDy2es6/nGzxtzu95MaxKLRF+xeYf0t/a4Gnznz9omq1zTYa/PWiPfeMv8vpO
mv/9yC6nSxlp5PnoKOxY1U2ej6T5z3u7/O98yyCvLwuTFR/8I68vpDk/pe1pjNYVeC9l39Bb
ve/q/1fzx8/sDVO9c+HrPO/k5orC0+b88hDHyPx8+KOSB8IzxOFpc/5UfU/+v5vwUQEvxydL
wtPm3x/9XZBkdAd+Q2yXxykpeNr857ErXJcFlcL/mdDpGSkDT5s/ni8PLql4AJ9b1zkhVA6e
NucfuTz+I/cU/nnNyOiAUfC0+e9bDrbo3vAcPnqCb6HvGHja/PvHUr2bF2vgvVOWnTqoDE+b
/77NkJz5XS/h509P0dqnBk+bf/++rzZi3ht4T7HE/bsnwdPm/KqEJ6mhTfDq0zYc3qkNT5vz
fQZeP1TfDK9yedCcHdPgafOflzoWKql9Jc/f2NKc7bPgaXN+moXQ0Z2t8Omy5xu368PT5m//
vYk5ZR3wnYa1pTsM4Wnz3++Kvps6vJucD7h5b9y1AJ42/3yxC1/v9I/8+bZnru8xJX8+af7x
E6T2Nr+3yv/nb0Xsu7/fDJ42//u1T1dUB4rBz944MczHAp42/3mO4eIZawfA72x9OMTfGp42
//18FwXJ7EHwXX4HFwWvgqfN/3555sJ0MWn4ancX/fA18LT541Vo+yC7EfDb+qZ/jraHp835
OxZzZmfLw9ue2GCe6AhPm//39bCcLK4EP/p4rkeaCzxt/v1CnXnL+vHw//bfMbniDk+b828C
bD2vq8J7LU5/ed2LHD9J899HOhhbMHQS/HOJ8Al3t5PjA2n+9at4UrmbNnxRYZTms93wtPnf
/67Ty7w3DT5TteHHy/3wtDk/yuWz5Thd+EeFRzY3+8DT5s8/u23uHDSAX/oo62zHEXja/Pme
zuXfr+bB7zbxjRAJgqfN/75v5pBuXRP4mu3yBlKh8LT521/3THHsYvhe8+NTlCLgafPf13Xz
te42hx/WolKmFQVPm/Ox/V9nrVoOH+LUkGQYB0+bP583r6q9YQOfYPxW1+o0PG3OfwsIuqew
Br5Tb3moYxI5PpDmvz8jouxz0B6+Y4pNwq5UeNr841/qft8mR/i004Ocj6XD0+bfvw+JsTRx
hY9bEPv9zCV42vz7X/vrrhc94F21RmpfzYanzX9/xm2Z2dBt5OdXyJn8+Cr5+Unz7y/O+PTs
2glf+fvIl3c34Gnzn897eW1t3AvfE5xr33OLvF6Q5vwhu/l5Cw/Bxx9ef3JoCTxt/vdBTYol
WX7wPjIXj6jfg6fNf98jTDlePhA+VPu6zoJH8LT5z9/a9s31D4EPLrwQv+4ZPG3++2AJplfa
wuEvZieW7KmEp83//kjrSsuaKHjLoYVpUbXwtPnj7dLq9odx8JpV40xz6uFp88/fsw2lMxPh
R5h2ppW/gafN354vvjmkJZP7S2fF3e9N5P4izf/7XppYPvw8/IJ+m05LfoKnzT8fX+X3O3oR
/slpk+mTvsLT5s//1QoH/r4CP37dqGNmrfC0OS+yzu6VSx78BWnxMx4d8LT573+aF+x+dR0+
3GnS1rDf8LT542el0HvzW/Aq9hdFcv6S8yXS/Oc/9xfL3y2G9+x73qJGuFT/v5rzr4fdGz3r
Hnm8vZq3rqcvPG3+8ZNysu3SI/izponqo8XhaXN+suurMOVy+Nc73lydLwlPm79/1xX9i6+C
zxNS6b1ZCp4253f7bpop8wLeqTJyQIQMPG3OVzb8nBvaAB+VvrTyuhw8bf7fd2/IiP7v4M93
bLd9NwqeNv/+dIvNzcMf4Ud+1kgeOBaeNn98rt09WagF/pJmVPo0FXjanPd4Ptxrzw/4OVOq
vNZPhKfNH98Clvt0/SSvXwni3cGa8P9vt/3fh2YhIWHuCpD/z/8S+gnx//QS+v//I2hBC1rQ
gha0oAUtaEELWtCCFrSgBS1oQQta0IIWtKAFLWhBC1rQgha0oAUtaEELWtCCFrSgBS1oQQta
0IIWtKAFLWhBC1rQgha0oAUtaEELWtCCFrSgBS1oQQta0IIWtKAFLWhBC1rQgha0oAUtaEEL
WtCC/j/7/wIAAP//7L15PFb9/+97mTJlVkkpIYWSmUgqKk0aiFRkTDKPaZZMDQopDSrRHBVF
KJJKqJSEEpImJQ1ooNKmfO/X+r6/v/Yf5+xzfvucvdyPlfW8ns9r+ax5Xe6JZZZZZplllllm
mWWWWWaZZZZZZplllllmmWWWWWaZZZZZZplllllmmWWWWWaZZZZZZplllllmmWWWWWaZZZZZ
ZplllllmmWWWWWaZZZZZZplllln+35erOMI9f/L3TPP8XeUnWy/YydHpAb6e6VfP10MB5Px9
b+Xh/OfXsJ4plsP9e15skljohJ7v1QJ/nGLPFN8zbex58/Ke74VGf5azou99vct72Nc290BO
z4gEe/7qGZJPQGDvmDjinMjLvW/qVb1v1e4diq2Og9cA7kn/4gOrrP2y7a+Y/I0zhkn4npVB
H/L61tIKZ3jKgbHVAz4OQX/f2E27dQU8ZYWTh+drDUdfccj+s6A3PGVflyjFIAX08scfpYwK
gKf8seTktpyR6L9n/DKaFgJPWaxh2NYfo9FnC3cXuq6Hpzwog3f45DHop7T+1IwMg6esaRU0
M3Ic+mg31Z0nouApuzZs639HC72BVvqj0u3wlA94OLtK6qHn/p4h2hoHT3n/0EELbcczlv/D
UVMikbF8wqKDip4kT0AvdLB5kl4SPOXwiI2dzSboj47zNV56BJ7yysSVZzVN0RdHKY7afBye
ssymQ11rpqF/bzq2+/QZeMrFa/UabsxA7zcup6jyPDzlXTfn2IrNQX/nyvvAn1nwlKOP/PJY
PA/98trv0qMvw1NOsHEbeNwS/Y5YoVTLQnjKMTrJi9qs0Qt4Th0eehOesu7Wm1omi9Hvmlmz
Jb2MsX6EDc61Hd1uhz655W3Tk3vwlNV/TTlX68A434vPqApXMc53wvtqK+aruKC/bWHmaFQL
T7nleN72EDfG+b7uaaTnU8b5TnhTuYxDyUrG9eTpyQOHXjCuJ4RPF/LfkfFmHG/Pyg5XvGEc
L4RTP6Xcd/dD/zXbdxffB3jK+2v5vC8Hop/26WawYQc85fOds46KhKD3H/h5hm8nPOUvFbEB
DmvRX3ZQETnRDU85oOXDkwsb0K++vaOwgSff5G8sXxlezx+GvnHMXJdBgvCUW2U9QpZGoFdS
Tfw2TxSe8lXbgrSMaPThP2LXb5OCp+yvtn8N/3b0MQ9XtBfLwFN+oiHbZLcT/VarGYt5hsFT
LhZb/PxiPPorb+wyJynCU+7yD9rQfw/j+uD54PuG0fCU9YWiL7jsQx8254FewVh4ykZb08Py
k9BvCop27taCp1yQxvVuYDL6DfojwkwM4CkHayR/8E1lXA8ri+M3GcNTlnl8NOb2cfQRBsd3
35gCT9naR61Y+TT6rilvtwqYM7Yf4eeFc/eFpaMviirwnzMHnnJQ8lj+p+fRr/1mMWfXAnjK
BS8bxSZcRH92wC3ZWht4ymu9Ii7su4Tesn3BkxF28JRdBuu3fc1DXxMgt3OlEzxlw/sSd6wL
0MuoWupddGNsb8I31mtOzr6GPuP28IpuT3jKdyUz5w+8iX5d5tllM/3hKatEnPsZXIK+be6Y
pj2r4Cln3Js69dFt9JxBNxa9WAdPeWZb7GjDe+jnmqdc1wqDp/z8U9qJpAfoU0PbFMKi4CkH
PMoq+lWF3kfxWfCD7fCUuy/eWu38GP2Izn1XFePhKSce6L5zq45xfe4y/xmUyLg+EV58LPjK
mEb0q9xlNUqT4CkHfpxlHv+ccX7NMlwkl8I4vwgrJu/3/fYK/dDGh0H+J+Apn6/boLvsLfo9
EwZuKUmDp7yuUjqxuJVxfsWrxg/PZJwfhDuyQ3arf0K/THhi3KpL8JQPFBRrJHYwnlcXrY+8
fwWeMv+oIe6cb+jvdUn5qxbBU36uGT9x5Xf0LyXHWUXcgqf8aaR5xsNuxvGzpWvMszuM44dw
v7m210y4ef7pJQtSfhg/gP8P7n7mfYYP/dMYq+sHauApy23pzh0kiD642WhTVx3j+k14+qzb
KeH90Q/cFqG3uAme8u2jLiptYuhP89g/z3sNT7m769UcByn03fc/RQ1tZXjCVjne4vcGok8c
56W0sY1xPhFeMlvGb6Is+sLDP3OavsJTvqbG8T0rh37qq/Kp03/CU15wf4rI8BGM8XwVuZ3G
XWDyN+7M+WEeq4Q+a+FrcykBeMpF7jMVuUej1zCMvrpGBJ5yvYd5UqAa+tdfho57LglP+cAc
qYuv1dGbPXqQOFsGnrJPyq2VS7TQD+6u6syWg6f8iTus8J4u+tJyy4UKivCUG/svyzIbj75j
0OrTO0bDUx7hvHZG3gT0Xff8O7+PhadckN6+TmMS+sy9XlNWasNTfrfvxdwTpujPn9kT8dgA
nnK/2pVFw6ajFymVvT5jIjzlhJGpD/fMRO90dNT3PFN4ytPHn44Us0D/4OmbsWNnwFP+Xp30
KHo+es2LO5YkW8BTzr+ZWMa9EH0Bn2m4tBVj+xEuqri0dP0i9AE2Oie32MJT9rszeOe3Jein
tO+89csenrLj9lrHwGXoR1qENQW7wFNe1Dqw6qMT+seV4zvfu8NTnnO/pdlrOWN/fWsSXuHD
2F+EPYcEH2xxR3/U6oxsUyA8ZYm8B23uXuhvzC4cabcGnvK9pGFvmn3Rr/ebO/bxRnjKnrnB
oSsC0TfejNC0jmCcT4RfCH3LaV6F/rhcnNbDrfCUveKuxruvRV9dckjDMhaesv+CtyItGxjn
Y1ydWuVuxvlIeO+i3apeYYz7y7NVSlYH4CkXXKhv/hCB3kvqkGx1MmO8hLtDGs0DtjDGP2C9
qO1xxvgJpxflzfy6Hf23xVM49WfgKdud3/J+bSz6iy1DPjpmwFNuWL5ShyuBcX98pNfwOhue
srH4mqFRiejXZF4r874CT7nsSdVxkQPoGwreZH25xvj5hCW691cmHEIv+rzu8MZb8JSfn3+V
MjQF/YsBpdGCdxnHF+H52tXSx46h36NZ55vwAJ5yRmmkivop9AI5povkH8FTPpg/4NmlNPT1
i9VN0usZ90PCbXbJRlPOo3dzKx1p9ByeclW36fi7F9APtTftX9YMT/lCp1ztokvol4uWtdm+
h6c8OX3WsJd56K2jtj1+2w5PefX6t3z+BehnSmcXruuEp5xaOSju1zX089etOin2i7F/KA/7
dDXmJvqo4O7YVN6rJn9jx4pd8UNL0UcmhawxEIKn/MNVTjDtDvrWk9Ku5WLwlJMWn1GccB/9
9VTOfNcB8JT5tZc03alkPI99WTnxpyw8ZcuQmVPtaxjLL9s0do88Y/mEX+fsmf2xFn1MTMAw
DWV4yuui7b6FNaBXTvaWuK0GT3lY6BXzgU3o7U4c6eemCU9ZdWKF8emXjPO9n1E3jz485YXL
c2smvkG/ycT925EJ8JSPHYkf+PAd+gPLF3+eNAWe8tpDa7rcPzKeT9KMPzdOh6e8XXznZk4H
+n47Jn/bNAee8uvzrRmJX9Ef9E3oVrSEp9xhfDFi3Hf0PzNdBG4tgqcctJbz61Y3+nsPng3w
sIenHKn1Uc6RmxfrO8ZwlLgLY30Jp2geaeriQ1+nmzQh2x2e8sHZmnN2C6KPGKNvbecDTzl9
aYGdhgh6t2vjA/mC4Cm7TloufUcc/cu4B3vOroGnnPNkmt8KafS3n2oULAqFp/x90IZAPhn0
elab3/JEwlN+8VxlWOoQ9De/fhtyfhs85RjtFd6Th6N/k124wC4OnrIfx8a1UQH9rIeCO4UT
4SkHzpDmCVVGP3omT0VeEjzlesmC6fKq6AWm1Ml4pMBTXrzcX/vaWPRbI68vH3oSnjKP5dxi
J030XxY055Wnw1O2avXn8Omi1xVeMyDsAjxlg7nfn50wYIznzYlgvVzGeAhz7e3nMWsCeqev
yQ0tBfCUfd9lHvhggv5xeMKclBvwlM8GDwtMMEWfMi3zum0Z43wivHC5W8f46ehPGqtMlrwP
T9n745mhjTMZx/+z0cW3qxjHP2HfuUKtkRboo9c1Loh8Ak95yvVkV/UF6OXKN76e/Aye8sS4
mMjqhej5+PXCu1/BU9bg/TB3oy36/vzaKlfewVO28Xx+bbQdeo+OY9Vr2uApLx++pe6BA3qj
hoLtht/gKUeFdB9e74J+2ee0Wd9/wlNe8sixv8oK9EO+3NvSwFVo8jf+erRiRJUH+p9Vzm1X
eeEpt8zwbNzkgz70yamnR/jhKU8ymGc+LgD9vLbc+eFC8JTXvDpgWx+MPndymrmbCDzlPfe9
pLevQV+ouPfGTHF4ymIhL0KMNqCv7Nh9U10KnnK987Colk3oV93JnyU1EP4/WN7QJCkCvUmX
ss03GXjKlSbWR+ZsQV/69c3r+iHwlJfbxqX/2o5+xPlh3deHwVMeLSTkkhmL/phF/b7TI+Ap
x3c03HBNQG+/2vhynBI85SOF6vcH70X/aYWN0+pR8JSrh8hElh9gHG9LTXc6qjKON8L6ubmv
Nh9Gv05+8JSZY+Epz5+v1TY+FX1Nw8c12hrwlPVTkk9+PI4+oL5pvJw2POVwH0Whk6fRC0vy
b+TXg6e8LOzxQIez6H2eBM1sM4CnHHTqWblMJvpsrelJ9UbwlHlzF2s9yEIvqrErsHQiPOV7
W50nb89Fb2bsX5k1GZ7ymG7ZH9Py0Yv7/shJMYOn/PPrYSfua+iPKs0cGTsdnnKmk0RQwQ30
IwMCZDbMhKdsob5De20Jetfs2HjPOfCUnebpHjK4g/7gmLxdS+bBUx5wY2TWl3vo50wSGDrL
Ep6y3NYNIVmV6OO1dqkZWTPOJ8K3Tto3B9Ywnn9mBBSp2TLOV8Kf1V7y6j5BP7u2sHHoUnjK
w0Zqln9uQJ+0NSFSdBk85QVnHM0uNaE/p9/vIscJnrL+k91uq1+hX3hL3b3dBZ6yaM07/Qlv
0XM8lI+/coOnnFEckfWrFX19Kp9H7UrG9ZhwYs3Gxuuf0K/+9OJSuRc85YoJXTnRn9GHXajb
ft0XnrLYOGkTi0704S58b3MCGNcDwoffvfOX/oleZNuqe2eD4Sl75aZaPeHw/dMb5s0yPrYa
njL/U5sXKbzoVSP2ayetg6d8IG20gocA+pfW6zJ3bYSn/D1YV1SnP/o2SaG8bWHwlPfvPXjy
pxh6i9YlM8MjGOcr4Xi/0E+3pNAf3LbVeX0043wknOz2szl+EHqjlrN8q7bBUx79Snun/RD0
Vx2eafjtgKesZ2/6QnU4+o0nDF96xMH/B0+b1fxVAf2FFZUKbgnwlB2GeBy4qYz+lOuNN06J
8JSf2Rf93KWK/s5iZcNl++EpZ+31FXNWR2//U0J66UHG/ZrwROvd97W00F98cXiVbTI85WjV
eZN59NBXy71xsUll3M8Jzz1b6PhwPPp8u351C4/DU/61sZ/WcWP0nTri9Van4ClnmU7ODJmM
nitj+AqrNHjKxqmxTbOmor+dOme91Tl4yrIW0teHz0Afl5c5dGEmPOUNnS2WHbMZ54v4imnW
WYzzhbClg/7u0nnoAzdFdtnkwFPWNx0YddgKPfc15fGLL8NTDl1xUiV4EWP7dzly2xUwtj9h
oySR9XOWond/Pc/a4Ro85bHnXTeNdEA/LbO/rssNeMrVa+/rdTuj91I4e2jFLcb1j7BvndfB
Gjf0EQssdnmVwVNuu2iXleGBfsq8flIBd+Epi7+/umG7D/oyiQ9yq+/DUzYKvtjpFoBe5OiI
ixsrGddzwqmTlyibrWKcX/KXqiKrGecXYYOZD3lHrEWflFYStuMx435NOG2nye7uDegfKfpc
3lMHT9l/UH5NXRj60dnXNx5+yrheEi5853nnciTjfnT36b2TTYz7EeF4eZ+AA1vRTwqtO5P5
kvH5j/CJ0ud31u5Av23zA6n8ZnjKkbwtj5bGoz+74wl/SQs85bXtRxMn7mGcj5ni0ZXvGccL
4YMFmoIj9vMxPv9uTXj6ifn599/59q6MsbyH0Ifedx77roNx/hE+d9yMr/kI+kyfiws6vzKe
fwlf0RCOvXMM/eaBe3j5v8NT1vUbWZ5xCr2ivILpgG54yirpF64mpqNfXO8nqsR1zeRvHDSu
2mVDBvrEhYeWa/PCUy42T893zWLsL+trs0z54Snvn2tbNicXvcyojnxLIXjKU5K7turloxd9
ODffRQSecn1Sxq/h1xjPSwrvZwSLw1N2TT80Wugm+lb1ZudoKXjKKSZNfJ9L0L/JtRE+MBCe
st6tpMTGO4zxdC+cdHYwYzyE9+a/r79zH/3hfT+4i4bCUx6c8u1R7kP0Ag0ultXD4Sk/66yN
PvEIfVbcSc0WBXjKHXOzW3fXoS952niQowxPeazuGf6IRsbzW/GovQNV4CnPnFRbHfgC/YS5
e+THjoGn/EzEZYlrM3qNVdP0zcbBU3af5L7b+h16zSvz65ZowVPWDRWKMP+IPiS5QixQF57y
+rUrVI060Du9fVqx3QCess2r1Aj1b+jD9PcoHDeCp1ywpn6Pwg/0MyRFuQsnwlOO+aZrP4jT
D8fbEkff2smM441w9MjyJ/150Q9JOeX12Qyess3dYjEeAfSR1zhd4ubwlKOuTerqFEa/0SV0
wNhZ8JRjHy898EkM/avZUwpnWMBTvt9m1P5GCr2yqUPX8vnwlOM/dnM9H4R+6aCO6+FW8JQF
rhTfqhuCXiFukFyqDTzlhWYXzWqGoy+98IKvaDE85YgNzSEPFNHrjgra8MyOcTwSTnANdykf
hV64qimSyxGesnfXSf7bauin7Jg+XMGFcX0l/MF0lVPJOPQhc/Knm7oxjn/CTRbiQcXa6Bcq
2HNcVzK2B2EB9d0mN/XR6+SZzojygqcs3aVcdMMIfbpxtMJpX3jKZyte/bhhgv793qnb7wbA
Uw54/PnDTVP0G9J2R34Khqf81SjowK3p6C+fipcYuAaecrFK5K/SWehrT1iPNVoPT9nt8Yyh
d+eiX+T3/bFDKDxlm6hnn+5bor/rcGBQ1GZ4ypLB3qFVNugD/ea9So+EpyzyXqKkdgn6ibt0
plVtgaecb9xa0rgMfRifk/7P7YzrG+FduSM2v3ZGP1agPXdkLON+Qphz5f6X927o56/lKrfY
BU855NgQpa8e6K/KnAwI2QNP2atOUZjjy1jfzZwzKfsY60vY6q5QmmAg+m3qIwPvJsFTPvX2
Uz/pEPQujhr3vh2Gp/wmrWvI8HXoZUZPuKKUynheIrwvflqLaih6ze9ORvOPM+53hKfKfw3U
D0f/U+Pq7A2n4ClvahybaxaNPuXnyo9n0hjPR4SbnfvnLNjOOL8uhSrXnmOcX4QVJl/0c4xF
33xK9oPABcbyCDdJT3/lm4DeSttypkE2Y/8QfrXp1YBNe9FLdZgZrMiFp9ylcZETn4S+84dg
7t4r8JS/3a84npqMfkLrlTulVxnPM4TvDnQUyD6Kvn1MSMD3InjKfvmbR5aeRH9Dwzp9bDE8
5Y6IJd11aYz9Ze+3xqGUsb8IB+oL7fp0Hr38lBe1u+7AU1Y+nPG8XxbjfPErLb91j3G+ELaM
Dfg4NJexvgZG1j8eMNaX8OIXfrna+eiHxln5aVbDU76wpnzirGvoO+LGybs9ZmwPwu8MzoQ6
30S/1vy108E6eMrnhFQ3ritF/0h4z/iHT+EpFzzzNNxzF72vvfVR4efwlL9l7c48X4H+oI5p
qukreMq2EcWvb1ehn90UrLfuDTzln5Yjal8/Rr/Mub991jt4yoPHlGzhbUA/0HqY7IcP8JQF
h9V/GdGE/tDMWytV2uEpT5sUNmLSK8b1bazCPJcvjOsbYc9zjwWXvWVc31JnlB3uZFzfCBvv
4Du/4T3j+rNl0eMnPxjXH8L7+UZLH25DH3fJfb0Mp8jkbxxr5qxX+AW9d1Fi9kIeeMpzQx8P
bOpCn1n6M3xXP3jK6h1pWby/GOeLQ3ZzhSA85YxnvyRH8/D/08sm1T0TF4GnHBbboT6bH/3I
qdt854nDU15tkS7oJ4z+4qz6hFgpeMr7fGan7hFj9MtaLSoGMnrCEhYd369IMcbfUn1IUpYx
fsKTZ96SejEIfenxi+FWcvCUc8pevxUeit5u+xFOojw8Zd0JIZt05NE7ns2RrFWEp3xa4kCN
nRJ6Hp4Bl+VGwVM2vOHfGjUa/c3VFZ2OqvCUTSpHXM8cgz7aWvDe8bHwlM1ulC1q0ECvHFdj
+E4DnrK4YuxZIV309eY2xlo68JQPbEq4oT8efdzq1OoQfcb5QnhwSNd+V2P0H7Nq+hUawlPu
OvpCM2Ey+gMnRMv5JzJ+PuEXaUFbrk9F77LPecy8yfCU8w3vH2mfgf71t08j9pnBUz76a+Ba
JQv0u249PNs0HZ5yZ6bnAOsF6I+ZjKocMwue8lLJDt9oa/QPD/LuXGUBT/n0s3sxlxejvzI7
uqloPjxlvhYFzw/26BNc794VXVhk8je+1y3WX8kZvaTnh3lLFsFTPt+e62Xrhr7YV9Dz5BJ4
yruOm8bt9GDsL3X94V/sGfuL8Omue8HFPug3nty10swJnrL3403DugPQK7gZWuxyhad8RGtd
tF4I+oaWaWVNK+Apz/nx7KLPOvRzFj9s0PJkeMIlWtWpp0IZ16sp3ds2+zCuV4QzH61d+CIc
/VCPxoqH/vCUO798Lh2+Bf3Wxt3nlYPhKdcmuXEtjUG/SsNw9OrV8JQbnrZ/3xuH3lvujcGd
dYztTfjZk/zc6t3oLwwqaBoeCk9Z/EKz4YD96JdGPRwZuJlxfhB+G5O40eoQ+kgNc+7SSHjK
kw60RiWkoBc4oxMybCs8ZUNxUauq4+j7J2RFBcbAU144euiLgWfQe1m/0rgdC0/ZbaSRge05
xv23uilAIYFx/yW8f+6OeUkX0JsWFs9bkwhPOfizwdjGS+g9j6XferAfnnKth3250hX0YboX
HqkdYjwvEOYSVdBZWYheP7h9c8QReMoRxifsz99Af6d+S+nTo/CU7ZwkLL6WoC9QiT9leBKe
cv3bzdwmdxn3O+fRSnvOMO53hAtmKayLqkCfNXnF+Laz8JSlOOKX71eh3xTl9cYiE57yoi2+
V2Vr0e8VsdJJy4Kn7OHjtsW1Ab1csb6sUC485e2TZAZnNDGOzyM6B1ZcYRyfhF3jjnv/fIXe
b9XyS7euwlPm+am7dWYL+pIBb7xHXWdczwg/VXrrsfcD+vn7Hl2LKoanXHv+ldTrdvTlvPPP
N5fCU544d26Y3jf0fJrehjPvMu5vhK9fnH4p8gd6NaHZDmn34SnHJLVn1nAE8Lza3E9B7CHj
eZXw2JLgIBU+9EVZeRv9a+ApH/vV0b1WEL220+bV1bXwlN0k4ufeE0G/QWa9mFEDPGWrB35u
ipLoDR9cn5z8jHE9I3xDLmdayED0mwQCxfu9ZBzPhDdWRbfelUVffPTUWs9mxv2d8PVn/EuV
hqNfVR26ubKFcX8hPFXTNn6tIvpZRQNGG32Ap6yZmxxbOQo99/pw99Q2eMpjgrhtxoxBr5n2
Znr/L4zlEV7glvIyQgO9yEzH60Gd8JQn7j06oVEHfVMEf93TH/CUeQaNXWo0Hr3rlW9xMznX
Tf7GOp3LzBKN0dtbz3+ZxQNP+dlix8/tk9F3HBlbPYIfnvJe+4U+86ehv9JwymWHEDzllWMd
Ms/NRD/Tsyn2uwg85TdfjhWIzkXfvqN9sbsEPGW1TzMTvC3Rz2vtLKqRhqdcsihA+54N+gXt
EqXTZOApP/U1TdJYin5fi41X9hB4ytKbn5bHO6DfOKv5nPJweMoJTz1uf3ZBX737aWyiAjzl
AfX9423d0RdOXiwuqAxPufrRK4UCL/RnFYLU16rAU07RG7ZB0R+9tcvsltYx8JTvOdSkbglG
f6rixzRHDXjKpiV6CR/XoJ9fkTK5Shuesu8Lh7mLNqJPG77kyQx9eMq22muqCjej/7FsivRV
Q3jKCeNPKKtGo+eXDHqnMxGe8rSw/qYJ29EHd4q5nJkMT1n1cLnqr1j0A2+PW6swFZ5yzGjJ
hpW70YfYfdLcbw5PeWH+96U1+9Avk/WLlpwNT/kn9/kTZofQW9Te3rBtLjzlfccsCzJT0D/Y
MGwAnyU85Sob4SMjTqC/Vhwxa6M1POWuB9/nxp1Bfyt0mEKXLTzlt9UzbnOdR38/mG9fkB08
5ZGqslIBFxnnb7jN+U8OjPUjfHtf3KiXOeg/7NNc4e0CT3lf50OBRfnoo6LPF7a4wVNuVRS8
dPsa+ilyn3LdPeApl3Qu0JpUjP6Ej7hVszc85dtONWuyytDre6ntdPOHpzxxzuVYtXvo3X/a
e7wOgqcsclYxMKUSvcKCkma31fCU74TqjpR9hN6AL5z/zTp4yhduDTgaX4d+su+5WytD4Smf
3Pbmo/AzxvKT3VRaNzOWT1ivrko48iV6SavSMb5R8JQT7/3q4LxF76LXVtG+FZ7y+bDtaeve
M87Hym6ZkB2M85Gw1OAjWp1t6GUP9ef+GQdPmTvfKSr4K+P4P2YQE7abcfwT9jn85XTHd/S5
ssl5AvvgKXd/3XQwgCOIfz5Ew2HrziTG9YwwN5/qsnZe9LKcPT8GJjPGTzhKWPpjgCB6tS57
icOpjPs54Zk2rvM+i6B/N/ZRyagT8JQLDE1DV0mi/yk0XDHjNOP6R1hCrHJj10D0S57Mkzc6
C09ZWcdw7oYh6JOPbi28mQFP+YD4offc8uh9jN/yzM9i7B/CJRJK9tFK6Dlx29/W5cBTvn7m
00FRFfRaGjsD3a/AU7azHXN291j0ddvEUr5chac8Oqlzh5wW+i/CagHh1+EpB/3YMOm4HvpT
Dd2vJW8xngcIWwo2FY0zQi/UcZKTUgZPed8i84F5JujNfabla5bDU66PrDGcaoa+9HmHXFEF
POV1+lkaFeboHRsrFCyr4Cnvkeb/ZjcHvev9rtsvHjGezwkPvNcW2zIf/bOlMYNX1TGexwmn
DTv0fbU1+rg5J4SFGuEpV15TNxBcgj66zjXl4HN4yhXry6btW4a++t2res3XjOdHwpeGJY5S
dUFvr2ZeUPyW8fmCsOuqvNrLK9C/Fz9huvQ9POUox8UOFl7o14aN8G77BE95f35SzjM/9Me+
PDTe8hme8jv/E8+DghnjX/g0U76TMX7CB32SnwmtRW/tb3835wfjeZjw4ZPpmckb0Qc1+cTM
59ww+RtfHvzZWj8c/a8Ezfa3PPCUd9xMKi+PRu9vfK07nB+e8vasssFuMeg3PphwfrgwPGWe
rqMGnHj0w9SK+C+LwlOWOT1fbf8exnj4fPhsJBnjIXz3+ZdPOgfQv3JwPNU+AJ5y9+287fcP
o3+sdKk9djA8Zdcd1797HkUvt3jHC3U5eMpJdvomQqfQh9TwrrsrD095cMAEm5Pp6KenGuR5
KsFT1hPrNJ2eib78+PTD/UfDUx63ehff62z0morz1NLV4CmP+KWZFHWZcf385mNvMQ6essSX
Ln6VQvT3dG4afNSCp/wqV3rG7Rvo+Xm98+L14Cn7pR9b5l2Kvj42+rmuITzllYYPZ0mWozfK
0rr42BieckBFscilB+hFW7aO2TAZnvLgt6nHltagPzvy3GzFqfCUq7jjpXjq0G8vy5cuNWec
T4T7H7lkc7oR/en0h+E+s+EpD5hv5L/gJfrjxyQPDpwHT1nruKnz9zfof8TstiuwhKe83/Cr
6rH36Muy1xYvt4GnHHhuXencdsb90fl5jdgSeMp1aV0Tv39lHG+SLXG59ozjjfCzZ4nbTvxA
/1Ioo8PZCZ7yNt6156y4hHB8JltyxJYzjk/C1RVlp7n7oTdU/3Qxzx2ecq7I2fUZQuiz9E9K
unnBU1baPGu0oxh6NenEwdJ+8JS5ectOS0ijf2xUV3otkHG9IjzefR7fdRn053T3KPqGwFM+
G89nECSH3sXrufLwdfCUp7mJm45WQL/ErqmyfCM85ecPE5XrlBnrezhDdeNmxvoS9rpf1BSr
hl7+iY+aRhQ85ZKFOaumaaAfbGNU/Wwr43wl3OR2+OUPHfTz5LXVEnbAUz4jfnjMxfHoW3YE
qU6Ph6c8xLFhtudE9OZaIx527YanrOkXPm2kKfonj6xGn9sHT7l9Wc7gp9PRH9EdN8rlIDzl
AMsjxftmo0/7Un5/8BF4yvdDls9ZOB99deOCkfePMs4Pwjq8485KWKN/GvpYKeokPOVqDYU3
5YuFGP99jE33JqbdMPkb/5rk1r19Gfq4GytHfj0HT7nfhpHvZ7mg97yRqXz+AjxlK4PwHGF3
9MufhVS6X4Kn7HbrtN0dL/Q6A+rUlC4ztgfhe1sK62P80X9s6xr3tACesu7LdwbzVqGXCe14
ur+I8XxEeOE0Gx+pdej3XX5tZFMMT5l3xKhNNaHoS9PbTaXLGNdnwjofN3snRaCfOlb/W8Vd
eMqturv1nbair9OsWBRbwbjeE7ZeG1Y3eid6Tmej69wqeMoX5gXYfdyFfodKxHCxx4znWcLL
5+zMy9mLPl+xPuJeHTzlD2Ld7ZsOojcu598X2whPud34teDsFPTjZirZLnjBeP4irBfu/2Pg
CfTrTswvlm6Gp5yy59btpjPo76ufa6xpYZyvhKdpiIacO4/+3YilJw98gKdsJeXNtT4L/Sz3
VXIO7fCUVQTFVszKY1z/F8lPGvmVcf0nPLNJJk32KvqcmcHiLV3wlN2CL9x9ex39AY29OzK6
4SnbHu1393IJ+umlx/JCuG+a/I2VFxiejrmLXqAzP2FSP3jK/byCXR0eCDH+/i9HTlDopsnf
ePGbpm7tGvSny7ZZPhCBp5xXdCJYoA79VslQgyQJeMpvv7+7U9+I3ivyx+3lA+Apvz5Uy3Xx
pRDj95nyolqDb5r8jeuv7B2w7S36iGThXz+HwlPW8p4r4PwBvVxp3aEyeXjKmx4o1xp1oLcx
vdiaqARPOUl8+rYBnYz92y+jxXU0Y/8Sjrd+NOTjT/QLItr26oyBp5z2mHv7bW5h/PdnUvZ+
5tGAp+xV/f7JCX70afuLuB5qM5ZHeG/sDeGI/uiXKsXmH9WHp6xumTbEWQK9vOAIlWAjeMq+
vuXCUwaiv34gwczcBJ7ys8mWdSOGoO9fICQ+xBSe8tTRzjHc8uh/8KZuez8NnvLJbcrDXygx
esX1l4pmMnrCi57cjCtWQS98P2dXogU85ZYY95en1NGHFgXJey2Ap2w8wlB2hzb6M6WVdqbW
8JRDZB00AgzQ155umyW7GJ5y/368o22N0Tsot739ZAdPOXuVBdekKeh9ldoMyxwZ+5NwmNCK
K6Omo9fbKTkh1RWecqnDalvx2egvCwW8X+cOT1lX6cyjznnoWwq0F9h4MbY34UI+ZcMXC9G7
Lgp00/KDp3wpX3LDvcXoB/yyUhcNgqd8WXj/0cvLGNvH+/PxtyGM7UP4evaL9JMu6O/8Cqq4
tQ6e8pCYIfv3uKNXnPgl/VgoPGU3Fzf3CG/G8bN3z4TwcMbxQ/j44E9DggLQ138OXu8czbi+
Eh4X9yzDNQS9ycxLvqbb4SlnZTuq2axHz2lYNVApFp7yzPX7o2eEoZdrfOTNl8C4PhO2e3qx
dEIU+mljula/ToSnnN/w+L3GdvR+w3/olx2Ap7wvXOvbyDj0C050n0w/zLg+E4589vrlkD3o
DSMV7salwlMOEVHMkTyA3mBN1NHgE4z7HeE7o0R8hJLRJwpZjFt6Bp7yFJt7QjzH0D8ds8dr
yjl4yrxl8dt+nEKfcDh0mcoFeMrHskI/fTmLftDcsXwSl+ApK9gUTWi7gL7m7RX7zjx4yk1t
oV7vc9Bb+831bCqAp3zl4cvNLfnoGwv41O8UwVNunysb+qYI/duiX6nZxYznF8LGV6c7Nd9C
H2JsX36kjLE/CV8JT1RtvoNeMHByekw5/H+wkPbj5gr0q4eWTVrzAJ6yeqGp99tq9MPDZLa4
VcNTThve/ubdE8b2mT4ncmEtY/sQXn1y5eyPjejNebYYmDXAU+Zpqtzd8RK9tva7w9pN8JS1
liwq7nyLfkhg4hXFV4zrH+EVp0c0/PqAXtXvzA7pt/CUN3nZ1vf7jL4g3Xxgv/c3Tf7GtTNU
boh2oS/r2Gn57RM85Vnv8uIH/UI/QyxlWstneMpjBQ1mjODtj39+IPzwh4ZOxvlBeOnSstdq
guj9JU9ZVP6Ep6x96oC3vij64xeeOpdwFZv8jXflVdWbSqH/Uuo8roAPnvILpxTd+TLog9ZY
Z1wUhKcsvk4teJkc+pGnHr05IwJPecfr/Ye9FdDX3RF6nCoBT3nxDtnMDaPQp0iIbkwaAE+5
2+Fh+s4x6M+b8NTtHgxPeadNW/wRTfTX/IU/7pSDp3zW75DjRT3G8nWmX946grF8wtuyuWVL
jNDrSj0yjhwJT/mtzowrdZPQl3s3rApTgacsy5Nk3jYV/coLa903joWnzGMy8qrArP6Mf77x
vuR6zWKTv7GcqJi8/Dz0la+7A9bqwlMOPrjZw2Ah43huUI5ZMx6ecvaI9CPzF/dn/P+P3O3X
GBeb/I1la7KKPJah1xj15vWayfCU13CVlEe6oC/Yd1Nl3VR4yubvRIpT3NF/eiOvtGEGPOWE
txknr3qj/1A0pCZ0DjxlYZuG4PoA9BWraqaEz4en3LUrX+NHCPqJaUFu0QvhKc8WXlM9ZAP6
pYMHTY2xhaccrz5xxYTN6K206p/E28FT/hGs88ouGn3aiTdq+xzhKS9zjZoXGoPedr+dbrIr
PGXDMMcTqfHoT0kt/nbCHZ7yebvWt7cS0Ts0cYLOe8FTjtm5cEhrEvqTqgFncv3gKZtfumEg
lYLeZfWDA9eD4Clzr3M1NTyB/oTJpGnlq+Epb9/uZOSUhl5LuuH04/XwlJ0Ov5LfloF+25K7
pS83Ma43hDP9h3ZczEbfET0utS0CnrLtHfWsp5fRl05V1udshafcvNrcRfga+u39KiNEdzDW
j3DqvAQug2L0F7JsdsrFw1PePNY4xvU243p1vMpy7B7G9Yqw4Wcv/oT76Bfv8K403s+8n/w7
j02Y73u9Cv0SQTPRuYfgKW/slixpr0W/qH0Vr2MKPOX+GvWiIxvRz7mslh1wHJ6y55gnZjYv
0YdkbVKMOg1P+XO3/sqtb9E/5Tkw+8BZeMpX8oZtLPiAXvzwPs3zmYz7OeHda/I2t3cwlr/y
8IOb2YzlE5Zx1AtR6UK/a2L5uLo8xvMI4YN785c6/EL/6Pv0Ge0F8JTNLNdq7uUVwX8P01l9
uPB1eMofy/Z/uS+IfoRDaobiLXjKsydPTxMSQ58lUMoxvg1PufzXmQVTpdFHmlzrb3MPnnKm
Tceb0MHoq1vTq/wq4Snzpszyzx+G/r1SxpKYGnjK+03qW7oU0Wt8f3fo1BPG/ZGwzL6H1uNV
0Pcfvflw8VPG8Uu4Y5jdhRB19KPG77F78RyecuCMFK5cbfS1vOaPuZvhKZ/be29ylwF69Zw8
SYV38JR3JYgHTpiIfruDuNCUj4zrD+HGO7F7N5qi/27gcdWpA57yuMdrz103Rz88vFUr/Bs8
5U+LfuYIWKDf4pHrcvwHPGXf9klZFpboVYd/sirl3DL5G9+38T+6exF6O/FLPK288JSljPMj
6+3Qv5o/1k9CEJ7yYKc5S5Wd0S9wCj6oJwJPOTnGYqTvCvTPVlyMXioBT9l8x7tneV7oH0gL
aW8eAE851tAyvl8A+tmL9iWdHgxP+anvWT3LEPSbn4fffCAHT3nDINV7yevRh8t9SP8+Ap7y
waFtSz6EoY/w6Vo4UhmeslWwVv3EaPSSLqX5c1XhKacoDLLcGYN+2IwNL9eow1MOHHUnvzEe
/dtuo7vHteApp8Svl9Pei16vWSmoUg+e8sfVNv6RB9FfiFtSzzGCpyzxPeJKbQr6y/u5+40z
gad8xkj3x7iT6Nccm/DBzhSe8gL3OM3IdMb1Z/2YfTHT4SnH5RYvrc9EX7O1g6dgFjzl5+5c
G3Rz0B8/cWnch7nwlPOveu3ekY/+g//eoSOs4ClvFTBIbS5i7C9OXpnlIsb+Ipy+b/sJ0xL0
bacmGkYthacccT8x5fBd9LlBMzwuO8BT9pCMTPjxAL2BzE+7jy7wlC/d2bx+8SP0T06tk1R2
h6dcEJhvl1uP/tzNt9FLveAp10Qt0x38HP3H6JXXdvkxjkfCi7bt4V3TjP7qw2FXbgfBU07q
v/P2k1b0IQ6qq3nXwFPmOhK0dWI74/i0Ov/NeAPj+CT87mXw5JRvjOtndqVhSBjj+CVcEnr1
Y79u9C27L5lciISnLDx83V5PHlH8/yUvbOD/sBWesmbwY4NKAfR3/WbHq+2Ep3zLlPeBoSh6
q6emjSt2Ma5nhJ3nqLikSqHPa4z6dDwRnvIZh6AP/Qejv/TSqPjlAcbxRdjKckDgqmHozz4M
sx+ZDE95JI9eW5Mi+v3SoXmuR+Epdy3kXTlXBf2We9a1x0/CU746Pv3JFXX0o6eqFjSnwVNe
fdRuupoO+nfH5JarZTCOF8KmCVPS949HHzjf6oF3FuN6T3i+2BYRYRP0zcc/cV/Ihafcpmi/
Yp0ZepNsmW9f8+EpxzS/z38/A/1JtdYM4yJ4ymlrV4g6zUWvYB+vEV4MT7mN55tttRX6Q2vU
Am+XwVMeeb4sedZi9JFj6tZJ3YOnPOaSyPNry9BbN92aubQSnrL4ovfy413R/5wu2XCsBp7y
r8f7FmesZIw/rEHv4xPG+AnP2W4cq+qLvsl23kKjRnjKQcX9io4GodfS3TY+6gU85cHNCh+H
r0XP2575vLIZnrKQ7VXZpFD0+u/fWo5ohac8aYvglMGR6IeXWm/1+QRPuemj+vLEbYzzxUM2
quAz43whPFXcLmpgHPrTU2xninbBU/7gc+3Ynj3oo5boP7TvhqecmLzl2qAk9P6ij5TOc5eY
/I1HGT2v3XcEfYr2sgnc/PCUrzZ+/zT0BPoVXz7KLhSGp3zBkIv/SBp6jaPnC0+KwVPe0SUv
q5yJ/oxf0difUvCUB9VGq6VdQj/OeqbTAhl4ynMOLDfSzkfvnuZhf3IoPGVPgeYZl4vQi+TO
VPglD0+5td3QxqwE/eXdwmetR8JTjjSIcS6/i77qUQXXORV4ylq5/X1sK9G337omJ6AOT1nF
8fXql4/Qbw36xeWkBU/5jeKscP8G9Ktdz569ogdPWeen6w7OC/R6/u2KMkbwlKU/ue7d+QZ9
gn6bY6AJPOXHwqtThn9gjP9p+YoKU8b4CQ91upt2vgO9QGK6wThzeMrXxOMuTelCfzExsyJm
Njzl7xPaiqp+oZfl49ZpnQdPeZr08HvufGL4+0cLCpfNWQhP2f/O1LpuIfRRCyQWnrWFp5yU
mvA2QRy9yKbB0uL2jOOTsF7j+C61gehLZ/xM8neCp8xT4Sx8Ywh6r1uNH6qWw1MednfSMLsR
jPEsb+5v6MEYD+Gv2r+0viqjL7tm0HHIB57yIq+7M+LHoN/98/Mx3kB4ys5vHjupa6E/FWWm
4BECT3mPvOWG2/roXzeauz9YB0/59i63JHdj9Oapo9YaboKnPOHO1HwBU/TGA/gWpUbAU960
ZOizk+boJ3bwcUS2wlPe/WSwwEwL9GcOWgSs2sG4fhKufO+p9c6Ssb5ZPJlN8Yz1JfzTxMxh
py16s28zrlgkwlM2DCuP016GfmHO1PjLB+ApD/YzvPXIBf1B1aE6KsnwlGPvZ3M2rkSvFPLp
SOJReMocL/+Jyr7on59++6TfKXjK+kOSQsuD0O+aPKYpOB2esm+O061Va8UY/3/P2ouvM0pM
/saWqp8lFTahv3l7iJVtNjzlH/Zhzncj0S8/KVV4Ow+e8pfZ43NXb0dv1fHq28Sr8JQntZtL
j4pHX/kirzvzOuN4ITzHtjGwKhH9k+kXK0aVwFMW2qn+JPwg+u2tX/0O3oGn/DjNabpuKvpy
rjNPpSrgKe+pPJP76iT6vQvaZLdVwVPeN2a81r6z6GXz2xR5ahnXc8IX34zPmH0R/e0dFV1r
GxjXA8ITptbrceWh35R14fDnJsb5TZgrbMH17Kvo4ycXSPq+hqds3VJi7XUT/QDrgVYtLfCU
Jap8PindZoz/W6Oz20fG+AlvPxC8q/4++khP0ykvOhjPL4SPpfY3TqxG337N6YNjJ+P5hPDN
xY7v59ehtx/n4tH4E57yE72jJ0Sa0DsremUv4y41+Rs7ZfO6l71GfyEx5f7TfvCUlzlkakW3
og/gV81zEIan7Hqjjnd6O3qdjNEBTWLwlPeuufC0XyfjeKi8/t1FGp7yKcXl1291o9/wRt6q
WQaeso+O5CMzbnH8/naa6zpPOXjKAt2ilsp86G2WZAd+GgFPuWbWtQUCAujHnhpvvEoZnrLd
r0k1b4XQ7/eWrv6pCk/ZvftY410R9GdcPE0ixsFTHqAt4JMhjp6vePlqER14yne2bQzbLYW+
9aZK+B4DeMpTvysOWTMQ/aQBtcvkjeEpR4SIjF82GP23bwf7n5kMT/llt2Wd2VD0nIv7t+pN
g6cstEOMT204eulhXx4XzYSn/EFl0QUJBfSiRVVdc+fCU26onfr6mxL6JPNlrfWW8JSD0j8m
N45CX5mUk+G5CJ7y8UzfxhJV9M9C+M1/LIWnnPer/ljGWPTyw/3Ob3eEpzzn7LxP+zXQZwQN
bZFbDk95bl1jUbg2+sKV6t/OrYSnLJx2XNZHD/168bs1U3zgKSuY5X2zHY9+4uphW6sD4Cnv
vKdtN3UCY/tvNxfzCGFsf8JH16uZa5qgH/PW142zHp6yaFhurtwU9KEZ+fF7NsFTrpb+kiE0
Ff2wFqu4sZHwlB39OzW+TUc/p2Kp882tjP1D2OvJE71XM9G/tvouYL8TnvLg3VnXH85Bv+37
wrCvu+ApP2s+VHN9Hvr+V3bdi9sLT/mQ0nn/C5bos5fVfhxzEJ5yzH6u3anW6Id2zX1VcgSe
8tQjZyYm2KJf6y173vU4POWbu4p9Ipai77J0sOA5A0/ZvWLl6FXLGNcfUfNrR84xrj+EP+Wf
X+HuhP508leByRfhKYddO6+x1BX9aO3dI5/lwFM+Zr45dO4Kxvbxmj4oLJ+xfQhPvzFpkakH
+tmbdRoUi+Ap553iytH3ZlxPqsLWFBcz9j/hPP+Gw2P80JvtXfTO/TY85RUHP4gpBKJ3cK7T
Fr0PT3lu2hwBmVXoZ9XpzL/wEJ6yo7LEFtE16C++jzKzfQxP+fueBfF869EbVv4Q4TTAU34V
o6r0cyPjeNiam36iiXE8ELY8nDHxcxj6qisvFOe9hqf83JnT1BqBXnnSMd/OFnjKKSHjRF9H
izP++9gjElI/lpr8jYU22lxv3Ia+pnvjDovPjOcRwv3k4rie7EC/Jfj1sq5OeMrvfnSUVMUx
npfKNgic6GbczwlH3j0wuCIB/YWLntFWPGUmf2OxKYfa7ySi/15U85RbAJ6yhuQAm9L96MU6
X4lm9mcsj7Bgl4xZ8UH0kzMLBzhJwFMek1eUdz2Zcfybbe+QHAhP+fAgtcvXUhnjUfc9c0OW
MR7C9U9WTi08jn7InV2Gq4bDU65+uN/26in0uwPkUlSV4Cl3PKz8WpCG/nO4TlPDaHjK0hfU
5a+eQ2957FfXrrHwlHfMvPHgaiZ6nx/H3s3QgqesvTZd7FoWeqksi0scfXjKc1R4aopy0AsH
yi/JMYKnfMS4YfTNy4zz8duUR76T4Cn7HLPhKylAb5ddp646FZ5y0IJoz9vX0C8plF72YgY8
5XeGW+zv3UDvLC/lftgCnnKMbcCTyluM5w2e7tlLLOEp70hf9vxRGeP8GvVTSGYR4/wifMzQ
LbjhLuN4rtBPrVrKOJ4JCwimJry4j374kKoBCY7wlH1HjpnYUom+VvuHk+VyeMoDjwwJaKtG
n3zn4VYpD3jKWXFbtbseo/dTjox56ANPOU4ifiN3Pfr7JvoeewLhKa80mWUj3Ih+cLWYku1q
eMrbJ97Lk36Ofud6/ZyhG+Ap39TTPz3sFeN5QLJq1LMweMpeVkkjVd4wjs8y8YDjUYzjk7Bj
yaCxOu/Qn/ossd9zOzxlgZKiQpMPjOfJD7+StOPgKS+IyW6c1YZe34F73ffd8JRzrfvHLPqM
Xk5psv6N/fCUp7jV33T9ht5/9vPymMPwlNf3M90W8B29bYW46aKj8JSjQq3rN3UzPo9s+rRL
8RRjeYSFlTWvxHJJ4N+XFEu/9iGdcf0mPGX2u1HJvOgLHqy8cyUTnnL77CPy5/nRv5CyvLj1
EjzlVZHuxwuF0PP5xKy2vQJPOWuJfW6FCPqLtycPVbkGT1lZZ5/tc3H05x8nJnXehKf8aK12
1Gcp9Is8LnWVlcFTXpE6bYrAIPSz4kr0Dt6Dpyws/27rEFn0GdLt83wfwlOO9jB2HCfHGM/a
ZTPMHjPGQ3gCr9VNU3n0uz/ryA9uYNxPCQ/1mnFpkSJ6qzVJVe+b4CmfH6uv762MPnNwvvvN
1/CUhz/Qmxqugr7Z9Gpd0jt4yootjs/2j0EfrnVbPegTPGUJ0QfCmePQiz8XcLD4Ak+57mHy
jVIt9Htbkn1Hf4enLNLwWrhJF73DxzwHHs5tk79x+Z3CZ10G6Aeab9R4ygtPucl86jTpCeid
AgY2XhaEp5zevWO8ugn6IydP+uwThaescfjSZfMp6F2l7J+ukoKnLNz46I7zVPTB/MvG2cjA
U960tr/XRnP0Ol2Vy/Tl4CkHangmHZiFvsX5pa+MAjzlFUUSS3Is0F+deNmpSxmeckTnwFNV
89Gf2b9Bt14NnnJiyu7Idiv0bR42bwo14Cn333miXWIR+k8Z3huO6cJT7kxY/lFjCfoY63cd
Ww3hKQ/Z+W7dPHv0pRc7Z/uZwFN+sNRyn68j+md5BZGLzOApqzZdnBrngj5igEvKpBmM7Uf4
Ib9aWKYbY32LJJNVLBjrS1j98j2LhyvRy0xv3yhlCU954vsrZ754oecVVZ/SbQNPOTux/77B
fujdF7579WYpPOXPmY8GGgcyjh8fa+9qR8bxQ5hvktFIx1WM60/K7kfXl8NTPmxqcSNiDWN7
/qgYmenB2J6EVW+pdZxej/7ePF3rI77wlPMftV68H4r+SeNr97ggeMrDt53t93Uz4/hxknQM
W8M4fih/jnojF4VebmGDUeBGeMpNOgl2U7ei95gf2LU8HJ7yLPdWJ68Y9JGhP5MWb4GnHJ+T
3rk7Fn3h7RTFuTvgKf+c/WHE1V3oX+rG7DDbBU85cuGdJ8170D/ofllvuJdxPhGu51s2Smo/
+tHi1RJaB+Epe+65xjvxIPqwskhV1RR4yvPMRAPdk9FLf5UfrXgCnrLL/GVBu1PRT59YLiSX
Bk9Zn/eeQNFx9GtdLj0YlAFPedDJVeofTjHOL7V+oVLZjPOLsHBMwKuh6ehn2z+XFL8MT7mG
v15j1nn0631DtokUwlP+4VcusuYC+vwL798I32ScH4RzVJzWn8pmPM988FEXLoOnLBCfufFx
LuP8fa1kK3yPcf4SPi1ZKy2Uj97usP7K/g/hKQ+RaZ9gVMi43w2tcBR9zLjfEd4vJfPN8zrj
eSBbdpJEA+N5gLDyWudph4sZ4982kW/Ac8b4CYeXfhj1oBT9mHzXjMHN8JQnbKhJ4rvLeB6o
zzUb3sp4HiC8V0732Pj76OO5Xa+ObGOc34TPaChO9q5Ef/zTzhFjv8JTtph6xTe1Gv3BDy4e
uj/gKcu/l9V5/FiC8f/fFDk4keuOyd84qsh2m1g943z3vpBt3g+ecpb9ruBpjeiN3UNzLIXh
Kac6N31e/xx9isOhlGXi8JRlVjkKZr9i3I+u6wV5DoCnnGqqlvH+DWP8qwI01sgyxk/4SMji
1lGt6O2vbHgYPRye8sQywQLHj4zPd4PCHPcqwVP2+2SpmNTO2L91J2pOqsBT5k6zlKv5gl45
ZbB+njo85a1XFNMku9ArzeIKvaMNT9n7bcM9i5/oywW2ZD41gKf8lis5ehtHEv9+pcKT8nZj
eMpCDzdVl/Cg77d6RJWAKTzls3qHc/vxox+bH3FzmDk85a28UlpThdArV2sl685hbB/CI+W+
mYSLoN+gtcB1zgJ4yk9d3J9fF0dvcFl0wHIbeMofbmwayiuNfv7I+HMbl8JTdlJb2mI2CP1y
WX7d/Y7wlIdtk5oXKYs+VTDxWNZyxvFO+PmTopklcugvPPLkeuABT3mmbMQToRHoCz5kmn/w
hadcMj2I20IJfUvkrrUiwfCUz608ezVuFPr2ieP3j1kLT3nMjllS1aroF6uXH50dCk95dpHb
T1l19EVd6w54RcBT7hwybIODJnoFRd8NO7fCU/55ccvu4zrol3ZUzMncCU+ZN+2maas++lj9
u4LVCfCU9yq1RusYoY/esD2zax885dHTh7ium4i+SdHQXP4w/L+4nRN7uedq0vsbgL4pR5jz
+4uL8+9fLLPMMssss8wyyyyzzDLLLLPMMssss8wyyyyzzDLLLLPMMssss8wyyyyzzDLLLLPM
Mssss8wyyyyzzDLLLLPMMssss8wyyyyzzDLLLLPMMssss8wyyyyzzDLLLLPMMssss8wyyyyz
zDLLLLPMMssss8wyyyyzzDLLLLPMMssss8wyyyyzzDLLLLPMMssss8wyyyyzzDLLLLPMMsss
s8wyyyyzzDLLLLPMMssss8wyyyyzzDLLLLPMMssss8wyyyyzzDLLLLPMMssss8wyyyyzzDLL
LLPMMssss8wyyyyzzDLLLLPMMsss/5/LVZz+PX8K9EzzfAIC5SdbL9jJ0ekhvp7pV8/XQwH0
An3v5eH859ewnimWw/17XmzSlr65fRzePn9tkkBo72uhXIIchZ7vFj7enu7e8svdA+V9lsvP
0zK0cnTydO2d93cNCPIMDOAIceR7flgzz5+p94ub/My/jeP/lP3Xu3+EORrc2Dv9+6beLWPF
9WeK4fyZxvXM23PY6X+3yb9nEuybp1+9+3R03y6XP8L/z56X6Jlu9PxpySX5X77GPFJ6p8cC
/37W7ODM7nu1iVH1ZxxXvV/dPVO/vxyDHEYr9vu9MoxXe9fFo89O2sjhiPxja/uuJ72v/uv9
f2zvq0/+ansPcgGR/7RioRPI+u36fZXhcJb3fL9j1HfV4PqzdsxtMapvEvyzbuKcWq5/vdw7
c/J3FDujdz7v98Ut+fd8Z8+kwfXo93zvrhPnnfR7XrrnjxXcH//pF/H86Q/3TN94omfQE7j3
dJzEzTuTq+/0FBf2/d079Ab95f+ZT2bMTxKR/2cMH/s9+uf1WLE/r/cuR0P8z3Kqel8XyPk9
v7Z3XnLe73nunj/OCzb+nrfpmeQHiP/H2HqX/0jo0T/LdBiEsc2TwXg+MuZjB2NsMiIYW+MQ
jC10KMaWI4qxNQ7D2B6JYWy+I8R/z7v3DkxB459lnleQ/48x7+ndZxKhM/6170ZL/tl3Db0/
S7JwRjun9/7D/XtP/5lG/Tddvjn/P7sdcf4Pud3+r1hfCU5AzyHo0zOZ+nj5Ovq7B/h49z70
THMPDJDv/bII8vSUX7Ha1ydwhWuA+5/XJnsGuvp7Owa6B7tSNU8+2NEzyPX3vKmPt7NnUIB7
zxJHO3r6rnCUN5bXUNfQVflT+rsud/X3d3WR9/JxcfX8/do0+dFm07zHyJtNc1Exc1/e4129
A+Wdg/x7ftByH395V0fnFfIujoGO8gGugVNcAwLH9j6v/f6Jf368paePr6tloIu6/FR//543
/PPaeN2R8qYz5Ef7+vssd+95rvN093D1dF/h4+Oigmh6D3q7BgT0bYDfwszVzd/V9c9LPTMu
Pl6/X14gH+AX5Oj/Z0UnOwX4eAYFuspbBnn1hpa/Vd+IVquHzPV2ZayEY88G/dc6BPx/ZyV6
9mZAoL+ju3cgY5QWQV5Orv69ua/PP0axlxcx10hR3vZf6Ojt6Ll6jatLFXvgsQfef8eBh4+T
vQ9evY9svddDH258pPuvrq/9GR8n4znJ/9ytJXv+kuYoc4ZwJvc0c3o+7nn08MbfD7+97xjB
yeCIcQp7PjyW9UwPe6aGnraz5zsPlxhHkmsQR4VLhKPHNZSzgEvw93uWcA3hBPe4CC4hzs6e
aV/PlNrzWkHP95Ke12t63vO+5z3fe94ziFuQI88tzFHjFvr9Xl1ucc5UbkmODbcMJ5tzsWdF
lBjrINm3br3fpfvWVblnGtL3ED65bz17PyLP6fvoytf34Nzb9z56b+x7sBf4vXacnvX782Eh
o/djds/UO47Cvu/CPVNZ33zvch/2zYv0PQX1/lzRvic0ob7383D9+d77PCTZMz+o7+epcP15
X+/Y9Xrmh/Z8l+qZFnD9+fkDfm+5P8sc2DMF9y2n9/0RXH+W3/vYvrNvfnDvLwP65mV7ptS+
9/ZOBX2v9/6Mkr7lyPVMNX3j6d0u7/vGM7xn+t43Hvnen8f9Zzy920We+8826P31ghr3n2Uq
/d5Lf9ZvZM80lfvPOvXuBxvuP2MUm/TnQ0Rt3wcDQfIh4nrfh4h/fcD+rz9E/P4Vir/r2MnW
C/7ts8R/11fvALR/zyWb09en9r7KafyP18N/H00O//Fs3buVQvtxzHvne7dUKE+h+b+WP4k3
+Z/5Rt5//1n/s7Gp9i6HL/Q/xtC7fE6/wv9ybA48/z62/+q9oQKMsQn+fTz/+kzykdf3f7rM
3+s+6M+6//4QK8Mx//tnif/dv7j+X/b/d5+t/7vXh/O/ePz/K3+exO+rk1PPpKluoDu+54lL
S9dAp2deQ08+0EdeU328ppZWz8vjdbR0tXtJU11DZ7yWuqZeT6qjqamlrqFv0FtqqWvpaGmo
6+lra2kaaKpr/b7jy/c86AWs6HkycNHW0Nao4nj1fQ7/f/5n9V1F/+sHh97V5f+/8ODwP//y
/WeOr+9P/r6lif7+LtuzxKE9N2SFHjOqr0nqe8eYvt9xa3D+/K5Mr+89vV9mPa/N7Ot7v+b+
vrn963dk3ByHnimbk/M/2DsPACmq+48/4ApHUVDQKKJnQQVkmF5sWcWGCHLYI8rR1BgN2JKo
Ma491qDEEhVYUCmKvcWSeBZs+RsrRmPJxYq91xjzf2/mzb7fzb03N8fO7O5xj4Rj3+7Oznvr
3Pu8mf1+9gdgHvahH/23nkK7H/13AAVoTwrqjehCYR0KvloK6q3o7fX9HgaLjA38XgbPH+L3
NHjNjf2eBvcTwO5Jt93M73HQt2H0ql64iGmmt0N4viKA5+OJ4NkAPn/osvQ82afnRC49c4Ce
zYCejYCeLZ2kZ7OAnq21fHpOTEDPZkDPxgT0bE1AzxygZ8v6kp6SntVBz5n451T8V1dM3fWJ
puu6YjhOwCnTDYDmuIapqJhVqmuKgeaYhqfZTjug2W3gmfmu2n+IC+E5lU7E6cLzGCE8+/v/
boBfcQiGy6b4kS0j8BxJ4TmawtMC8ByD7xsL4DkBwPMQ/JpTOgXP/nSu2QDAcwiA56YAnlsC
eI4E8BwN4GkBeI4B8BwL4DkBwPMQAM8pEXj27s+OTwjPmiYxPDctXg0go9r9qFnTph7VuHVw
JAzH913SI3wW79MdhIJPaMinUEeh4FMowrV8fas/V/8fma973lJ8zowewXMI4wr1E8eiLv4n
ZGjrAD5DmwfyGTqggX923LIV43vjIMbQ1kEB3/2z3cF5zL7GCPs2rdCnKN39TzWzfCC6g3zK
SZbf4ivKHV433x7jQ1W1STOPnDn9+MZftr2+3+HWuukqeuPW2jaNljtcBCNyJui4BFsuJpti
GivRw7jXD3TBnkdmUD5Ab6ETejKA/p7+egfYGoL/tymeIOoxLtZDB+HbJ1FAlvLnHArQ8ylA
L6YAXYB7sRDftwSPYTl+zl0+zvuDfg+h4xhCe9mLTl/1FHhj6KVd8h4cRJ9D9nESfZ31/b0z
OJ4P4HgxheNQGoDoSUG5EIByCX1tchl3OX0dXnKsN02Ondajwd9nu+TYGHIYJIyLVXqACY68
zGa89nGxvnTdRN6ZS+lfGcmq7r/boPi42Lu9UDEuFv1zKGfSgveFQbCX6JTX8uue/pEdxMXC
STD80wccVzAu1lcwOdbQ59aj5HGxV8NA2HFsXywu9hrn0WBF/RJdJfelK+rT6Ir6ke2CftSA
fr7Uu20/G/zf/v33bdx6/FHKuN1HaWQ5vaX/5J4x4P/myH3POUU586df+NfY4BKvZ4Ilw0r/
mf0iO26bxX0JZHHDDw55r9kXwSxu8Ia8Grk+F74hK7YLXmNr+h+U/4a0/XCrrvjIF8XxhWMN
xtKXTrPtLuVGh1EPjrronz6cYbwmGMYTiYYRuczY8Tjis9EvcbLRHQ+ER7gHfcKdXirhRDsX
/RauaXNje8L1kYRbowlH/ouj4gcxCF2OH+DdFyXc65RwueN4hAuJJiJcnw4I16sThPtXLOFa
hYR7PTITnk5nwkfpTFgD+vl6EsJ1PBt2TKjXI4TqzNT+L8GAHuNM7a9nS6jXSyBUq2AYTyYa
RsqEej0lQoX2zhl8e8dYHXunM7Dq1S1gJe2dNdvegUe5hX8+4s9C4vvC39Y3ufbOm9Tegdee
eLCKO/PorL3zVqy983asvdMgtHfg+P7ozzLBlPkix955U9o70t6R9o4cTyXGK+0dKVFIe0ce
eN3R3nlT2jvS3kHVa++81ZuddMGTiKc4AeQ3pb2D2to7/pWrmpY9OtO3Qi2/b7k6fjZ6Tq+J
Yzt6zZbeLA/dnCB/jGo7zh+3gPxxTto7Ga79q208KOX+p5s/Phz/nI6IUaM6JgkFm4ajkX8C
o0bTTZIKdh3V0V3FIAFh17M0fMshgSbbJrdV+mSTKDmuo6uqYnL1nV/iHR1Znp21u6QOlw7T
URb+jjiCzPN3gqti8+kWo+g2Ot3GA6ms3fBj40AEeSKIIJP48dRM/Z06iuRR9P4N/F4GrznE
72mA1Y39ngbPIYgdh1gEeSJiEeQpYBkzFbWNIL8twOdzifC5Rvg7XZ2f2/v8ZH3LJ+DngAT8
JMZr8X2Q/JT8rBJ+HoF/zvCR5pgk46trto1vq3pAKcfTfKvG0BwizeC/rkncVCHS8BNdXbUV
j6vwEEX0qDLtrf2HuRChM1AWFs/xq4HQhYkQWof2AghtAggl+uu0qkJomN3dCyC0CSC0GSB0
WgShDcDigQitbRIjtDIWD/lEplCvrhEWj0/SAQKSDuSTdEAD39LNA4sHAYunZRA4Kx1ckBaP
JHoiQlXe4jF1IzRhhCwiQoKlupqpOoqhK7buVIPFs3o9F1o8b2Zo8fQt+TA+iwLyPArQiylA
5+NeFDCUFuPHb8B/07V4+oaXfAEczwNwvJjuayg9Ww4llwIA5WLEJJcb6O04i+dMfsbZyMTi
yWqACY68zGY8afFIiyeZxfNGaPH8JguLJ1jNJouNvRObcX5XmHF+ozfr4x/9ySNYUf+dY/G8
0XHGeYa/VOuB//TqUd+jR8+e5GYit2fJ7bc98Pz7p6+229NIT1PadCfSkbbJ3TdAcncj1DnX
553ItbzwbXuaE0F+I9sk9RslJKnfFQzj+UTDSDlJ/UbKrs9ZpXKwM/Hp3ki6PvJvd3V9VlWN
6/NeLAffF3JwVWQmPIvOhM9wXJ9V5XJ9VpXg+rwnGNCznKl9VbaEWlUCod4XDOOFRMNImVCr
UnZ9zua7PqZ0faTrI10fHqxElXqe6jEQjey5Dve+KKw+4ro+H1WgUs/Hsa7PJ7GuzwP9RK4P
HN+l/iwTTJmtHNfnI+n6SNdHuj5yPJUYr3R9pHIhXR954HVH1+cj6fpI1wdVr+vzMT0xqIuc
RPyDE1ZOcBJR6fgSL6S8vf8xNP9LiG8RhJTDIgN+TKkXiywhUGSg0IkiA37AWRBSbq1tLblE
DzkU8uvkOgwpP5OgyAACkk9eFhnIcNFfbeNBKfc/3ZDyDHoirCm253/zP0kN26ZBU8NWUDVH
0w1LMT1N0VT8sGkZ+JmGY5P8cPCdxZpikcIBtmXZmuFxDZ9y7Ym/TGhGq7dMiP/TXLwVhpLr
6KfeQSg5KC1QiwFTi6ERZqiCPyNoezTNVLWvy8Pqx48HoeTJ+DUP7TCUXEcR3RexUHK0tEAt
xXIjYqHkYYiVFhgBYkmjQSwpri5PL4rN8YiFkieDJUtYoydE5ScCVL665qAyLZ+H/OfI1eSL
97d00ufJC1DZWMfvWz4BKqXPI1HZXVDJfB7NIXFfzTNcfNtwAizpmhMYNraj2Qp+gmO5bhzC
TLK9YSgW1+cp5974yJyRCTJntEOmyOOpwcCoo2fjYYIi2Eaj27gAmeX3eGoQq8YTejzbAGRq
AJkuQGapHs8D/djRCZF53TgxMmU1njTo3irwePID+QRVBdV4cluDanvA42kcDKrtSY9Hkjwh
me7GP29Hla1pYyou82FEGPJri2CS6Q6pNKdoprcSPYo7/lDX7LzQ5oEYvR1VX02eAJMXUIzO
pRhdiHtxDUbTMvz4TanbPLBkTYjICwAi5yJWsmYhYrLLNQCXyxCTXW5CHds85/BTzGbmNXnS
HGCygy+beU/aPN3Z5iG/9lMik1b0vjDy9WHV2DyfxqaYPxOmmD8EadlL/ckjWFe/xLF5PmyX
lqWXojp2dXbtudYbLQ2rX4cnnOPapms/7N12u874OJ9GrsGFA3+ZExMWDrzjeHCyjncm3/yZ
oOOvVW/HxcbN70tllTRupHHTfY2bUf4vVQ/ufdFf0c+rxrj5IpZVXwpZ9Xlk5vs9nfn+yTFu
Pk975vu8hCn7C0HHX+FM2VXV8S8FHX+9ejsudmfO5bszlnRnpDsj3RkedtJwZ77hujPfVMCd
+TbWnfku1p1Bwjo5cHyX+bNMMEW+z3FnvpHujHRnpDsjx1OJ8Up3RioM0p2RB153dGe+ke6M
dGdQ9boz39ITg/rIScS/OYHgb2SdHNT2e/79lFInFZp8LV/vaazj6z2zE+SCC71ZZrm5Id9h
LvjTBApNHig0SOaCM1z7V9t4UMr9TzcXTGanaX5OQ1MtktR1NV1TVJsmhzSTmi2Wp9mKa6qK
Y+u6our4uZquOpriuL4Eoyu67YyyFWK2WJrOlWiOpufh2e+r3ZdRwYXDNJRFlZzZxVtJvuI/
eM7VdAsWDQ6ulTkgGrwrvm9c8Ro4QnuDaDAxaZoz/Yr/0KaJRoPrKHgdxKLBu4Io0Di6KNnM
7zGLBh8KFjHNqG00+DsBPN9JBM/wC7+qip4j/Ft5fu5WQM+OBFQ/dwusmkZq1aQloPrVdmr5
9JzYAT3JuJp7tzLjJwE9WxPQMwfo2SIFVEnPKqHnTBQU+9IVj8RuTVXDwHJNH2iGQloB0CzX
wP8oDr5HyDNVsWwbA83iKzUhPDPfVTiJ8uE5FWVRH+eYNh+2kp/1NPAFVdQ6fI5WU1RRr6Jb
MBU1gKcF4DkGv86eAJ4TADwPwa85hQvPGnBWHcIzTkUN4bkpYl5NnIoawtMC8BxD9xWqqCE8
JwB4HgLgOSUCT9S/7ecYITzHTBDDszJeDfnEq1CfW2O8mpYBfIY2D+QzdIDAq2kB9XEaBzG+
tw7Ky/o4kuWo69XH0Ry1aKYIYUTcAN10HQOfBzqKrmnVUB9n9XouNGq+ybA+Tr+SD+OzKUDP
pwC9mAJ0Ae7FQnzfEgyj9Ovj9KNwPBvA8XwAx4sRE04WICacLARnmUvofshl3CT1cc7jp5St
TIyarAaY4MjLbMaTRo00apIZNV9XjVHzfWxK+T/ClPLXdJXcQFfU59EV9Rsco+brLOvjPLhy
ndeH7XFmGevjfF1CfZzvI1fxwrftTU7U+Otsqw98XUL1gf8IhvFuomFELkZ2rvpA/EDSqI9z
fqkclLaOtHWkrZPE1vmhamyd/8Zy8EchB3+IzITn05nwLY6t80O56uP8UEJ9nP8KBvQ2Z2r/
IVtC/VACoX4UDGNVomGkTKgfUq6PcwHf8bGl4yMdH+n48GAFHR94lM/q0Qc91aNv7H3hb2vP
hraXOgJYkXvfiFyh4sEq7kyks45Pr4Y4x6emIc7xeVBYHweO73J/lgmmzK84jk/4XOn4SMen
LJ+mSMdHjpd9eiNVC6laSMdHHnjdz/EhCy/p+EjHp1odn14N7NiDJxEfcmLK7U8i1gTH52T/
aJqYOKXsfzswcHxaOplSbhZ89z8SfPd/Zxwf//UTfPc/SvDd/y0gpZyTjk+Ga/9qGw9Kuf/p
ppQPxz+nI+Ld+N/EqmqqqePb4bfxu64fHXY9z1IMzVAVU3d18mX95IuELcfQFdW2aepJJd/k
amq2ZtiKwZV8fol3dGR5dtbukjpcOkxHWVg+LKgctXyC/C0LKtdieLS1fEbStkq3aW/5sAIA
E0FQmYSUp3bK8umPOg4qh5bPlogFlUeCqJKK2Jf/xlk+YQGAiYgFlaeAZcxU1DaoXCPA52eJ
8FmVlk8WjqzvttIyc9DyIbcLNflO8bNRwM8WQZm5iQn42Qz42ZiAn9Lykfzsqvxklo9h2aT4
m0u+yFz33IBTpmZS98b0FFfDWIsFmuHpmqUrTgeWT8a7av8xLoRn1pZPnCJbSy2f4CPhK+kW
w+k2Ct2mreVTh8YCeCazfDqryNYivuVTQ+E5HMBTAfCMWj4hPMcCeCa1fB4E1XMgPJeME8NT
Vs9Jg+9ZVs8h731uRI5xX1o+kuUJ2XQnvcpXyQI0tqIzWUaEI3Iy6OqurbsebmvGSvQIvSjZ
5bou9HwgQsNLr12pck4vtLxqK+f0opdyl6OOPZ8L+flmu6or50QHmOTQy2rOk56P9HySeT49
GqrF86ltiMs31zWI8s30Az5/jXW5P3kEa+qPOJ5Pj4a2/WygMWW+5lPXKc3nlL3u2fG5ptXX
fDah8w3sTaQfbTO7PRrazvCdsXxqI1fxwjftY074uP2blmqGGg6jsxnqOsEwPk80jJQz1HAg
aVg+F5VKQWn5SMtHWj5JLJ/6hmqxfHrHUrBBSMH6yEx4EZ0JP+FYPvUdUjDJZLg2RQvYru18
WA/mw76dnNh7C4bzKWdir8+WT/Ul8KlBMIwvEg0jZT7VN6Tr+PyB7/g40vGRjo90fHioSqOO
Tz+u49Ovofx1fPrHOj5rxTo+DwsdHzi+K1AQLSRT5v84jk8/6fhIx0c6PnI8lRivdHykaiEd
H3ngdUfHp590fKTjg6rX8enfwK7XwJOIrzkh5X7S8UGlOT5+nZ1afpWEVkFGuTlBJYI8rUQg
HZ+ulmuqxvGglPufjeNDUiJEuzFM29AVzaTBYd0juWHXsx3TVFxdU3TT0BSLVBLwdNPSFMO0
AkHH0SxSH0DTdduyFS3W8SnDztpdUu9X5Y5PcJV7NN3GBjHlXfB91eH41CBWjCCMKdmIxZR3
QawYweo4PmsJ8PmfRPisSsfHr7GAWrjf9N/Cuf9C//7Z/G/6B/wsAH42A36i2s7xsyDgZ6PA
kc0ncHxagOOTT8DPAQn4SWrfFV0nyU/Jzyrh5xH45wxyzVxxMcwI0wjDHMcjoCLGjWH7d2iq
TQrTYZ5priWGmqHYqmGbjuJxNR9SLO6oMu2t/Ye5EKEzUBamz/HFW3X0Zx19tTDg3BOf19Wh
zXF/tqZIXFjMWAQI1ShCXYDQ3fA2ewGENgGEkkJ407gIraPjqKN/Q4SGZ7tDAEKHAoRuDhC6
NUDoKIBQDSDUBQjdDbF0714AoU0Aoc0AodMiCH0YmD4QocvGiRFaGdOHfCJTqFfXCNPHJ+kA
AUkFpg8SmD55UM8HgXo+LaCeT06aPpLoCQl1O/55M6qkLuPqdijLCFnklyaxdFczVHzy56ja
SvQQubDX9ToutHwgPm9G6Vo+fUs+iM+i+DyX4nMOxed83IsCRtJi/Pj1qVs+fcMLvgCN5wI0
zkFMgpmPmARTAJhcjFixm+tRx5bPHH6+2cnE8slqgB0feNnNd9LykZZPMsunb9VYPmvH5psH
CPPNfekauYGup+fQ9fQ3HMunb4aWz6u3Hfbe4b/Kl8/y6VuC5bN25Dpe+KZ9y4kf9802Rd23
hBT1AMEwfkg0jJRT1H1TtnwuLpWC0vKRlo+0fJJYPgOrxvJZJ5aC6wopODAyE15MZ8LvOJbP
wPJYPgNLsHzWEQzne87EPjBbPg0sgU/rCobx30TDSJlPA1O2fC7hWz6utHyk5SMtHx6q0rB8
1uNaPutVwPJZP9by+Ums5bNCaPnA8f3Jn2WCKbNh+/aWz3rS8pGWj7R85HgqMV5p+UjZQlo+
8sDrjpbPetLykZYPql7LZ31w3QWeRKDt22es1lsjLZ8klQjIO5Xvxb6pON+bfVNxoZOVfHKc
SgT+tytz7id9yyVIKed6s2wVash3mFJuSVCJoGU9YPnISgQZrv2rbTwo5f6nm1KejgLxwlQM
3cUrLtM0DFPRg+I6pmJqQXUdUzc11dYUT9N0xTEsVdFVS8fb+HEnQ9FMa5Sm2Lphujq/ig+x
ew7LfkftLqXDJcMUlIXdc3TxVlwRgjoMlV4YIMFzLqdbjKDt0fRfE0STd8bb7FG8+k1Cvyya
fDB+zUNSKUIQRpM3o0uKsAhBGE0egdiXEI+mt4f4PWXR5J1BJGkPuhzZDAUx5TCafDBYvoQF
CUJs/kSAzdpE2Ow2FXwgN332AbuntZPczAu42VhXWC071u8b4GYuATdlBR/Jza7KzbCCj0b4
RHQbzfQ0TCctiP/qdmCs2p5hWYrtaIrhWkKgeYpjG6blWrEVfDLfVfuPb9erkgo+BJ61+PWC
58yjW2xD2xr9t60aW4f2BPDMpoIPhGfo9WwF4LkNgKcG4BlVY0N47gngmbSCzwrg9UB43jBO
DM/KeD3ks65CfW6NqeDTMoDP0OaBBen1rNF/pNcTv7VhaC6rgsNHEbEUNNPxPFN18bmebVSD
17NaHRd6Petl6PX0K/kgPpti83z6b3m8nn4UjWcDNJ4P0JiF1zOXn2h2M/F6shpgxwdedvOd
9Hqk15PM6xlcNV7PBrGJ5g2FiebBwOv5kz95BOvpHtu393oGZ1m9Z5tB/9JnlbF6z+ASvJ4N
Ilfwwjet5/btA8eDs81NDy4hN72hYBh1iYaRcm56cMpezx9LpaD0eqTXI72eJF7PkKrxejaK
peBQIQWHRGbCP9KZsNf27b2eIeXxeoaU4PVsJBhODWdiH5Itn4aUwKehgmHUJxpGynwakrLX
cynf6/Gk1yO9Hun18FCVhtfTyPV6Givg9Wwa6/VsFuv11PYXeT1wfFf6s0wwZa7L8Xoapdcj
vR7p9cjxVGK80uuReoX0euSB1x29nkbp9UivB1Wv17NpAzvpgicRfTgB5Ubp9aBs8slpVR/w
U1Pr5jrMJ3+aIJ+cB/lkJKsPZLj2r7bxoJT7n24+mcxO5BvgdbzYIrqN7jqapnieFxTU0TTH
12101TFJdQBSDsDVFcMmxXdMx7B0RXfM4Ll+PQFbVS1dtblqTxhQzn5f7S6ow4XDNJSF3TO7
eCt5QDms3cMCyqLCA72K7b1BQPlQ/JrNFQkoJyk80Iu+3t6IBZQPBYuYZtQ2oLyZAJ5rJ4Jn
t7R7fIOmJr9ate/8BLKAnkhAz9kJ6FkAtXtk7TtJzzWZnqz2naP6xXQMxyCBS0opx9ED5cb0
MLxM8rX/ZhzQTNU2dPyvwfV7ZtETuzLsrP0HuY2R4nfpGz7HJQZoTbH43Xy6xUjaVuk2DgDo
rnib9IrfJQFoDeIXvwsBqgKAOgCguwKArk7xu9r+7BiFAD17ohiglTF8yCc2hfqJa4zh0zqA
z9G8oHKPKjB8cluD+raDQH3bwaC+rTR8JM8T8ulu/JNYPpUTZXTNUHRmyohwRJQFjCPXNGwF
Q83RvJXoUdzxh7pm54WmD8To7Shd06d/yQfzORSTF1CMzqUYXYh7cQ1G0zL8+E2pmz79KSLP
AYi8ACByLmIizELERJhrAC6Xhe8v/nsT6tj0uYyfcfYyMX2yGmCygy+beU+aPtL0SWb6bFI1
ps/msRnnLYQZ500aWB+v9CePYF3dl2P6bJKh6bPORj8MO+mSM8pn+mxSgumzeeRqXvim9eNE
kDfJNkm9SQlJ6i0EwxiQaBgpJ6k3Sdn0ubxUCkrTR5o+0vRJYvoMqxrTZ8tYCm4lpOCwyEx4
OZ0J+3NMn2HlMX2GlWD6bCkYzlqciX1YtnwaVgKfthIMY2CiYaTMp2Epmz5XYD5t3p5PmipV
H6n6SNWHxyqo+sCjfFaPPuipHn1j7wt/XUdwVZ8RVPWBl6d4rIo7D+ms6jMyVvXZJlb1eUJY
wgeO7yp/mgnmzKEc1WeEVH2k6iNVHzmeSoxXqj7SuJCqjzzwuqPqM0KqPlL1QdWr+owEX7EC
TyIGcdLKI6Tqg9qqPuT+1pqWToWVC4Kwck4QVp7TQViZbNvau5UFqxKEldUEYeX8T4Dqs4EM
K2e39q+28aCU+59uWDmsrENqAuh4xaWZloNva3pQH0BzNF+/0VSi3qgkVqK5pqaYhp960lV8
r2FZwZMt3RilKoajuZqjKi5X9yFf2X902fbX7so6XEAchrJQfo4v3kqi/NTRKFX4OVGwjU63
8UBieXd83wSQWN4HJJan4deckanyU0fBPAqklXSQVvIQSyzvTu8noJ2AWGJ5H8QSy9PAYmYG
aptY3kYA0Q0SQVQW9EHVJcz6r5+AogMSUBQBiual8iMpWiUUPYJOY5riGCaxcFQdU812KNUc
z6ZVdmzTVUxdU3RPF0NNVUzTtHXVFjg/xCo9qkx7a/+ZLkToDJSF9NM5hAbPKdAtOrZmGUKb
AEKJMTutaq3ZEKFNAKHNAKHTIgh9ApT1gQi9eZwYoVL6SYPyUvrprn+k9NNBdRzVU+zQmxHj
iKgLlm47huMouo5vutUg/ax254XSzwgp/VSF9POnHg3+hNs+TtaVrJ9kR182E5+0fqT1k8z6
GV411s+o2LyzIsw7Dwf1fa6iH0iRhfVgjvUzPEPr58x7Tv3h/pFlrO8zvATrZ1Tkgl74pq3H
iSMPzzZVPbyEVLUiGMaGiYaRcqp6eMrWz5UlY1BqP1L7kdpPEu1ndNVoP2osBjUhBkdHpsIr
6VS4Pkf7GV0e7Wd0CdqPKhjOTzgz++hsATW6BEBpgmEMSTSMlAE1OmXt5yqB9qNJ7UdqP1L7
4bGKV+GHHOVP9eiDRvbsy70vyiqTq/2YFajwY8VqP3as9vM3ofYDx3e1P80Ec+ZWHO3HlNqP
1H6k9iPHU4nxSu1H2hdS+5EHXnfUfkyp/UjtB1Wv9mM1sOtO8CRiY05i2ZTaD6o+7cePbvUu
yMByl4w3VeN4UMr9zyqwrJskyqTppolv60YQZdIdM9BwdNsjjo6qWJZjkawTebLuOA6+rZrB
k03NUhXbsQ0D3+RKP2GRgnLsrd1VdTOSV05f+Tm2eCu58rOg+BlRnPJTW8G8cmeVn1q0+nll
WwDQzRMBtNsoPz6ZejFKNQLlp9JVfkjVoUJvVnWoMQFBWxPUyMuBKj+k4o8kqCRoNRB0Jgpq
rWAiORoJA9sGKa/j2DQMbAcSjm5pOiaVrqi2EUc0x9NMV9G4vk9YIi/zXbX/JBfCcyrKQvY5
JhE8a/F5Wm2xwk9YIi++wk8NGgvgOQHA8xD8mlNSgWctheemAJ6rU+GnhsJzLIDnBADPQwA8
p0Tg+Tcg+0B43jpODE8p+6TB97RlH8LQ5kGMoa2DwBmplH0kyxOy6U56na+SRXIUS2O+jAhG
5G7H1VzybMWxzJXoEXpZsst1XSj6QISGF1+7iuhTg5bgx5dXlegTonIJYhrMctSx6HO1IOGs
VZ3oEzfCJMdeVpOeFH2k6JNM9DGqRvRxYhPOrjDhbNCF8tp0UX01XVRvwhF9jAxFn/O+euWx
/M5nlU/0MUoQfZzIZbzwTWvkBJCNbHPURgk5alcwjC0SDSPlHLWRsugzr2QMStFHij5S9Eki
+nhVI/psG4vB7YQY9CJT4Tw6FW7KEX288og+Xgmiz7aC4WzGmdm9bAHllQCo7QTDGJZoGCkD
yktZ9JkvEH10KfpI0UeKPjxW8UQf8gnFUz0GopE91+HeF2XVjlzRZ8cKiD4/jRV9crGiz1NC
0QeOb54/zdAvvuWIPjtK0UeKPlL0keOpxHil6CN9Cyn6yAOvO4o+O0rRR4o+qHpFn5+Cb1iB
JxFbc3LKO3YJ0Wd7/1YLN8bUIogpPyOIKbcA0acARJ9mIPqg2s6JPi2CmHKzIKZcSFCZADW0
yPo+XTLaVI3jQSn3P5v6PqriuZpfcEdzDdywnCDJpKpWUCzA0izF86sBWJpHQsUOfjLexNUU
M4w9Obo3SiPfMWup+Mmx9X3Ks792V9Z3LGN9nzr6M4hJ9KfBqSH4FYfiezfH/dmaPmcR3UKh
YSuDbrMtyCvvgZ/b+fo+dXQcdYjllfsjllcOQ1oDKTBD2WdzxPLKWyMm+yggrmSAuNK2iOWV
90Dsu4hXp75PTgDRUYkgKuv7oMrX9/FXB6BKXiEBRRsTUDQHKNoidVlJ0SqhKLm6TIQfXdEc
gxg4rmboiur4nNIVPahahx8yPVOxHU1xVSeGafippmHbmi4o8BNCtCy7a/+pLoToTJSF9HNC
8VbyCj9hkbz4Cj/1+DyZQXQSgOhU/JrTq6rCT1gkbzyA6CQA0akAotMjEH0KSD8QorePE0NU
Sj9pcD7LCj8j/E/bmABUkNKPZHpCRt2Ff96GKmnOWK6tOMycEfGI2AuahSGGTw1NxbCMlWgF
yf90yb4LtR8I0dtQ16vvU4NurNr6PjX00u6NqGPtZ4Eg76xXdX2f6AgTHXwZTXtS+5HaTzLt
Z4eq0X52is077yzMO+8A6vvM82ePYFk9nKP97JCh9vPi5W8duKz+9PJpPzuUoP3sFLmgF75p
Izhx5B2yTVXvUEKqemfBMJREw0g5Vb1DytpPoWQMSu1Haj9S+0mi/YypGu1nl1gM7irE4JjI
VFigU+FIjvYzpjzaz5gStJ9dBMPZhjOzj8kWUGNKANSugmGMTjSMlAE1JmXtZ6FA+zGk9iO1
H6n98FiVhvazB1f72aMC2s/YWO1nz1jt52mh9gPHN9+fZoI5czuO9rOH1H6k9iO1HzmeSoxX
aj/SvpDajzzwuqP2s4fUfqT2g6pX+xkLLrzAkwidk1jeQ9b3QdUXWPZVH1DfpzlBYBklCCy3
gOoEORlYznDtX23jQSn3P93A8uEoiIxqiuoSC8fQXAPf1qiFo5lOUDLA0ExLsS1N0S38w3Zt
knpyVfLNsqoXPNe19VF+tQEN38l1fn6Jd3RkeXbW7po6XDpMR1kIP8kKFLTNKs+jW8RnlWvR
OJBVngiyyqQ4wdSqyiqH1X3GIZZVnohYVnkKWMaEueUQn3sK8OkkwmdVCj8j/Ft5fhCYw09y
LesWNJHLTwT4mQP8RECbLXSyPl5zytV9/HUBEH5kfTzJzzWZn2F9PF0xScUdzTMMHWMp8G9M
0/Pr1dm2rZmKaqqK7VlODNHwE0zHtD1dcbm+z2xElIry7K39p7l7RArkpa/7HN/mQ1fys55+
jh8kmX+CX3FDPA024v4MixTIi6/xU78aBfJqwNl1iNC+9Gx4AJ2LQoRuCBDaCBA6DDFnNmmN
n1D3WZ0CeU8D3Qci9M5xYoRWRvchn3wV6nNrjO7TItB9mgW6T6NA90FA98kB3QcB3UfW+JFE
T0qoytf40XRNZcaMCEdEWtA1A/9fNU3FUfVqqPGzml0Xyj57ZFjjp1/JB/LZFJHnU4ReQhFa
wL1YhDG2FKMw/Ro//SgezwZ4PB/g8RLEVJgCYirMIsRUmKWIqTBJavwsEqScjUxkn6xGmOTY
y2rSk7KPlH2SyT67V43sMy425byXMOW8O5B95vuzR7CoNjiyz+4Zyj7bPfdy7YGbl1H22b0E
2Wdc5GJe+KaZnBDy7tlmqXcvIUu9l2AYbqJhpJyl3j1l2eeakjEoZR8p+0jZJ4nsM75qZJ8J
sRjcW4jB8ZGp8Bo6FVoc2Wd8eWSf8SXIPhMEw7E5M/v4bAE1vgRA7S0YhpdoGCkDanzKss+1
AtnHlLKPlH2k7MNjVRqyzySu7DOpArLPPrGyz76xss+zQtkHjm+BP80Ec+auHNlnkpR9pOwj
ZR85nkqMV8o+0rmQso888Lqj7DNJyj5S9kHVK/vsQ08M6iInEdtz0sqTpOyD2so+5P7WToaV
C4Kwck4QVp6ToMZPa+8WWZ2gS0abqnE8KOX+Z1OdQFNMv1yA5lnka4sNI0gyWZrhB4hV3dUs
RddUxdFNg9zvkifrjo2f7IVPNk1VcV3T1Vy8dOPqPmFauSy7a3ddfVKkOEH6ws9xxVtJhJ86
GqUKPyUKttHpNh5IK++On1u54gRhWnkUCCvpIKzkIZZW3h0ElFanOMG+AoTulAiha4TwQzh1
i4ChOcDQZsDQRsDQlk4yNJ+yMOv3ATBUCj+SoWsyQ0Phh3z1v48pUlbHMug3/1uuX7XOs0zX
UVQVP8P0NCuOaZ7h6p5iOV6s8FOOvbX/RHdSBYWfAIcb4FccgvGwKe7PlhGExjuzdSkKPyFC
NwAIHQIQuilA6JYAoUmd2RChqyP8PAuEH4jQu8eJEZq+8OOf5dW3FIWfAUD4aQb1feasQfV9
shR+/DPxwUDrHdwihR9J9ESEuhv/vB2VZs340oy5utKMqWgaKJEjoBExFzzNNnVHsXVVsV3T
WIkexR1/qGt2Xij9QIzejkqXfurQzmg9dCC+fWIKFX46ln5q0Y343+TSTx1F6M6IKTEHIqbE
nIhY/ZtSlZhaxOrf1KF46ec6QdrZ7LT0U8kRJjv6spn4pPQjpZ9k0k9TKP38Ogvppx4lT5Dt
F5t23l+Ydm5qYO/IAn/2CBbWO3Ckn6YMpZ+62Q/c888vTyuf9NNUgvSzX+SCXvim7cgJIzdl
m6luKiFTvb9gGDsnGkbKmeqmlKWfxSVjsDNB6nokpR/5t7tKPwdUjfRzYCwGDxJi8IDIVLiY
ToU/5Ug/B5RH+jmgBOnnQMFwcpyZ/YBsAXVACYA6SDCMMYmGkTKgDkhZ+lkikH4sKf1kKf1c
hqT0s6ZJP4/gn5N7rMO9L8qqyVzpZ3IFpJ9DYqWfQ2Olnz79RdIPHF/Bn2aCOXNvjvQzWUo/
UvqR0o8cTyXGK6Uf6V5I6UceeN1R+pkspR8p/aDqlX4OAZ8KwZOI3TiJ5clS+kHlrfDjnz/0
mi2lnzU23lSN40Ep9z8r6ccwSNEAU/U8TdFNWnTH1PwMsWPatqMrFvFvXE1TVN0kz3VMQ1U8
3bVphR6ShtIt09Q1QzE7kH7KsLt219UnV5n0EzwnLFHQPrHMUsmVlX6SVPlZG6Uj/RwqQOi4
RAitSulne/9WC5dTLRyGkutQR6A8X/qpZwxtBQwtAIbmajvH0FYBQ/MCht7SAUN96baBVflp
7NMxQ5uTMHQDwNANJEMlQ6uDoUfT68sYXJrlkMp1qkNyl5buElLhu51AxbFNyzPJszC8XCuG
a6NUDD7V1lxNcbjmzwkoqChXtl22/2wXwvTnKAv950SWcqM/AzD2p589D8WvuAm+dxjuzwgK
x6V0i9G0bdJttgPA3BPf1wRguj94bCZ+zcO5MK2j46gDMO0P5p6hAKabAJgOAzAdAWA6GsDU
BDDdDsB0T8Tq/TQBmO4PYDoTwPTwCEz79GfHK4RpXZMYppWp90M+wymsQfpPq0D/yQ/kM1Vt
mM0/Zwb6Tx7oP7nB4JxZ1vuRbE/IKjKr3YEqWjTHNBWTKTRCIBGLwVRt1/AsRcMng667Ej2G
e/5wF+29UACCIL0DpVv1p3QB6BwKygsoSOfSvS3CvbgWQ+56/PjNqVf9CfWYcwAkLwCQnIvY
Rd5FiOkx14Kzz+sR02NuRh1X/VkqSD5bmVT9yWqECQ+/TKY+KQB1ZwEI+dv0iL0vzIkdXDVV
f6bEJp+bhcnngxtYHwv+7BEsrXfnCEAHZygA5b4a8Mllz5dRADq4BAFoSuTiXvim7cEJJh+c
bb764BLy1c2CYeyVaBgp56sPTlkAWlYyBmXVHykAdV8BiGx3eUQACu+LYnBq1QhA02IxOF2I
wamRqXAZnQrHcgSgqeURgKaWIABNEwxnT87MPjVbQE0tAVDTBcMYn2gYKQNqasoC0PUCAciW
ApCs+iMFIB6r4gSgfTgC0D4cAegwrgB0WAUEoMNjBaAjYgWgvkIBCI5voT/NBHPmQRwB6DAp
AEkBSApAcjyVGK8UgKSHIQUgeeB1RwHoMCkASQEIVa8AdDi48AJPIiZy0suHrZEC0Mn+0TQx
ccUCEolrrMm3CTJ3pm85QXi5tZYvJzUnqFiQBwJQLoEA9GlNx+Hl/PosvIykAJTh2r/axoNS
7n+64WUyO5FvjdcUm5QIUHXb8DTFsuiXGds2SRG7nmcZtkJCxJqtKbpnkdSTZpLbmh4803Bc
VTE1x9ZVTzG49k8YlM5+X+2uqMOFwzSUhfozu3grqv4EISxWrKDGTyyTP1fSLcL08mi6jQ2K
FeyCt9kTpJX3BmnlQ/FrNndK/QkTy3HFCmooqMPk8vqIJZc3QEFyOYwp2YgVK9gFRJP2RCyt
vDdiaeVDwSKmGbVNKx8hgOd+ieBZleqPiJ7+t/ZzlCBfr0Gzu2zNPJ+8vYOoNzmU8uvmZL0f
Sc81lp6s3o+q+UXsyBeue47nBZxSzQBppk2K2KmkiJ3mmWKojcJPwDjUHL2Dej/Z7639Z7mH
lbHeT4jQOvopfoA8Xsm8hXSL+JJ59WgC6lVsJ6v3AxFah1i9n/BcN6uSeaHwM4Ge43em3k9f
IPxAhNY3iREqhZ80KN8Z4YeQVBXU+8kB4acZCD+NQPhpkcKPJHpCQqVR76c0ZcZwTMVhyoyI
Rr6yYFqa4eKmrlimnk69nwp1Xqj7HJZyvZ+sdZ+1KGZ7omswypbhx2+qiO4TVsNZiJgMcw04
41yGmAxzE+pY97lBkHO2K6b7rM4Ikx192Ux8UveRuk8y3Wdm1eg+P4/NOR8pzDnPBLrPQn/2
CBbWTRzdZ2aGus8rx9ZYtww/s3y6z8wSdJ+fRy7ohW/aJE4MeWa2aeqZJaSpjxQMY/9Ew0g5
TT0zZd1neckYlLqP1H2k7pNE9/lF1eg+R8Vi8GghBn8RmQqX06lwH47u84vy6D6/KEH3OUow
nH05M/svsgXUL0oA1NGCYRyQaBgpA+oXKes+Nwp0H0fqPlL3kboPj1Vp6D6zubrP7AroPsfE
6j7Hxuo+/YS6DxzfIn+aCebM6RzdZ7bUfaTuI3UfOZ5KjFfqPtK6kLqPPPC6o+4zW+o+UvdB
1av7HNPALtjAk4ifcRLLs2W9H9Q2sEwy5a01+U4Flptr+WFqVNcidZ9uF2+qxvGglPufje6j
K7pHIsSmbeu6onl+AR5dMVzXL8Dj2bqrK66hKbanKR7JEquWg5uOS5+paraqGCSC7BqKF6v7
ZL+vdlfUZ1dQ9+FV+gkual9FtxhJt1HpxfbsdJ/OVvqpoUAeCWJKKn1+2rrPsQJ4TkkEzy6l
+1RztTzy+o0Ces7ugJ4koj6xBo0NdZ9cAt0HJdB9WgA9c5Kekp5VQk9SX4UULNMUS/er7hik
Rp1pUQHH8uyAaJ5rmgqpXKebhhBpo8idnm7pBr/Gzyx6YleGnbX/JBcCdDrKQvZJp1ReAFAH
AHRX3NfxQPaZCAA6Bb/m1IqUygsB6gCA7krf17BUXij7TAQAnQIAOjUC0H5A9oEA7d0kBqiU
fdJgPE/28Tk9kM/RRoHsg4DskwOyDwKyT0HKPpLnCfl0F/55G6pofRzHhb6MgEa+sGAbjkX8
VV3xHG0lWkEyP12y70LVB0L0NlS9qk8d3WsA0QLuxSJ831L8+I1lU31CQF6CmAhTQEyEWQTO
NpciJsLciDpWfW4SZJydsqo+pY4w0cGX0bQnVR+p+iRTfWZVjepzXGzG+XhhxnkWXSo30N/J
m+iy+mCO6jMrQ9Xn+etOuubejcpY2WdWCarPcZGLeeGbNpkTQZ6VbZJ6VglJ6uMFw2hONIyU
k9SzUlZ9bi4Zg1L1kaqPVH2SqD4nVI3q86tYDP5aiMETIlPhzXQqPISj+pxQHtXnhBJUn18J
hnMoZ2Y/IVtAnVACoH4tGMbURMNIGVAnpKz63CJQfVyp+kjVR6o+PFalofqcxFV9TqqA6nNy
rOrz21jVp79Q9YHju8afZoI582iO6nOSVH2k6iNVHzmeSoxXqj7SuJCqjzzwuqPqc5JUfaTq
g6pX9Tm5gR178CRiBietfFKXUH18bYZTg2BX/6hp5dYmeEZQmwDVsyBTCwgr50FtgsbaztUm
aOWElf3XrCusVm0Cvz5Cb1Z1qNCQl7UJuky4qRrHg1Lufza1CVTFcT2XlAuwSNUdJwgQq4qr
q0G9ANfTXMUjNy3L9IiYg29qnq4rqmoGuSfHMUaZuqLrhunwZZ8wrVyOvbW7qn5SpDRB+rrP
scVbdfRnEJHoTyNaG+FX3BjfuwXuz/BIaYLRNGhl0n/bliaow3ivKbaTlSaoo+OoQyyt3B8x
WG+EWFp5Y8TSylsgllYejlhpgtEgqhS+p7zSBGE8aTxdmHSmNMFvBQD9eSKASt0HpaP7+LUE
BARt7oQsSwiaS0DQ1gSybA7oPkT9kQSVBK0Ggs5EgXRhKI6uk2sWquEaiq35SDMw0iyCMc80
XU3zcJM4OkKgqeQBQ9UMruwTurKZ76r9J7kQnlNRFqrPMcVbyVWfecWARaj6BP+2d2UZPCcA
eB6CX3NKRVSfEJ5xrmwIzwkAnocAeE6JwLM/UH0gPBuaxPCsjOpDFkqF+twao/q0DOAztHkg
n6FIoPrkt2J8R4MYQ1sGsdq3Oan6SJYnZBMpHXMzqqQuo7t20ZYRoYj4Crqj2jY+09NUxfRW
+vV8/tr1Oi6UfCA+b0bpSj79Sj6Iz6bYPJ/+O4ficz7uRQEjaTFG0fWpSz79KBrPBmg8H6Bx
DmIKzHzEFJgCwORiuh9yIfd61LHkc6sg3exmIvlkNcKOj7zsJjwp+UjJJ5nkc2LVSD6nxKab
fydMN59IF8lr0QX1rXRBPZMj+ZyYoeRzwTqX2z/fr4z1fE4sQfI5JXIJL3zTDuOEj0/MNkN9
YgkZ6t8JhnFkomGknKE+MWXJ57aSMSglHyn5SMknieRzatVIPvlYDJ4mxOCpkanwNjoVHs6R
fE4tj+RzagmST14wnCM4M/up2QLq1BIAdZpgGL9INIyUAXVqypLP7QLJx5OSj5R8pOTDY1Ua
ks+ZXMnnzApIPmfFSj5nx0o+awklHzi+a/1pJpgzf82RfM6Uko+UfKTkI8dTifFKyUe6FlLy
kQded5R8zpSSj5R8UPVKPmeBb1eBJxG/5GSUz+wSks+I4PIgN6KcF0g+twgkn65QkYBsWwAR
5eYEEWVZz6daYk3VOB6Ucv+zqeejKSopsWPYKokJW2GRAE01/SIBrm1bnmJ5mmIapEiARjJP
Jqm3Y+tWEHrSNWOUodiOqxmqE1vPJ/t9tbuifmYZ6/nU0J/19COIIJ7FyyhfXfx8KK4cQR0a
BzLKyer51ICFQZhR7osYqLMqRxBGk8YhllFOWs/nbAE8j0sEz24v+Ph6ak3nFNmCgJ45AT3z
CejZAuiZT0BPWc9H0rOr0jOs52MohmZhpOl+hTn8M7BuDNv3VD3L1XTMME1VXEN345Cm6abm
tXNW29bzKcPO2n+Se2aV1fMJQFmgW4yi2+j0fhcAdDd8314AoOWt5xMasqMAQHUAUBcAdDcA
0L0AQJPW81kLSD4QoH2axACVkk8ajG8R1PNpFtTzGSCQfFqo5EPew8ZBrUWOosFM8slLyUfy
PCGf7qTX+SroyhiGAUri8FlkeaPw3ZbqYWBZjmLa+kr0CL0s2eW6LhR9IELDi6/VKPoECL2Y
InQB7sVCvK+lGEfLyyb6hHi8GDENZgFiGsxC+vphrZtQg1mOOhZ97hAknL2yij6ljjDJsZfV
pCdFHyn6JBN9zqga0eec2ITz74UJ5zNANZ9r/dkjWFTP4og+Z2Qo+uj7rv/K2L+eXj7R54wS
RJ9zIpfywjdtNieAfEa2OeozSshR/14wjOMTDSPlHPUZKYs+d5aMQSn6SNFHij5JRJ9zq0b0
OS8Wg+cLMXhuZCq8k06Fx3BEn3PLI/qcW4Loc55gOMdyZvZzswXUuSUA6nzBME5INIyUAXVu
yqLPXXzRR1el6CNFHyn68FiVhuhzEVf0uagCos8fYkWfObGiz9pC0QeO7zp/mgnmzNM4os9F
UvSRoo8UfeR4KjFeKfpI30KKPvLA646iz0VS9JGiD6pe0ecP4MILPIn4DSerfFGXEH26Yi0C
PyZV11pyVNl//YaCrObTZaJN1TgelHL/s6nmoymu4ds3lqlrimNrgXzj0eo6juZYqqJrmmJo
NnmcPFdXyR2OrgfPdYm+41qmYTn4dWKr+ZRjb+2uql9Uxmo+yQsSzC9+RhTKPsE27bPKtcV2
smo+WRckqEcdZ5VrUeeq+cwRAPSURADtUrIPqdEwEaGxPEo9IyBoCyBoARC0Gcg+qJP18FoE
BG0WELSQgKCogfWtJQFB1QQEzQOC4mNQElQStCoIeiQKpihNsT2TJIs9SydpYMcKQOVovr/q
ObZnKI6hq4phYcLFUM3DT9BIsR2u70Mg88uy7a/9Z7oQo4ehLJSfX7XDaG//3/4UiUPwKw7F
mNkcP7I1/Xz6WrqFQrcxKEa3BRjdAz93AsDoPgCjBKEzOsRob8SK4oUYHQIwOhRgdHOA0a0R
U34UgFEDYHRbgNE9AEYnAIzuAzA6DWB0RgSjawPlB2K0b5MYo+krP/55Xn1LUfkZAJSfZqr8
+J8r1U9co5Ufn6YD+TRtFCg/+JApEj03iNEUDWbnygWp/EiqJ6TUXfjnbag0b8bXZozV1GY0
UzFd5s2IaGT553+eZjuKiR9SbW8lWkHSP12y70LpB0L0NlS69FOHdkbroQPx7RNR/5IPZSb9
1NO9BhAt4F4swvtaih+/sVPSTx29SL0zYkrMgYgpMSfS1+EpMSEgL0FMiSkgpsQsArBcSrcl
F3ZvRB1LP3fz08662mnpp5IjTHTwZTTtSelHSj/JpJ8Lq0b6uTg27XyJMO18IZB+rvNnj2BZ
fSJH+rkwQ+nnmUevvHxl/9PKJ/1cWIL0c3Hkkl74pp3ECSNfmG2m+sISMtWXCIbxu0TDSDlT
fWHK0s+fS8aglH6k9COlnyTSz9yqkX7+GIvBS4UYnBuZCv9Mp8KTOdLP3PJIP3NLkH7+KBjO
bzkz+9xsATW3BEBdKhjGqYmGkTKg5qYs/dwjkH40Kf1kJf1chqT0syZKP0/hn5Mj0k94X5RV
V3ClnysqIP38KVb6uTJW+hkglH7g+Bb700wwZ57PkX6ukNKPlH6k9CPHU4nxSulHuhdS+pEH
XneUfq6Q0o+UflD1Sj9/Ahde4EnE6ZzM8hVdQvrxI7yo/XcUj/CPmvZVf8gaeiLKV7Q+AQlZ
5QSR5TkJIsutQPopJIgsNyaILOdAZLlFSj8Zrv2rbTwo5f6nG1km58UzyTm/4hm2h5dcGr6l
2X6AmJQKcIIEsW0alqI7jqqYum1rikXCxKrjqoamGI4d5J5s1x1lKAbe3HQVfoEfUgPnqHLt
rt11dbh8mImy0H5YiYI6+rOGXlMOLpcnK1EQBCs8kFfeHT93PMgrTwJ5ZVKeYDo3r1xHxxEG
ktaij4VTTqklCsKwkodYXnl3EFAaj1heeRJieeWpYCkzHbXNK18pQOg5iRAqa/xIhkqGSoZW
hKG6oukaiQPrhqNjXNEaAJrtBFDD/9qKbfoVeEwx1FS8hWvbtqloXOvnGLyro8u1u/af6UYh
mr70c0LxVvI6P4syg2jWdX6ygOgAIP1AiPZrEkNU1vlJg/NpSz/kPDs3KF+83TKI1fnJSelH
Mj0ho27HP29GlS2WowNxRkQj4i4YrmZohqk4mrMSPUQu73W9jgt1H4jPm1H11vjh6T41GCY1
6Pqy1fhJIsPUUEwuRqwCzvWoY93nXkHOWStrjZ9SR9jxkZfdhCd1H6n7JNN9Lg91nxOy0H2C
BXqy7NhVsTnnq4U558uB7rPYnz2CBfUZHN3n8gx1n5579HiqMX9m+XSfy0vQfa6KXMoL37Qz
OTHky7NNU19eQpr6asEwfp9oGCmnqS9PWfe5r2QMdiZCXYuk7iP/dlfdZ17V6D7zYzG4QIjB
eZGp8D46FZ7F0X3mlUf3mVeC7jNfMJyzOTP7vGwBNa8EQC0QDOPcRMNIGVDzUtZ97hfoPrrU
fWSNH6n78FiVRo2fRVzdZ1EFdJ9rYnWfa2N1n4FC3QeOb4k/zQRz5qUc3WeR1H2k7iN1Hzme
SoxX6j7SupC6jzzwuqPus0jqPlL3QdWr+1zTwE664EnEBZys8qI1ssbPyf7RNJEbYcqBqHIz
iCo3gho/LZ2s8dMsiCojQVR5doKocgFElZsTRJVRgqhyy/osqpyTUeUM1/7VNh6Ucv/TjSof
joKwqKaYukP0G5t8Q6zhGUGOybSD6LBmaqbv5tieFUaedMNy8DNcWlvAcsgzVdsyDLwBV/Yh
pQmOLM/O2l1Th0uH6SgL1eeY4q1oSjkI326AX3EIRvKm+JEt6XOupluMpG2VbuOAlPKueJtx
IKU8EaSUp+DXnNqplHJ/Ot1sgFhKeQhiKeVNEUspb4lYhZ+RIKikgqCSg1hKeVfEUsrjEEsp
T0QspTwFLGPCxHKIz2sF+Lw4ET67perjx4Fr8pKfkp+SnxXlp21YftU61cN4sinSHNV3b1xL
N2xLIeKqasYhzVVdfIeielzRh5XIy3xn7T/LjQI0fc3nOCFAo5pPTRGg88sO0CSaT02FADoQ
aD4QoP2bxACtjOZDzhMLa1Btn1aB5pMXaD6qQPPJgdo+zaC2TyOt7eMrP4PzUvORPE/EpzRq
+5Roy7iKY0Z1mfY48muU2Jhnmqdo5AQxndo+lem7UPZZlHJtHyj7lF7b5xwKyQsoROdSiC7E
vbgGg2kZfvwmDLd0ZZ+w8s05AJAXAEDORUyFWYiYCnMNgOUyxCrf3ET3GSf7/EWQctYzkX2y
GmGigy+jaU/KPlL2SSb7LKya2j7XxaacFwtTzgsbWB+X+LNHsKy+kCP7LMxQ9jn35M0WzZta
RtlnYQmyz3WRi3nhm3YRJ4S8MNss9cISstSLBcO4JNEwUs5SL0xZ9vlryRiUtX2k7CNlnySy
z5KqkX2WxmJwmRCDSyJT4V/pVPgHjuyzpDyyz5ISZJ+lguHM4czsS7IF1JISALVMMIy5iYaR
MqCWpCz7PCCQfQwp+0jZR8o+PFalIfss58o+yysg+9wYK/vcFCv7rCOUfeD4lvrTTDBnLuDI
Psul7CNlHyn7yPFUYrxS9pHOhZR95IHXHWWf5VL2kbIPql7Z50Zw4QWeRFzGSSsvXyNln2qo
S+C/Zl2BKyLN7jUxNlg8we8P8tf9fnxq3VyHYeVPazoOK+dBWBnJsHKGa/9qGw9Kuf/phpXJ
7DTNz41onunX2lF1fNsxgySTrlm+gONYuqmYhq2SWjoaiT3hm6pJQk+mTr/f2BhFklCmZmmu
wXV9jqbn4dnvq90VdbhwmIayUH1mF28lL0gwj27BChIE/zoguLULxsJeqFexvTdIKh+KX7O5
IgUJahFLKvengN2FAo4Adi+6QNnM7zFLKh8KFjHNqG1S+SYBPK9KBE9Z1acK6On3Dag+uQSq
j6SnpGfXp6en6oG9amuKa7sBpjwjIJrtuphjuqEqtq7rAqKpmHmuqat4M67pw0zZrPfV/nPc
KD7TF32OXQ18LkiEzzq0JxB9qhufYbJ3T8REn6T4XAeIPhCfazWJ8Snr+aRBeF49H190Hcin
KGoQfBnGVozwresGFCXvfW54rkhUJOv5SJonpBO5wncjqqQsoxl2m7I4HBQRV8EyDcNwLV2x
LHOlfzHy/q7WbaHeA9F5I6reWj619PJ3f3pm2hPjtQ5dh8/ilpatlk+IxTl0X0PpOXIovywA
iLyO7rOR4q6jWj4tglyzUdZaPqWOsKPjLsvJTuo9Uu9JpvfcUDV6z82xuebaPqJc8w10gdyX
/u610MX05Ry954YM9Z6j717v1DMfPb18es8NJeg9N0cu4IVv2hWc2PEN2aanbyghPV3bh20H
h/FpomGknJ6+IWW958GSMSj1Hqn3SL0nid5za9XoPbfFYrBOiMFbIzP6g3Qq/BNH77m1PHrP
rSXoPbcJhnMlZ2a/NVtA3VoCoOoigAqH8VmiYaQMqFtT1nseEug9ptR7stR7LkNS71kT9Z7J
HL1nMkfvuYur99xVAb3n7li958+xes+6Qr0Hjm+ZP80Ec+Yyjt5zl9R7pN4j9R45nkqMV+o9
0rKQeo888Lqj3nOX1Huk3oOqV++5GxRRhicRBU5C+a4urff439mPWrgB5VsEAeWOavmQ+1s6
GVDOC2oRNApqEeQ7qEVAtm3p3VrsWyFBQLkxQS0CUn+gWJdABpQzXPtX23hQyv1PN6BMzotn
Iv9rYQ3PV25IdQDNod9TbOuBcWM4Nn7MURXTsixN0UjKRDU9x9XwIs2jeo7ljlIVzdAd3fIU
i2v4EAnmqHLtrt11dbh8mImykHzalyOoox9EBCnltvV82qaUt6HbaDTZ7IJyBLvh+8aDlPIk
kFImpQimd5hSrqPo7otYSjlpPZ8wpbwNCCtpiH0XsYtYOYLd6P2b0CVJmFKehFhKeSpYykxH
bVPKfxYg9LpECK1KyWd7/1YLl1MtHMmHXIc6AuX5DK0HEWBQz6cA6vk01naunk+LgKHNAoYW
EjAUNTCGtiZgaC5JPR/A0NwGkqGSodXBUHK2RWr6kOo4muZ/27+NgeVYus81fLfp+WXqXM1w
DFUxMMWIeRODNdt0Td12FY1r+hDKzCrfDtt/rgtBejjKQvf5dfFWHf0ZQLE//dx5KH7FTfC9
w/C573AKxuvoFgptG3SbbQFI98D37Q1Aui8AKYHoTC5I6+g46hDTffqDeWcoAOkmAKTDEKvr
Mxyxuj4KAKkBQLotAOkeAKR7A5DuC0A6HYB0ZgSk6wLdB4J07SYxSGVdnzTOl2Vdn+76R9b1
id/acU3FYuKMiEfkbsPRPcwzxdIVz6uGuj6r23eh+HOXrOtTFXV9HhYkns0uVtcnwcGX0bQn
xR8p/iQTf+6sGvHnntjE873CggZ30qVyA/09fJguqxdyxJ87MxR/tm8Y8uVfjixjXZ87SxB/
7olc1AvftEWcQPKd2eaq7ywhV32vYBiLEw0j5Vz1nSmLP4+UjEEp/kjxR4o/ScSf+6pG/Lk/
FoN/EWLwvshU+AidCq/hiD/3lUf8ua8E8ed+wXCu5czs92ULqPtKANRfBMNYkmgYKQPqvpTF
nxUC8ceS4o+s6yPFHx6r0qjr08IVf1oqIP48GCv+PBQr/gwSij9wfNf700wwZ97OEX9apPgj
xR8p/sjxVGK8UvyR/oUUf+SB1x3FnxYp/kjxB1Wv+PMguPACTyKu56SWW7q0+EPq30xEaCwv
yPSMQPxpAeJPAYSWm2loOa3KBCRklROElud0EFr2+9AbfKdygro+KEloGVQmyEnxJ8O1f7WN
B6Xc/3RDyyS2S+KjumLpLglGuYZu4oamkSgTvmEG5QI8yzQU3VEVw7BcXVH97zq2Ld0hZQbs
4LmaTVQdw9MMz+ZqP2FpgjLsrN01dbh0mI6ykH6OKd4KpZ/e/r/9aWRqCH7FoRjJm2Nch6UJ
5tMtWGmCIFThgazy7vi540Fln4kgqzwFv+bUDqWf3ohllUPpJ4xnDaSoDLPKmyOWVY4rTRAG
lTzEssq7g3DSeMQq+0xELKs8BSxjQgEoxOdDAnzenAif3aayjy+89iq0E2d9iaemc9JPs4Cf
SMDP2Qn4WQCVfZoTSD+Sn5KfXZ2fxFolteoM0yMFADxWAMAXcDzH8hT/ESMWaLrpuPgpAuFn
Fj21K8PO2n+WGwVo+rJPe2uWV9unllqztW0AOpK2VbqNAwC6K4bSOCD7dB6gSWr71CK+NRvK
PiMBQFUAUAcAdFcA0HGIyT5JAToIyD4QoAOaxACtjOxDPo8p1KtrjOxTEMg+OYHsM0Ag+7SA
2j6NQPZpHcRkn7yUfSTPE/LpDvJZJ6qoMKM6oS4jhpFfrsR1NdcwFc1QHHslehj3+oEu2HOh
6AMBegtKV/TpW/JhfBYF5HkUoBdTgC7AvViIobQEP748ddGnb3jBF8DxPADHixHTYBYgpsEs
BKBcgpgGsxx1LPo8Kkg4W5mIPlmNMMGhl9mUJ0UfKfokE30eqBrR5+HYhPMjwoTzA0D0ud6f
PYIl9Q0c0eeBDEWfLU5yh5y7cxlFnwdKEH0ejlzIC9+05ZwA8gPZ5qgfKCFH/YhgGLckGkbK
OeoHUhZ9HisZg1L0kaKPFH2SiD4rqkb0eTQWg48JMbgiMhU+RqfCGzmiz4ryiD4rShB9HhUM
5ybOzL4iW0CtKAFQjwmGcWuiYaQMqBUpiz6PC0QfW4o+UvSRog+PVWmIPk9yRZ8nKyD6/C1W
9Pm/WNFnsFD0geO7AQV5QTJn/oUj+jwpRR8p+kjRR46nEuOVoo/0LaToIw+87ij6PClFHyn6
oOoVff4GKkTDk4g7OEnlJ7u06FNKUJm8U3lQ4ScHgsqtnQwq52v51Yca61pkULnbBZuqcTwo
5f5nFVQ2bb9WgG5q+LZm0Zo7quOrN5pu64Zimfimih/XPOLpGOTbjTWdxox1UkvA9BxDMyzF
jBV9yrCzdtfUn6yA6MPLKddhuNTi1wueM6/4CVFY3Se4Wlb+nHIo+myGWE55K8RyytHqPnUo
/Zzy/wnweU8ifK4R1X0IT55Bs7n8RKC6TwvgZx5UyGus7Zwo2yrgZ17Az0ICfqIG1reWBPxU
E/AzD6r7IFndR/KzSvhJcEamKMwqwzUI00zLVhXXdYNaO57rBvaNjrHmKsSv8TzTiKGa5miY
ap7A9SGfF/yybPtr/4kuxOhhKAvd51fFW9HaPgH2NsKvuDG+dwvcn+H0OWFtn9EUkya9v21t
nzo0AWB0H4DRafg1Z3Sqtk94xrsRwOjGAKNbAIwOR8yXHQ0wagKMRmv7hBidADC6D8DoNIDR
GRGMDga6D8TowCYxRmVtnzTOlHm1fXyaDuTTtFGg+yBQ2ycHdB80mJ0pF/BtqftIqiehVOVr
++imrXigPg6fRr664Nia7pikQolmOdVQ22d1+y5Ufp7sIrV96uheA4gWcC8W4fuW4sdvxH/L
U9snBOQliAkxBcSEmEUAlksRE2JupLfjlJ8nBFlnu6y1fUodYaKDL6NpTyo/UvlJpvw8UTXK
z1OxWee/C7POTzSwPt7gzx7BsvpOjvLzRIbKz5gfP3jsb4POKJ/y80QJys9TkUt64Zt2FyeK
/ES2ieonSkhU/10wjHsTDSPlRPUTKSs/T5aMQan8SOVHKj9JlJ+nq0b5eSYWg88KMfh0ZCp8
kk6Fd3OUn6fLo/w8XYLy84xgOH/mzOxPZwuop0sA1LOCYdyXaBgpA+rplJWfvwmUH0cqP1kp
P5chqfysicrPU/jn5IjyE94XZdULXOXnhQooPytjlZ8XY5Wf9YTKDxzfcn+aCebMxzjKzwtS
+ZHKj1R+5HgqMV6p/EjzQio/8sDrjsrPC1L5kcoPql7lZyW48AJPIv7KySy/0CWUH1FkeUKw
juauoWejPF/5AZFlVNPSph5BeH9zJyLL5HuOG+vy3JBVQRBZvqWDyLJfK6GBfY9yS0O+w8hy
Y4LIcg5Elluk8pPh2r/axoNS7n+6kWVyXjyTnPMrtk3ywapq646GW5bhBSFi2/GCiju2Z2mK
7WqkKIDqaoqlq4qmGaam6J4RJJ8c0xmluYqlqY7FlX5mI5IJLdPu2l1Xh8uHmSgL7YeVJwjz
ykF9n7Xo5fKN8Ss24ntJaYKR9DnX0i00eqnbovdvB/LKY/HzJxQvhWOIgrwyUX6md5hXDuv7
rAWmnI0Ryys3IpZXDksSEFyPRCyvrNGlxgZ+L1lYaTvE8spj6bZhXrmG4nQSYnnlqWApMx21
zSu/KEDow4kQ2m3q+0BtlnAqR+vjdba+j19br5bP0NZaPkMnJtB+mnuzvjUmYOgzNR0zFAFt
Nr++ZKhkaHUwdAa9pqwrhkeYpjuqg2+btGKdaekB0EzNUDGs8BNsIc5IPTsD329whR+CziPK
sKf2n+RCdDajLFSf2cVbHRmzNcXKPlfRLUZSNI6m6LQAOsfg+8YCdI4H6JyMX/PQ1I3ZsDRe
tLJPiM7RAJ0WQOcYxLK9YwE6xwN0TgboPDSCzvWA6gPRuU6TGJ2VUX3Ip16F+twaofr4Z4kD
+ATNCVQfJFB98qCyDxrECNoyiNE9J1UfSfKEZLod/7wZVVKXMTxdZ7YMH0XEV9A13dR11bXx
4+5K9BC5aNb1Oi6UfCA+b0bpSj79Sj6Iz6Z4PI/icw7F53zciwK+bzF+/PrUJZ9+FI1nAzSe
B9A4BzEFZj5iCkwBYHIx3ZacvV6POpZ8/k+QbnYykXyyGmHHR152E56UfKTkk0zyeb5qJJ9/
xKabXxKmm58Hks9yf/YIFtQPcCSf5zOUfHb+5Yrjjnj+9PJJPs+XIPn8I3IBL3zTWjjh4+ez
zVA/X0KG+iXBMB5JNIyUM9TPpyz5PFUyBqXkIyUfKfkkkXxerhrJ55+xGHxFiMGXI1PhU3Qq
fJAj+bxcHsnn5RIkn38KhvMQZ2Z/OVtAvVwCoF4RDGNFomGkDKiXU5Z8/i6QfFwp+ci6PlLy
4bEqjbo+r3Mln9crIPn8K1byaY2VfNYXSj5wfDf600wwZz7LkXxel5KPlHyk5CPHU4nxSslH
uhZS8pEHXneUfF6Xko+UfFD1Sj7/Ahde4EnE45yE8utrZF2fY/2jKcf/tmIQUM6BugQISD6F
ms7VJWiu5fcN1bXKuj7dLtZUjeNBKfc/s7o+ph8b1l0T3w5yTKZnBoV2TEPXFc8k9QM8Q1Ns
3SbfbKw6lqZYNn2y7eLtHcPQHLyh0VFdn6x31u6a+usVrOsTXBX7CX7FDfEc2IgfGUYvq19N
txhJt1HpNtnV9elHp5vwithAitMwpdyImOAzDDHBZyRi30as0tdMu65PqwCfTyXCZ7cUfLKo
i0f61ijgZz4BP1sAP/MJ+DkgAT8RkGTzkp+Sn1XCT6LczPCR5qo64ZThuhohU8Ap19Ep1Iiy
quuaYuheHNNcw7I8Dz/GlXxCR7Yce2v/aS5E6AyUhehzvBCh4tJ4hWLIIiyNF2zjAoTuhrfZ
CyC0CSC0Gb/mtIqUxgsR6gKE7gYQuhdAaBNAaDNA6LQIQtcHog9E6LpNYoTKmj5pUJ5X08d/
HwbySaoKRJ8cqOnTDGr6NNKaPuS/Q35kToo+kuiJCHUnvdZXOV/GsTCHmDAjwpHll6NT8Tmd
L6g6K9Ej9NJkl+u6UPaBCA0vwFZjRZ8AoXMpQhfiXlyDsbQMP34T6lWmij4hHucipsIsREyF
uQagchli9W5uovuPk32eFqSc3bJW9Cl1hEmOvawmPSn7SNknmezzWtXIPv+OTTm/IUw5vwZk
nxv92SNYVD/BkX1ey1D22X7pFtMHrlXGij6vlSD7/DtyMS98057khJBfyzZL/VoJWeo3BMP4
e6JhpJylfi1l2eeZkjEoZR8p+0jZJ4ns82bVyD5vxWLwbSEG34xMhc/QqfBvHNnnzfLIPm+W
IPu8JRjO/3Fm9jezBdSbJQDqbcEwnk40jJQB9WbKss+zAtnHk7JPlrLPZUjKPmui7DOZI/vw
Kvqs4so+qyog+7wXK/u8Hyv7/EQo+8Dx3eRPM8Gc+QpH9lklZR8p+0jZR46nEuOVso90LqTs
Iw+87ij7rJKyj5R9UPXKPu81sAs28CTiOU5aeVWXruizq3/UtI8x+d/Oj2bzZR9Q0acFhJXz
QPZp7ERFH1HVAfKahboCN2JVSBBWRg2g2lCCsLKaIKycB2FlfCjLsHJma/9qGw9Kuf/phpWJ
e0NmKFUxScJXUTVVM3HD8Kygwo7paiRA7NqmZyqWZauK4dn4GZbheeTpFr6perQcj0UCJ45j
aKai80v6ECPm6LLtr92VdbiAOAxlofywvHJY0yeISfSnMa2N8CtujO/dAvdnOH3ONXQLVpAg
CF1tC/LKe+DHJoC88j4gr0yyyjM6rOkT5pX7IwbsjRDLK2+MWF55C8TyysMRU37CYgRhTZ9a
CuBtEcsr7wEiShMQyyvvg1heeRpYzMxAbfPK7wsg+o9EEK1K5aezFCVXoo4Q1MXLAYq2AooW
AEVznaQoquNTtEVA0VsSULSRUtRXXddFUvmRFF1jKRoqP6pia4ZFMOV5OkGT7tI6dZZp+FhT
HVfzFJWorBrhnxBrjuaYuhur/JRjb+0/011VRuUnitDgM+eh+BU3wfcOw/0ZESmLp9K2TVHZ
tixeHdobfAScTPkRITSccYYChG4CEDoMIHQEQKgKEGoDhEbL4oUI3Zu+fmeUn58A5QcidFCT
GKFS+UmD8q0DBOejA/kkbRQoPwgoPzmg/KDB4IsxBrdI5UcSPRGh7sY/SX2fynkzpqW4VujN
CFFE1AVH1wxTx2d0GFumbaxEj+KOP9Q1Oy/UfiBGb0fVp/0EGL2QYvQSitEC7sUi/NhSfP+N
+N/stJ8QkRcCRF6CmBRTQEyKWQRwuRQxKeZGen+c9vOcIO/sZa79pDnCZEdfNhOf1H6k9pNM
+3m3arSfD2Lzzh8K887v0sVyA11YP0cX1s9ztJ93M9R+ZrzW0/nirjJqP++WoP18ELmgF75p
L3DiyO9mm6p+t4RU9YeCYbyUaBgpp6rfTVn7eb5kDErtR2o/UvtJov18VDXaz8exGPxEiMGP
IlPh83QqXMnRfj4qj/bzUQnaz8eC4bzImdk/yhZQH5UAqE8Ew3g50TBSBtRHKWs/L/C1H0OV
2k/a2s9aPYK/ssZP12aVSPuZ1WMg+iGi/YT3RVn1OVf7+TxT7efnXFZ9Eav9fBmr/Wwg1H7g
+G72p5lgznybo/18LrUfqf1I7UeOpxLjldqPtC+k9iMPvO6o/XwutR+p/aDq1X6+AN+3Ak8i
XuUklj9fI2v8VHONgpP9/U6UNX7W2HhTNY4Hpdz/bGr8GIquku8vdl3PNBRV97+/2FAM1yX5
YcfWHN1xFPKQZ+iKp2n4ubbq6rrieMFTVcNQFdvRTMPVFSu2xk8ZdtbumvrnFazxIy5QMK/4
CVG0QAGLbqVb4yeLAgX9UTo1fr4U4PPfifApa/xIfkp+Sn5WhJ+6YuvEYjVsx8ZEMn0BB9/p
uUHVHcMxXUw0TdE9PQZpjqFaGqnPw/V9ZtFTuzLsrP1nuVGApq/7HLcaAF0gAQoAugHQfSBA
L24SA7Qyuo//uVR94xpT4ScvqPDTOJDPUdQwkS/1bgWk3nWB1DuIMT43uCB1H8nzRHy6nc4E
lTNmDCfUZYQo8oUFzTEsw8BQwjtzV/qaz1+7XseFmg/E580oXc2nT8kH8ZkUj+dSfM6h+JyH
e7EAI+k6/Pj1+G+6mk8fisYzARrPBWicQ/c1lJ4phxLMAoDJ6xCTYK6nt+M0n5X8fLOhZqL5
ZDXCjo+87CY8qflIzSeZ5vNZBTQffmbsq9h889fCfPNnoLrPzf7sESyoX+NoPp9lqPn89vj+
f+57UL58ms9nJWg+X0Uu44Vv2uuc+PFn2aaoPyshRf21YBhvJBpGyinqz1LWfF4sGYNS85Ga
T/fWfC7laD6XcjD4TQU0Hz4Gv43F4HdCDH4TmQpfpFPhvziazzfl0Xy+KUHz+VYwnFbOzP5N
toD6pgRAfScYxpuJhpEyoL5JWfP5BwYUuZy6z37jx+806aDGXXbad6fGrY2JwymaJuHjfq8a
gKY8Kv4ySquHZ/WEaDqe/m2Sf6v6b4imJgGaoNUTxdDxHDQdz0GT2qftawZoIveSq9Y/Ugz1
ob3oSf+uvtXTJETTVn0ofGYHV1d+bIOm4eGjxwTXRH5sY/WMCB/Fh7XZ5lFyvI8Ejw5q8yiZ
A7YBj27b5lEys40SbkvGr/RhwNy0zaNkKh8NRrQNfTSYuOG7Tt4JElOcSW9HXSO1T3Tipq5R
RxM2m57JS0RPupNdegwn5buKt0L2bBUzhB5gPcwfgs+exiARXNJQencSmcNL6jZ5E/Yfc0BJ
Pe7VyR6PKKnHZO2x88zjpzZujVcfw0vqeJ9EHe9R7PjIkjpO3qZJOpoRLIrwn549Sup9Qyff
9m1K6n0/9rbjxVJp73vfTr7vo7r0+66U1HvSz11mHnX81JL6XNvJPo8uqc/k0QOOb9x63OGl
HSf1nVx09+B8OPISXnSPInOz1rjrgTuNn7jXro0777rb3pN2bdxpwi6NO+22766TsrLs4Zph
TVvJJbfsw+Kacv3btdfj8A/x42f16BF7X/iLq/dp+zljsB4n974RWaTxLhWluR43+sRZ9maf
OMt+Q6FlD8d3iz/hBJcsFu7Q3rIPnyste2nZlyXJJC17OV6WnJKys5SdpWUvD7zuZ9nrfaRl
Ly376rXsDXpisHbkJOKKHdpbDu1PIujHt43VZAmO8G/luQZBXmAJ3iKwBHPAEmwGlmAjKAvW
UtO5smD5Wn7Jslwdv/DnnF6zZXHNko+Kcj4uLcHs9seKa2qKZfqlLj0D39QcIhLgG7bue3uO
45qKbluqYriknJdnei6xDhzXIHW7TC14uuraozRFt0htL8WNLa5Znv3R2ZS/gMi6uGYN/VlP
PywJVMEN8CsOwWDeFPdnS3pRvVD8LDxo63QbD+iAq1dcswYsEEJVsC9iquAGiKmCQxBTBTdF
TBXcErHKYNsgVhRER8wW8Oh+0yiuaQogOi8RRMPwUGN3Kq5JKF2oyTOi1hY6RdEWAUXzAore
koCiOUBR1Kdjik5MUlxzA1BcU1JUUrRKKHqU//vql4z2bJ1wTXMxx0xHCwtv6arlf4OMZpq2
X87SdOx4rhmkdKZhKxpXuCeYmV3GPYZTKh+lR6AsrPvfFG91VGSzBg2naFxMt1DoNibdZjuA
yz3xYxMBSvcDjxGMHpZ6kc0axOpUh9a9AlBqApRuB1C6J0DpRIDS/QBKZwCUHhZB6YbAuoco
vaRJjNLKWPfkc7BCfW6NKbLZMkBA1IF8oqoNs/nfrEOLbJKFVK4PGlu0+mmRTUL+xvXy0rqX
ZE9EqnvwzztRRetUqpbLylSKeWR5o/ADuqo6ju0qHoHTSvQ47vojXbX7QgMfovROlK6B36/k
A/psitILKErn0r0twr24FiNkOR7DrRhx6Rr4/SgmzwaYvABgci5il3kXIeanX0uxRpC5HDE/
/Va6zzgD/+UeDcGX2sSEzLJw8bMaa9IjMYtpMJmLL9NbXTtZFufiN3HmryaO6aH1Ka+LL06W
WX3iJES7j0hC1PqEeA2W2S/TZfafdmjv4mvtYrZkxtx/30a+jF/fKRl/3fVqZze8dPpqy/iN
9DO0Nt2JdKStXKf1Ya+5EeqcjW9FLvSFb9uVO7S3BDVuOpl9WtYp2bGxnSMIh9FZ2dEWDGN+
omFErld2TnaMH0gaNv4/U0RiZ738NT9s3UcicY1G4up6+U6f8nr5YiS6sUj0hEh0IpPiP+mk
eNUO7b18p2MkJpkYB9CVNNyw7eTogMmxXydneVcwoKs5s7yTLaycEmDlCYaxINEwUoaV0ydd
M/8VDCvFh5VbdksI/nJ1X0sorMUpQdE9LaHtuZbQ9hWwhHaItYR2jLWEhggtITi+W/0ZJ5g+
b+BYQttLS0haQtISkuOpxHilJSRlDWkJyQOvO1pC20tLSFpCqHotoR3oiUH/yEnEIk7AeXuR
JTSqK+ebyRr9GcRPPCGQb24BllAeWEKNtS2dqiXWyqkl5r9mXYFrMM3p1dxhvrm1N8heN+Q7
zDcPSJJvBpZQXtYSy3DtX23jQSn3P918M8n3kpypqjiuH3jSLFIm07Fo2NjVVZuEjV3X01zF
Izcty/R0xSChZI3U+lJVM6gF5jjGKFNXdN0wHY/rCIXFxMqxt3ZffQsXDzNQFobQscVb0Vjz
2vRj9J4YRXUYKbVoOH3OQrrFaBpbNum/HrWKyJ/d8XPHF6+Jk2tjLNbcjF9zWqdizSGsN0Is
1rwxYrHmLRAzhIYjZgiNRqyeSPiehobQWvQ1dkcs1jyeLkw2o1fzwlhzM1jIhLZQCNAdBQBd
kgigshonSqcap28aCQjanICgeUDQXAKCttZ0TNAcqMZJKnNKgkqCVgNBybcukpqIhuLoRNex
VMMlSUxascvVfVnHM01X0zzcJDW8hEAjWqxnqJrBVYOOpheyM99V+69bh/CcirJwgtIpZR38
awN47oK32RPAcwKA5yH4NadUpBJnCE8bwHMXAM89ATwnAHgeAuA5JQLPIcAJgvCc2ySGp3SC
0uB7ywA+Q5sH8hmKGgR8B5U40SDG0JZBeVmJU7Icdb1KnLprg5KWfBSRuoK6o9o2PtPTiPZa
DZU4V6vjQg8I4jPtSpxpeEABNs+n/86h+JyPe1HASFqMUZR+JU7oxoRoPB+gcQ5F41C/J8yN
KQBMLqb7IRdyk1TifLVHA9ocdZAjy1oESnOwHR+E2c19UgSSIlAyEWi7qhGBfhqbes4JU8/b
gXTtrf5EEqytr+GIQNtxazOkU5TzgnUut3++35nlK8q5XZ/VL8r508jVvPBNu5YTSQ7ftIm9
gr/tap5Z5HnkEXZRre1i+8RXZr99/Nr5n7Ztzym27bHDDxy9/hWRxwvF9oHrPLXxpHWvjTx/
abE9KH/Wxf2GLI9sf0ux/d7XG58+feBtkde7o9h+bNTJ9+UG3xV5/T8X24tn/OPLoRvcG9nf
/cX2GVcZyn82+mtk/y3FtvbeY8ZRAx6M9OehYrtQ86tnfrbOw5H+PVJsD2jc4uixg1ZE+vto
sf277Z5rcNd7LNL/x4vtj/fPL97yJ09ExvNksX3IscqYwRv+LTK+/yu2/+/CV//Va6OnIuP9
e7G9/bLzfvv50Kcj43+m2N5v2tUXfPqHZyLvx7PFdv/ZX/zz3TnPRt6f54rtFafsOfxfFz8X
eb+eL7Z/e/7CX794yfOR9++FYtv407crnpr7QuT9XFlsf7B470Er/rgy8v6+WGxfc8fiafdf
+mLk/f5HsX3wQ/+95fbL/hF5/18qttd5Zt//XX/5S5H/Hi8X20++dsP4RVe8HPnv889i+7QP
el79pz/9M/Lf65Vi2/3uoPfnXPlK5L/fq8X2Z3W3ur+/6tXIf8/Xiu2lg3qfc+rVr0X++75e
bE/ZbMrKX817PfLf+1/F9vrqXZv/cv6/Iv/9W4vtd+fX3XPb3q2R44G1HxmmNyvPtEaOj38X
2wuWH1J//cR/R44X1j7ZOPemYc/+O3L8vFFsH3DvHfstbHojcjyxtr5T6w8bPfdG5Ph6s9he
6/G+114x6c3I8cba709wxg16/s3I8fdWsf3oymmf/2GftyLHI2svmnzRn/q+8Fbk+Hy72D7l
zXty5+z7duR4Ze2Djnz73Z4r344cv+8U29ZnA/7wu/3eiRzPrD3wN9vb3698J3J8v1tsf/jj
4a+dsP+7keOdtR8/a+6Zn734buT4X1VsX9vvgZFHH7Aq8vvA2vm57z+36h+rIr8f77H9bbje
STMOfC/y+8La7sKdNm196b3I78/77Pdh66MfP/ig9yO/T6z9yU1XzPrHy+9Hfr8+KLb/Zj2y
3j4/+yDy+8bai+//5C9//+cHkd+/D9nv05ghM/c8+MPI7yNrT3lyt36PvvJh5Pfzo2J726Zj
b99p8keR31fWXu+leT/7y6sfRX5/P2b7O/SJHt4hH0d+n1n7729/ufSO1z6O/H5/Umxff1Tj
RPXQTyK/76x91hfjvrnh9U8iv/+fFtvqX7Z7eu7oTyPzAWvPzz+76NlZn0bmB9but8vhv1r7
lk8j8wVrn1T/37HjP/00Mn98VmyvevKSoeern0XmE9be/6KtP3t89meR+YW1H2n66yN1t34W
mW9YWxu87xW7fPZZZP75nM0nL733i9O1zyPzEWuvdfWpP2055vPI/MTaJ08ZvO6Pt34ema9Y
+73Nbnhnu88/j8xfX7D9vZO790T9i8h8xtorlr144d3HfhGZ31jbOPqoqV/d9kVkvmPthWpP
y/jii8j892WxvfaXl/c+xvgyMh+y9m/vHvXqTcd9GZkfWfv9kx6++cPbv4zMl6x90I4HnTHi
yy8j8+dXbD7s8cn+R5hfReZT1jZXnDli8fFfReZX1l70+w1/fPOOryLzLWsP2OuWZzf96qvI
/Ps1m0/X3u26KdbXkfmYtT987pXfzDvh68j8zNo/u+yYvV658+vIfM3ajx9U37jB119H5u9v
2P6Gzvtif/ubyHzO2te26o/98VffROZ31l7n2sevfO6ubyLzPWufevihvxzwzTeR+f/bYvuj
EV/uNMH5NsID1j7443MHX/DrbyN8YO0nbt3kvSfu/jbCC9Z2Trjz/vpvv43w47ti+zp33Jxd
3e8iPGHtdX9onX7Gb76L8IW18w/8ynnwz99FeMPaH5/er+//vv0uwp/vi+3Juy16fXvv+wiP
WPvJBve2k078PsIn1naeeuqsP9/zfYRXrL1kzvSDvv7u+wi//sP2t+9325jb/ifCM9Y+ff0/
oGNP+k+Eb6z96T+3eOHme/8T4R1rHzr/3iUfff+fCP9+YPubOvHkkdv9EOEha3vD3pnw85N/
iPCRtZesOnmzJff9EOElaw9ePvDrt/7zQ4Sf/2Xjm7Xkic22/2+Ep6z9ub7DvObf/jfCV9Zu
/vq52fPv/2+Et6z91D1H7PLqD/+N8PfHYnu7U35cf8MdfozwmLWX5f74wQGn/BjhM2uvXzPi
gUv/8mOE16x95mMPXPL8f3+M8Pt/bHzn7XfYwB3/F+E5azdP+MDb+3f/i/Cdtf8+8LT+F/71
fxHes/Z2K9f795M//i/Cf5Qr8nyv/X925iasHawHWLufsuku1/yUtYP1AWs/vPaHox6awtrB
eoG1T/rsrvX/fSrYn79+YG3t+dN6oALYn7+eYO1Vd+z1wcYtrB2sL1h7wWXrr9yhFezPX2+A
/f3mjb9ORj1ybdcfrN3vZzcuPbmRtYP1CGs/vN1vLrkyx9rB+oS1Txo65rf3NLN2sF5hbf1/
/Q97Kc/awfqFtd9rfWnvbwqsHaxnwP4eusZb70HWDtY3YH/X/nJz699gfP56B+zvbK//vj16
5tquf1j7kcNrvjl2U9YO1kOsffLYp1sv3om1g/URa+sjr3zylqmsHayXwP76zbzj6dNYO1g/
gf19PHr+xwvB/vz1FNjfM9+f0/8hsD9/fQX2d9uKY7Z5A+zPX2+B/c2dc/C4nr1ybddfrP3b
Ew7e9cjNWDtYj7G2ccCWo8/dmbWD9Rlrv+9+9pOl01g7WK+x9sIN7+/52Olgf/76Dezvh7M/
fHsR2J+/ngP7e73pxZqHwf789R3Y3wMbtWz+Jtifv94D+1v47rKde9Xk2q7/WNs847a5Uzdn
7WA9yNofzDjllPwY1g7Wh6y9cLc9Dl8wnbWD9SLY39brNv31DNYO1o9gf31e3/a1a1g7WE+C
/X2wdIsfHmbtYH3J2qc8ddxaQ95i7WC9CcZ3847fejW1ubbrT9b+YE7DGwduwdrBepS1Fx37
wt9+vQtrB+tT1j5w3wV3XjaDtYP1KtiffeSCO88E+/PXr2B/61vnvnAt2J+/nmXt3333v2O/
eIS1g/Uta1uvPDl5nbfB/vz1Lmt/eP+lu2m1dbm261/WXjS/WZ04jLWD9TBrH5QfueGsXVk7
WB+z9oBpX/e6aCZrB+tlsL8xD360/CzWDtbPYH/DLvjH365j7WA9zdp2/QEPvr+CtYP1NWt/
tGrTGxreYe1gvQ329+SHf9y6rj7Xdv3N2j9bfvfvdt+StYP1OGsPvOj0Iw7bjbWD9TlrPz5r
/KSzDmPtYL3O2qc2/WT7a89m7WD9ztq28eawhxezdrCeZ+2PBt209huPgv3563uwv69/8x16
F+zPX++D8b005s1N6nvn2q7/WXude9d6asetWDs4H2DtJ656+a5Ddmft4PyAtfOnXFv47eGs
HZwvsLYzZdZ5V50D9uefP7D2x7ltj793Cdiffz4B9rdZ7aEvPwb2559fgP3VPLP7t++C/fnn
G2B/71yprd+7Idf2/IO1n3hs5hB7a9YOzkdYO79Mrd1vD9YOzk9Y2z3/Px8fdwRrB+crYH9H
PfrSJb9n7eD8BexvwsUP3boU7M8/nwH7Uycvf+ZxsD///Absb52tLvtkFdiff74DxvfFZ6eu
1dAn1/b8h7VPW3n/z0cNZ+3gfIi1vbvP2WevsawdnB+x9idXTNrhFz9n7eB8CezvpKFbnXcu
2J9//gT2N3nVgGXLWDs4nwL72/H27x97AuzPP78C+9vkd2+98x5rB+dbrH16j7F/r+3TN9f2
/Iu13TfX/fMWI1g7OB9j7U8feX3hmD1ZOzg/Y+3Fi5edP+1I1g7O18D+fn/8CaedB/bnn7+x
9uAjfzqlcD3Yn38+B/Y3rs/YB54E+/PP71j7jFEr9dffZ+3gfI+1vbULG/23T7/c/7N351E5
7v//6EuTonkeNBqapHmeRxpJpEFCyVSRMjRpMCQNmkspRYoiQ5JkKCRDgyhDIqQQUmgwdbZ9
7c9+Xp/37/c956zzx1lnrXO3Vnvvh7vu133N7/fztV3Xf8//4M+f17NLqcDUfBAu69D5bOgA
U/ND2Kea6anHBpiaL9LqZd+9vn0/TM0f4Xvbsk/mVNDq/T2fhHd5rMypuQtT80vY0Eg1tnMQ
puabtHpSY+u/TuM2/+/5J1z2u8FNUBWm5qPwit4kU01HmJqfwsKN7oqLNsLUfBVuOSIvsCkJ
puavcPzujz9SKmFqPgsbBdS+OXkPpua38PD8+LZ7H2j1/p7v0uopO18cnM5j/t/zX9h3uvgR
rrkwNR+GRT69TlJygqn5Mdzadmrr/ECYmi/Du87s8A1Ihqn5M2ycYW2/5yRMzafhkVBe7dIW
Wr2/59e0ekufzrjxkVbv7/k2rZ5+Kcdrbl7z/55/w6ISm4aZ1WBqPg63/DDslnWGqfk5vLuH
7aZZEEzN12n1rraf8kmh1ft7/g5/OZyfG3UKpubztHpxa+IKWmn1/p7f0+r5aWy89Amm5vvw
dIXfyoEcfOb/Pf+HBzJeF0WK8hF5AHyd9bZQ0hw+Ih+AC8NO7cvX4yPyAji8P+P3CTs+Ij+g
1XPfsaXOnY/IE2CNZp+3twP4iHyBVs/AevmTbXxE3kCrd1yp4+1ePiJ/oNWT4LUbz+Ej8gha
vf1fL3GU8xH5BK3ezyfqorV8RF5Bqxd4tXR2Mx+RX9DqPT8qofuYj8gzaPVcElNt3vIR+Qat
3tVg1iXjfETewY/lU1+yw28qP5F/wEXFhp+2iPETeQgcISC7Ol6Rn8hH4KXxbI/T9fmJvATW
/PresWQ+P5GfwNz+7Q1nlvETeQqtXud53Ya1/ES+Qqtnm1/Rvp2fyFto9S7EyPYm8BP5C62e
4pqsoVx+Io+h1ctz4Jos5yfyGdr65NLYyXORn8hraPUiRL7OuM1P5De0eoM/1s59wk/kObR6
3i97jN/xE/kOfLilydVxgp/IewRQz7TylhenAJH/wO5VacYbxAWIPAjWlN12JlxJgMiHYO40
79mJBgJEXkSrx2yZn7dAgMiPaPVC5vAd9xAg8iRavdfTd9euEyDyJVo9t5GJWzsEiLyJVu/m
o6BH+wSI/IlWT/fy6/48ASKPotUrK1k2elyAyKdo9UQTWtjqBIi8ilYvIdBS+I4AkV/R6k24
Xpj5VIDIs+DI9fqq2u8FiHyLVq97RrHVdwEi7xJE3uLIIrKYS5DIv2Cey28TV0kIEnkY/G5u
6+RmZUEiH4NvFp4LjTUUJPIyWj3evHcH7AWJ/IxWLyba57CnIJGn0eoNr35QtV6QyNdo9VYt
mH81XJDI22j1Hqhdbk0UJPI3Wj0rIc3nBwWJPI5Wr3ri2McTgkQ+R6s364XkrzpBIq+Do7Jv
HJh+V5DI7+BlHCfYpLoFiTyPVm97arjKoCCR78G870KHDH8IEnmfEOp5ePrZTxMi8j/45h2z
Jx6SQkQeCBcbzXJepyJE5INwZCXX9e1GQkReSKs347NegoMQkR/CWimdlTleQkSeSKs3WSdX
tkGIyBdp9YIPZ9dECBF5I61e7+5pTfuFiPwRLlm0IaYzX4jII+GoxoXf+iqEiHwS9tDSXf/1
khCRV9LW51HJFyz3hIj8klZPmNlN8JkQkWfS6u3ub5b/IETkm7R6o3dNNH8KEXmnMNZnwJmz
FtOFifwTjnqcPWeRlDCRh8IeCyILfFWFiXwU1q5byb/JWJjIS2n1VOz27HQUJvJTWr181R8p
3sJEnkqrN11gU+FGYSJfpdWLGus7GSlM5K1w9KdnHpeThIn8lbZ8Kxpb7xUIE3ksrNNeZvWs
UpjIZ2n1LJJrB+uFibyWVu9MyNwf94SJ/JZWT35ZCVePMJHn0uplmIhKfBQm8l1aPVaFJKVf
wkTeK4J6YVOZDbhFiPwX1un/GDZ/hgiRB8N87g/eu88VIfJh+MOt2hUBJiJEXkyrp1/4cKuT
CJEfw0eOxy/Ys1yEyJPhnRLrrmQFihD5Muy531mrNEqEyJtp9X5qlVcnixD5M61eoPiMG4dE
iDyaVq/nd9qDkyJEPk2r59zH/vqyCJFX0+pdvR0x0iJC5Ne0eupVn5mfixB5Nq1ecaY//ycR
It+mLZ9A+FPZ3yJE3i2KevErXNR5RIn8G/74xfqGmbQokYfDzX7KBi5qokQ+Dh/t5D3lYypK
5OXwTttv8kHOokR+DntdeJoT5SNK5OmwruK16clBokS+TquXVxpbEC1K5O20epz7RytSRIn8
nVYvfNOGS4WiRB4PHxlc0nvnlCiRz9PqeRsteXpFlMjrafVaZO+8axUl8ntaPVN2s4nnokSe
T6tXNXhu6pAoke/T6sncVxSbFCXyfjHkvwdqDs3hFSPyf/goc4GAnowY0Q+AY0Ji99rOEyP6
A7DX6zU/l5iJEf0CWj03x83+LmJE/4BW76ZGf+gKMaKfQKunI+q1K1iM6C/Q6h372ZaxU4zo
N9Dqib6yPpIqRvQfaPUSbl08WyRG9CNo9SYq1RqrxIj+BK3e+vQj96+KEf0KWr3ubWIv28SI
/gWtnsPy5M8vxIh+Bq1eveUUps9iRH8DLp2ruI2XSZzod8AxhdwfpPnEif4H7M37xVdNVpzo
h8B6MY87TdTFif4Ird7wZXsnc3GiX0Krt/LIVe+F4kT/hFavI0F7o6840U+Bj1oFHY/YJE70
V+DY6sXS+2PEiX4LbflmGWQcPCBO9F9oy5ctPfXEYXGiH0NbPg7WqIunxYn+DDy07d1w8zVx
ol9Dq/e2dc3jdnGif0Or51HdPdArTvRzaMt3J2/h2Gdxor9DWz6jnTfZmSWIfg+sX+lnKMIv
QfR/YMEZ9lWz5CSIfhA8lDxvpo6GBNEfgu/8FsqztpAg+kVwafB3brdFEkT/CI7pfRG3eqUE
0U+Cly+6ORayWYLoL9GWr/HExrhYCaLfRFs+rQMv09IkzL8w8en891/9Wsjy/85f9meYYYYZ
ZphhhhlmmGGGGWaYYYYZZphhhhlmmGGGGWaYYYYZZphhhhlmmGGGGWaYYYYZZphhhhlmmGGG
GWaYYYYZ/n/izr+fQPXnEWX/PDPqf36MFQcTnkxGfv15ChX5GCvz/+ExVuX/J4+x+s9zA/+X
h9LvMf3zg2//T55j1e+yR8N0sMTsv43nSj3ZtsC+x7eeeB3PeXrxeuAy97FbxM/jOUtvdy/Z
0JXcTvw+nnv0WvzCWOn8TuL98Nyh7pNiu8JYnhLvj+f+dFmE89lceU7Uoz2n532gc2L9S6I+
novTV10oNCLeR3wePHfmZXTbU49t/cTnw3Nhns9nKm54+Jb4vHjuylMBjQAlzUHi8+O5KI+e
rZyblvqRWB48t+TBsfQv4x+GiOXDc0HW1r70Vp81TCwvHDDju1nf4hFi+WH/OAGF3LgvxPrA
cydWDyizO575SqwfPBdilaPVu8kX34j1hec2+J7xuneOZ4xYf7CPSGhVgMk4sT7h5RFJ6ZIb
J4j1i+cCePUeDWs7+J1Y37hvv6fN5WXxt38Q6x/31Xc/0WmkN/6T2B6477077yfpwdm/ie0D
Lwlln1K0ZJLYXvDxjakhSpa0+7L/vf1gpSJJv/gnMLU9cR/y8vtlS3po90Wnti88m1XbTm8q
7ttNbW/4mO41/bQimNr+8Kx1jsqDurjvNbU/wKX5jyVtWmFq/8B9ome2+nEX+cPU/gIfYRr+
Pf4TpvYf3GdZXivqsyvtvs7U/gQX+3O+qlTBfYmp/QuWzc16wH4dpvY33Mf38B25m76eMLX/
wTK/TtbUDcPU/oj74BbOMywX2gdT+yc8Y1VTXpAs7htL7a9wQabr/uYLMLX/4j6rUreeR8q7
wNT+DOdPrA+K7Iep/Rv3KRVXHVvRFQVT+zuc5xO/SF0Y9/Wk9n9YLI3XKrESpo4HOPd6vnaf
Fe6LSR0ftPtqjs6ZbdoNU8cL7iOZrVgtmhsCU8cPLOxlzjnCifsuUscTnJl877tDMUwdXzCn
r+qoqxTu40cdb/CCHSOfJmn3QaSOP3hfeu1A5Tk+4niEb1dE93pM8hHHJ+4bN/Wm9RN2B37i
eIXtnnN1nMvmJ45feO9Y+x3fV/zE8Yz7kt3iy7nOrSZAHN8wh/Ly+jrafdyo4x22tVI4H3BT
gDj+4d3e704K8QsS5wPafbXCqo41eAsS5weYNTWsKKhckDhfwDblRrmSXwWJ8wfuu7SrgTmt
2UyIOJ/A15/e2hdGuw8VdX6BWb4mx8k/EiLON7Alt1tEm7wwcf6B42dLhEYGCRPnI7jRrHej
Up0wcX6CmT2O+XfR7htEna9gi5CNfx2BIsT5C47Zr+muTruPDnU+gxuOjrv0vBUhzm+4bwnT
lSvzE7VFifMdbPZol4VejChx/qPdF+WzvWHfXVHifAhf4eTXSqPd94Q6P8K/5R+pmK4WI86X
sKnxoZmDp8SI8ycctWT1jNzvYsT5FPdpuBykJGJjK06cX+Gfe4d4RtLEifMtbFx8nqOoR5w4
/+I+B5F1EUyOtPs2UOdj+NIDi4nxUAni/Az/+MAxUnpNgjhfw4bsre9dp0sS5284XCbz9aS7
JHE+h+v0PZ9VHpEkzu/wxCLZTo8hSeJ8L4X7Smzob2E3kiLO//D2XZVN5/ZIEdcDuPZQyFXf
Dini+gCP1ejXckvPIK4XsF7779N162YQ1w9427sbxwPOzyCuJ3DNlP0lQszSxPUFHpVclN/g
KE1cb2AdHdHMoFxp4voDhzr3JEn2SRPXI5l/XR1wZHfzPBni+gR/iVkXHRYhQ1yvYJ2D87bJ
35Ihrl9w3ZPvFwI4ZYnrGezZv1zbdJ4scX2DJ0aunRZaIktc7+C8SYW5g+GyxPUPNpi+93jD
YVniegg/EXs/K7dJlrg+wttnOZUEfZAlrpewmOZpaRsBOeL6CdeaCuZL6ssR11N4mcNW0ZHl
csT1FR53f5LRHC9HXG/hXD9jvqLjcsT1F9bbXJQU1iZHXI/hR1FTOB2/yRHXZ3nsv4n+u+Ul
5YnrNSya08w8YS5PXL/hmiMq0W1r5InrObz0dMr30iR54voOj9YPb408K09c7+Gs225fXB/L
E9d/WLfrQrDSb3liPKCA4+WVxIdJBQVifACHDUWt7VqgQIwXYOGfvX2VwQrE+AE+P9V6ZXyW
AjGegJcIl/V4XFIgxhfwVzkuT/WXCsR4g/KfOCVTLbCLnWPmv6bGH7C2UbtrjypMjUfgB3Za
bedcYWp8Am9xy3ZI3A5T4xVYaOXELd9CmBq/wOcCva31bsDUeAZeHH71Gvd7mBrfwF/2yJv0
8c7619R4B87I2H2xTgemxj+w5uG3OmleMDUegjsqHc4GxMLU+AgOuXhKzbQMpsZLMH8Tf4VQ
C0yNn+AzHaFzBkdgajw1+1+7vnh0pEEMpsZX8PCgoWyuKUyNt+C08UMFQX4wNf6CNdiYxW0S
YWo8Bt/n98uSPA1T4zN4k/Qt/pFOmBqvwXwqyinNP2Bq/DbnX5/WS+YqkoOp8RzsYv15T5gd
TI3v4KGFi1kcA2FqvAenLq/ZKZ8BU+M/eN568Z/jtTA1HoTbtkZub3sOU+NDODj+xddSVsV/
TY0XYd4DlpsjlWFq/AifKij96LoQpsaTsPPxqeuVtsLU+BL+dH5D/2Q+TI034eTG1lVdDTA1
/oTntmm8qByAqfEo3NKd6RXPrfSvqfEpvPHt2CMPLZgar8Lc3zzd1D1gavwKn2S+0s6+E6bG
s7ATj5xTz1GYGt/CHyR23T53B6bGu3DSnAGbxM8wNf5V/teq2vaNviIwNR6G75qfNNUzhqnx
MbzBie8S9yqYGi/D0zy36PXthanxM3xiTde5upMwNZ6GHbYYqKc9gKnxNTy4s6AyYAKmxtsq
/3p/0qSiqQxMjb9h5bxVpUI2MDUeh++U3pQbXA9T43N4/VnFwoYDMDVehzmv7pfIrYGp8Tt8
/O6n7KBnMDWehxc8XiRoM0X1X1Pje/htX3WqpCJMjffhhGHR6SNOMDX+h5V+hyc0b4Gp+QB8
m+s5a1EeTM0P4LWiFrFhV2FqvgBPnXn0l8MbmJo/wOXqHOHy0+b+a2o+AduZrB8dV4ep+QU8
sKAlpG0pTM034L1L1YdKI2Fq/gHPXp2xIbIEpuYjcFPw6IBrM0zNT+CASA8/pU8wNV9R+9fs
++p7JwVhav4CH8uSWd5lAFPzGdimJO5J5QqYmt/A/afeLInfDVPzHXjXpfkdHhUwNf+BZzVX
OKvfh6n5ENz0kOcu+xhMzY/m/Wu/l5vteqRgar4Es316eP2cJUzNn+Cj3/XME9fC1HwKtuHI
r/dNgan5Ffxa8Le+XjVMzbfgXbIrz3M/han5F6ww94ZG3yRMzcfU//WrAkH3HgGYmp/BGgo2
Wc2zYGq+Bsce3/rgnD5Mzd/gjnnl/EUOMDWfg+Vqnrgk+sDU/A7ebDwtJWwzTM334IZG43u+
u2Bq/gfzLwjicsyBqfkgvLKtaL7eCZiaH8JnltzfI38ZpuaLMNOzKTe522Fq/ggvWqXNMvEK
puaTcPFbf4u+bzA1v4Q/B+XsbJuqgfPT3/NN2OJb8+U6SZiaf8IHIr7/KFWDqfko3Musaphm
AVPzU1g9Yfn2SDeYmq/CMTypNQEBMDV/hdsyr311DYep+SwsKzmiaZoMU/NbOLhYYbPSYZia
78JX5yypEjoHU/NfmO/Uno+TN2FqPgyv0K5VGXwMU/NjuKru3bquQZiaL8OT5pLlDb9hav6s
ifHtLcf+Sn6Ymk/DRU7RM3NnwtT8Gh56ULUqXg+m5tuwqefLw0H2MDX/hlN7BV54LIep+Tj8
fI31DJtNMDU/h9U+hnmpx8PUfB3euaUsTzIbpubvcOvE40fsx2FqPg9Lx3CJjFyCqfk9HMRu
7NbTClPzffhKUmB680uYmv/D3IJF7ee+wlQeAPvktfMUcWj9ayofgE/KTHFKlICpvAD+Vaq1
P2wuTOUHsJOq/21fc5jKE+BDZ7M5HBfDVL4Af9RvttFbA1N5A2xydSJefgdM5Q9wso1KI3cS
TOURcM9db6aJQpjKJ+C5rimmfWdgKq+AIx9fjWy7AVP5BdziM1xX9wim8gxY6o38ROl7mMo3
4I0b3PTSfmkReYf2v64f3h0WyadN5B/w9O0XzgUoaBN5COz9++2wq642kY/Albsk1E0XaBN5
CfyTyzFIyVubyE9gh7SoSqFgbSJPgQtEq95PxmoT+Qo8eKhXcTBTm8hbYKOZAgFdZdpE/gLv
P2FV2lCnTeQxcLd62OvKFm0in4GVLxyTy+3VJvIaOMLk8Yr4L9pEfgPfvc5ZGMSuQ+Q5sKS9
0TMPcR0i34E3tG+UsFHVIfIeuG5p4TJ1Mx0i/4Gn9bRlS7rqEHkQ7LmauZPdX4fIh+AT7zQF
R7bpEHkR/D3Yb1FPog6RH8H2o1mpzYd0iDwJPhh5q+XcaR0iX4LfT5mYVnRdh8ibYMN9yvaJ
XTpE/gTv4/VOCHunQ+RR8NOs5CbfnzpEPqWL8YzUVVZHXl0ir4J3lHy21JPXJfIr+LaifKy8
ji6RZ8HiVYuvcs/XJfIteK3O7l/jnrpE3gVfvFRj1BeoS+RfMKfl2x1tMbpEHgZ7NIvX1mXo
EvkYfNzZYbT0mC6Rl8HjDyO10y7qEvkZvMDrVEjkPV0iT4NzX744HfBCl8jX4LcB/EOuI7pE
3gbrf7Kca8qmR+RvcEJo6AYlMT0ij4MffS89LqSiR+RzsGLso4FJEz0ir4O3c3DOHlyoR+R3
8K1kQ7+u1XpEngeLCW0sadiqR+R7cMDBQ72V+/SIvA++INsmnVugR+R/MEcZ0/L4Kj0iD4Td
52rmBzXqEfkgfOzc6icenXpEXgiPGWSJ2rzVI/JD2PZa0xL1H3pEnqj/r3NsxzMkefSJfBEe
uKfUwS6nT+SNsO5iL74RLX0if4T3Pkly7rHVJ/JIuGvFlaRmD30in4Rn9w/dObdRn8gr4a0b
5TiLduoT+SXcNOJql5iuT+SZsPCOXbvDSvWJfBNeM3n+um+tPpF3wud3DzA73tUn8k+Ybbq4
ud5zfSIPhZem20fLD+sT+ShcKhZZz81qQOSl8LfCk9/HRQyI/BS2mfVCv0/JgMhT4awKvm1t
xgZEvgr3aVier3MxIPJWWKd2y5fSVQZE/grvMi3VSAszIPJYuPNGV3BkggGRz8IzHaaeCsg3
IPJaOPS+wQfXUwZEfgvfdN+gbNpgQOS5sNDzgrVKDw2IfBf282s9JjRgQOS9cPX7yb7JCQMi
/zXEeHazhsLgdEMiD4YXj61a2SVjSOTD8NGozKIGTUMiL4a/sDT1VNoYEvkxbJU4Jpm7zJDI
k+FMPiXP+A2GRL4Mv872zA2KNiTyZlhrRlKXR5ohkT/D8UcuC9kcNSTyaPiB0pCr+gVDIp+G
5U/LpkneMSTyaniLrmsbe48hkV/DjfXx3CNDhkSeDQtanXfomWJE5Nvwqtv9+5qFjYi8Gz7r
ItZ8TtGIyL9hlq4F7EVGRkQeDrt6R1gnOhsR+Thc8qoyLmylEZGXwyNrn1/zDTUi8nPYcoh3
0mGvEZGnw2lhFiZ6B42IfB1+9SMkQv6kEZG3wxpxRy9yXzMi8nc4dmrX2HiHEZHHw/dTOHT7
3hgR+TwsJ2wQ2jZuROT1xsjn8tefrZtmTOT3cINcwedSaWMiz4f5y1vU0jSMiXwf9lWb3Bhp
bUzk/fCZavWKAHdjIv+HmYxWvXNdb0z0A+BFDRlzTKOMif4AfNjupr/SAWOiXwB/bhk9InTE
mOgfwOZuiq8mzxsT/QT4wFMP2cFmY6K/APf67vfp6jYm+g2w+kB9QcMnY6L/AMcEfnpayWxC
9CPgti8y4rlCJkR/ApYNX+QeP8eE6FfAwUzxWUGGJkT/Ar66p/qBh5MJ0c+Aebn7+W18TYj+
BrwiQ3Sh+hYTot8BnxJfkCK5x4Tof8CTReH32PNMiH4I7DK7kmukwoToj8CFlT3ze66YEP0S
eEiTd2/zfROifwKbXjS/ea7PhOinwClmISxFYyZEf8UU49mbRywSuUyJfgus5ti5M2yGKdF/
gaM72K/4qpsS/Ri4ZZn+TwcrU6I/A0u/WGeot9SU6NfAQf752+XXmRL9G/jy4L0a7khTop8D
84T8/jqeYkr0d2Cf8XlafcWmRL8HPhm9cnNbtSnR/4F/smZU1d0yJfpBsPP+Gx9Ln5oS/SH4
EP+oStpHU6JfBH/ImbM+ksmM6B/BxtIe5QGCZkQ/CU4+mtjvOtuM6C/Bz5TrZ5oamBH9Jlj1
zMdVSo5mRP8JjtKTKRZaYUb0o+CWywtfTG42I/pTsJR13IzBXWZEvwrecOecV1eOGdG/gi8v
fJPXcMKM6GfB0x+JPK68bEb0t2Cv5fNFctvNiH4XXPF6h1v8azOi/wX/XFeRHjRqRvTD4Nnb
g95WspoT/THYyWjvXnkec6JfBm/9XTQ7V9Sc6J/BhQ21N7nlzIl+Gnxz132/eGVzor8Gf7R7
zzKhZU7022CRaSxHgkzMif4bbNIqadlna07042D/NO2XHgvNif4cnOzmFNPmYU706+Dzomtk
bFabE/07uOdp9JW6jeZEPw9mK8xZrr7VnOjvwXNXnv5ZutOc6PfBS2bezpfcZ070/+CogZeG
aenmRD8QLj3x/Ql7gTnRH4RbAgV3RJaaE/1C+Ju6qtjIKXOifwjP+Gp9IaDWnOgnwjYXli/t
aTAn+otwYPjWb653zYl+I5xlkprZ/NCc6D/C9UzlWqbPzYl+JPzm+rWOcwPmRH8S5t77ZLPS
sDnRr4S17Uf4ir6bE/1L2Jt72mkhVguinwnvbldwSeS2IPqbcGWG8adJEQui3wk/XLokOUzW
guh/wr/Eg1QHlSyIfig8s2fPXV8tC6I/CjseLlrfZWxB9Evh0NW1nI62FkT/FC6Yfb+8wcWC
6KfCN969s9PzsCD6q/CHyikDlassiH4rLLhJco/8Rgui/woba2nPyg2zIPqxsN+o4w3unRZE
fxbef9F/dXyCBdGvhasjo6dMpFkQ/Vv4mVlOcVC+BdHPhVlYTpv3HbUg+ruwSlPzC49TFkS/
F3bb9zK67YIF0f+FIxy/z7BpsCD6wfARXsHLdXcsiP4wfLdDxVv9oQXRL4a/ZFn/KO2xIPrH
sKTH8oOSAxZEPxm2ktpqkPbZgugvwxtepDxm/25B9JvhjJKybZEslkT/Gb7kf01kZLol0Y+G
Xys+OR8gYkn0p+FpH4bdemQsiX41rFXF9dVVyZLoX8NeIQoZzZqWRD8bjtMx1jQ1tiT623DF
uNv9czaWRL8bfnApcJOSiyXR/4a/R+/hLVpmSfTDYQXLolNCqyyJ/jjswFbrlLjBkuiXwyHN
7R8mQy3NvzAdMP3v54i+ZTxHlGGGGWaYYYYZZphhhhlmmGGGGWaYYYYZZphhhhlmmGGGGWaY
YYYZZphhhhlmmGGGGWaYYYYZZphhhhlmmGGGGWaYYYYZZphhhhlmmOF/vjqZpv/1z6lMeGj6
//wg96lM/3cf5L7vn//KY2L9z++aN8T8+bMeZk4mhT/VNPRlbZZZOC10tJG1tLF1cbWRtXC2
lrWwdbNxNbQKC9nq/9dbyjLjye5/vqb8XyzYfz7I/1824J8NNI1JfQo2D9c/339WWNY/34sY
3/+f/lb965vzn/8mv/5s0wEWapPLFnP8vcX/85rq39uX+X/7Z/Q95c+3BRe1t5hvmfL3UZTC
5PjP/sP8z7//fHHR9qs/X7//+mb/H46pP1+s//zsnw84nUmM9sqfZVn3z6vmO5mYuP991fKf
E4r5FtSiXv3zp1b/m1d5Y4z/WYI/X9x/fZ/5+0TCxLTmr3+XmlC/wUr7nP/52f+cOzj/Pskt
dVN02qjmYDdXQ4mJj2mP6Z+f/fPqfx6c2Hbk1WRKLR7UfHJry3HRephj7sNvh6/CSx4I9ilf
h60ijoeeb4Krjc6Wmd+Br6o7RN1rob0ekfZt2X1Y0qqEr/8hfP7swdYtj+HoHznzpjyDKxdf
0Ep7AZ8ZFe6WfQ2bzLo/60w/3exClu/h5xYdpQ8+wvvvunb7D8MjoqXV47QHVzPF9WskjcMD
67QXy/6EpXQqxc5Pwu7OG+LsWfAg6pxZqQd62WE5dR2rbVxw7Nvwgzw8cFJrVPYxftg3wEvP
TBj2N9GIeiwGO/VKrQ2RgsXeGI1Pl4UF+yvmlivAj+ISp1rPgZ19vyX0KsOnFbmqotTgvfv7
wyU14SqT8g8XdWD3iY2sHgYwU7Rr47gxbfkObJ2dZw6z/xhVN7SGBZKHX3bbwTGSuwyiHeC4
mHt6ci7w0fy3z264wi2LRhXXLYXNkgWleDzhXBOfmnPL4YfuX8c8VsKOXV96mWgPHr9YG765
fC2sw1p2fOFG2OB69r6JYLiEbS3/kS209dOrb+G0jfag8uA54uPhcFn7orwj0TCnSleDSxz8
u7wj/edu2oPQw/2nn9gH/+qsVFuWDF/+1jTBngZHSXQE1mTCCokfEtfkwswHtBeJFsBPIpuv
NRfBT481PQk/Qlu+dU4Fc8tgi9kRU1+eoK0PqyDprFO0+qo2zxechUMXS8+fPA9/VxPzPn+R
tn8bLZLYeBkO+j4Qp9BAe/D7l+9Z3Tfg0bPlizObYY+7vPVO92C9h85tHO1wzfpdyY0P4HCN
ttEo2oPjj7Y7TTPshju+Sd8dfQ7Lu63UrX4Fax3Vcgrppz24/mg1r8Z72v4myhL9+SN87pZJ
7ulhWCY+3mfzN3ia9Jd2zQlYNaRi6CvtQfaXfe7WXWCiPbi+ebNmBCt8L+/yUrOpcHBjyxzW
6XCbXkPpbV742dea9lRBmP97S/lSUXiH0yw1aUn45Pdu335p+JEAv0WVPHym8nXr9tnwvr4Q
Litl2OxZzxduNdjuktX+JxrwiVPX20t14KnvIm+EGMA5JSlrzE3gOeJiF3gsYJkD+jU91nDs
Ql6/k/PhwfJL16Ic4eyP3vecF8Ie2wX2yrrB5eU/Po+40+q/1uNq8oK7M/o78lbAt5XmOASt
hpdJim+xCoAV+rrtxTfA69hSO4aCYB52V65bIXBBiPVI4VbYpmd34rZw+HWPzoOF0fB3/tB7
ynHwBSnfrWx74JFj4vd798EaK649q0+Gj01syctLgzXV3Ti2ZcFrGmNmL8mD48LEx7QOwduF
THcIFsMfgnlOfjkK6/mcSH9YDvtf0lCuqYT1193YknsaVnSJC46opv285/4ZK2rhx1GTUVb1
tPV79vcBxWvwkW/lS3luwJscpdu+3oJ9r0V/774Ls618//h6G21/topdX/kADotfXZX1CJ5p
caZsZze86Eji4vUv4MVdvOeWvKZtv+krmywGYI6owmS1Qdh0zdupUkPw0mkr9Lm+wLvPy0tN
jMLN5xZXv/0O93sKMD/5DW9h2znlzhSRf90qWFd7iR1W+PBa4RQXvPG7lHUxDxx6erd4lgD8
cLfp0X0i8PhYQF+0BCydKP80VBpedjNl9wZ5eL9+S/+q2fCW7b9/eSrDR2Ss7i5Wg+NbLzk7
acLuKvsS7HRhw1d3t1sa0pan9KiMqSn8RkU7ytASVtfOT9OzhdNjv3vr2MPbekJeaDnDKqKz
xLVc4WcsmlxaS+H86LqzWp6w59oXAjo+8OeyBmW9VbCkctx3gzVw1EuLOJP18OEmuUaLINr6
fWRZZxsCvxRvWu+4FS7JvvfANRwO9Nn2zSMaXrV3oG1lHJw613T1+j3wUEhB1ZZEOGinwvmo
FPhdzNctCenwvAr1DxnZMIv+xIzDB2GJgGDOk4WwbHT1qboS+ELzO+7bx2jrO1d9zuMT8Bfr
E98HTsHnVbYnjJ+FrU5faue8AMsYZz+QvAQ3mSqlqV2Fq+dmc1peh/12/TZeegtedCNeZcNd
eDTUrjOmDe5Q2GCY8wD29+PzOvUI1m5fptfUDd9hX9P2/AVteU96KIy/hjM3LdESeAtPYY6Y
VP0AV4p82Dv/M2wXfOee31fa77fqtcaO07bv7yVJRT9FaPMFW44rTKIYPwqpmvWwwmdPztH+
NRU+H+7VP4Mbnu33bokZP6y/7EvcSmFYwyE/cJc4HKjHIlI+A14xwynynhyczpJ/eHgWfGKU
J15UGfbjvKtgqgbnuQ3H+WvCpmNHDifrwv4ibFE1hrTXe3TFek1h8SivvwYc8Jq5Wft17OAL
Kux+Kx3ghkvtP5Jd4OVzRBdfWgzvvfJj3Tt32ud9dNhczJtWv1XxkZ0v7efZauZu94OfvVlv
fXwtzPJ8nWT3RnhoVedZ7s3wlaE2LoswuJ4tUiFsB215VH/+PB5F83BIzotY2vp7O+WL8B6Y
u7KV1ykRZn02/nFXCvxN+mjy5XQ4Se7Lp9Fs2vbKniqgkQ9v0OMY21AEy13nLyw7AntM2nP0
lcHdFzo15SrhyisPZVechnk+rL9/qBqOkb5k3VMLNxq+DZ9xGe5UEQ71aYC/v/JTP3yTtn3d
v1e9uk37+b3jI7Na4VXb4ibWdcDn1C9dP9VF2743bi76+pS2PAtuHjF8Qdtfnj27GPsaFiqZ
l3l7ABa73qsp8AF+HiyY7fUZvvX8/eXSr3CcY+KJz+O09fFTyNv4F21/0D3VkcAshvmn4w6e
LjZ4Y3oe70wuuMpfsyuEBy5RDFjVKACbWXtVC4jCT+Zo3lstCUsu4D1xXgbmniniPHUmzG+0
vtZLER4QmfeuShU+aZvQy6oBv1iRV+ipA3v93q1wxgBecWNz8FRTONkzJs7XEn4f3Ol90Zb2
fhczfws4wCZfXwYEusDGL3tzmxfDEQvOp81cBrP8jHON9YbntwZ2P/eFlQvyVE384W92yrYF
62C/OivFn4G09fuK84F3CO39ag7bXtkKr9ZQjZeNgEOWtifE74QD1M64D8TDJ5pHhhwSYHGj
i4vOJMGcJYpRommwnax/SHQWLPUiXaM/D17A01XnXEjbnn2uPLUlsMKhuaryZfDNyESh5Ara
9ryXfGu8Chbq8bLxr4ZrWMVTOmrh+4ffFZtfhhWFR2KqGmDWe0tVZJpgLV3j4tQ78LS7Ta+Y
2mj791TJzyEP4Cshy2+/eQSPZp4N8ngGZzGZ9bb0wuVOc6St3sD3JA4oXnwHq3EXTs77BCe1
hx0pG4F1RY2FZMdgnoPCrnk/aPur2Jzlgkzi//rasiydFFbYcc7ubk5OOMhd0mUPN/yjMfIA
iwDsZ99aFCsCVz/UjmKShLNcOhVjZGDnqoclTDPhm5/cB2MV4RjeXVNY58Jl4tFv92jA7FIb
DnHpwtNUN8mlGsJ3/M+GCpnBvwaX5hy0gjnexu2Tmw+P7PNyOO4Ih0xl79FYBA8cLjO9tAT2
yfHfZOMJp+r6h7T7wK/b7lp7r4Y3X7oy8DYAZlm22mvrRlh42osi1s1wp7n7+YwweM7G4XyF
cPgo+4PF1dHwoQNyPTbxsGTaFP3He+GXWfl+G5LgDVoCqycPwF9Yk7Qys+DgSrUupYNwRoeM
w7VC+OHs3enuR+A1K3ZVDpXB5gZWeQmV8IztA8vkz8Dh/dmD9efhgiXbFi2rg5MPnUr8egWW
PbQqJ+06PGxwcdu8Zlp938cqrffgsyz95wLvww9mTOXj6YJzqvzMq57CB6/J2Sx6Aduv8Jf+
+hp+c3jJvZy3cFSxmIvxR3g8/uGxl8Mwf0jVg72jsGdBW6faD9jU0Otk1yQ8uW+7505WiX99
qd2pR5ET3uDJrPuAG36z46JftAD8LKFgnbIo3DfQbv1IEt70O3J0lyzcZXgrWmsW7CzQ1fNK
Cf7K1C6YoQbf2dcta60FX9SVYRvVg9NyG66VG8PT7d4t9raAW3vrr/DZwmumrWZusocXbpki
FekCj99t4NFygy+03Xryfhn8yMwo6shyOLPPcsJ7FSydzOYsGgDn8Z6I6NhAe32Be1zKJrh+
hvYqhzA4cnuAJGc4vMJB7NStaHhlaqDE3nh4h3WKr10CXLC5OGZqMnx5Zmv4nTS4LcTIJTkb
vrmN7/fCfDhraehe4cOwvkHK4NOj8ImFu5WLj8NDD2Os156CBdjKDdTPwbPmyHNNXICtE0Rq
Guvh7MhKk+QG2GXFtOJlTXBVumfvzLswe0zDj+E2+GxOwJerD2n1FoXeSnkCv1Tm3e7zHI46
sYJt3mv4qHdyMNNbWLzzak3HB/j8Kenu0mF4/f77z3aM0pZHiKne+QfteJm4v30mkyTyrpEg
wR+scHv97/0dnPCw9PFXJ3hgpTdZorsEYePXH5R9xGDer51SBjPgUxPbPwrJwwt6fhUMz4b1
U5NU2lTgCXanvJPqsK5VQH+SDty4gEUw0BAumLNAxtmM9nk/+05Tt4alGkIeCSyAj9cdix91
ghdzzOLrdoW5HgtHXXOHh/yK7xzzhj0/Do0nr4QfX1CaunUNPE9g27jPBth7EdOd+Zvg3Psf
I7XC4KWjAfwy4bCdcs7eaTthjxdHXozHw3UpNeIDCbT6tWM6Xcmw35tU7aZ0SVp+WSZ8IYf2
8wkBT8oL4K1a4zvzi2nrzy6OM/UY7fOFqG2Nr4B/+c9q2n4aTuhJnQg6D/cfzOZbUwe7Baya
5nMVXi4o9X7pDfjZ1g+VC2/DTJt/LnZohee/DX1h+wDedyfaxeox/HG61VHzHvhbxfse01dw
REXhT5MB+IxIApPpB9r+z9T+znQYvhJbVGs+CjfVywRa/YBfPdnBYcckhfkh56O9DmxwW6zv
p4Vc8P04MyN3XtjR9VCQjxD80ORIwhpxePXB8H3B0rDXDcfNOxTgvTJW5rsUYWnRvaOpc+HG
GZaZBZpw/MlD4if04Bd21/fUGsM3w55137KAM28JiD+2pb1/Z6rpOwf4uEmU44+F8EgZqxXP
Uli50UVe3gv+aZHwXtcXTup7lO/oD28PWqu7ej3cXbG6LjyYtr42fZmTEQq/yrbYWbkD1p6y
/VpTtBRtPHFt8GU8/GmpDfPvBJhPRZ1ZMoW2vsUrBvUzYEHl3mvuufCDjRMx2w7BveOyqrkl
MPPHmMaLZXBisJX1s0p4+an0M5Nn4PfPc7lmXoA1TGNcFtTDN/i2xAQ3wLdL8g9lN8HjdjPL
rtyFi730Dg20wyfMJ3fyd8HpK4+5GHfDm9Tdp6/tpb3fbOOazDdweNNOp8b3cF+OY8fnIdr+
pdJiLfsNtpRQLV34nbY9WDK/xE7CXCnz1KtZZ+B4X6fkNcAJBzhVhkrywnxjryIXCsFvVMe3
7BGHC+tFPC9L0xyxbt43BXjUVvLrXCXYj8W9PEANdj9k51iiBX+aKtbbow9/t/iyWsIUZnZk
fexuBZtqbjXOng8f4QhN63SCH/crPhJeDJuPXOV2XwZPLPbTyVtOWx8mFs7PVsE738Uuk10L
G+QucvMPhGUyui0qQmAuFQe5kW1wRu3dEYMoWKIgoSYuDr5hcnLjvb1wFLe/sGgybfnjuk+v
SofrZhibVeXAHP5nr/0sgMcG1uk4lMCbTFIOHSyD57A6TLyvhItf3Z1vfBbW22uclHIBFipv
vv6yHjZkKRjSaYRjfF7x7r8FZ++9NfPlPZjNbZuafgesUTxj7oFHsKdbv+y7Z7T9x/MXp9Ur
2vKXp7w9NAA7GDfVT3yAF4q371k6Alc4PratHoP73nP9EvgFr+XLPB4yRRr9spdFjg844KRE
z35tbjjd7PPWHAH4jHHy7++i8Puby6NWzIBV56R8uSEPu1fbr1RRhE1uX21KnwsX3xaf+UMT
NpLbvcNPH75opXar1QRuqLTgNrSCP78YdDg2H36+1iNe0BmW7q45F7sYNu9Q7/m8DO4Y/jLp
6wOvfqMq1bEajvWdqmm9Dr4qfc7iQhB89rWHg0oo/C1cyeXwDlil1tlJZCc8uXXUJnkXPDPf
yYAtEfbii50TnQoH37nMN55JWz831b+FHISPs3J0fiqCqzMDT28ohdftS9v77gT87neR59rT
8AbxJqW352FjNo1vay/BjaPcl99fg6OUE2MDm2D2Nx2Ww3dh4S3CzFvvwzuVdtb/6IL1/U3C
4p7BS/dHqXC9gvk5A1+kD8A3FxukSX2Ev7zltSgbgS2dpYc0x+F4/vT8q7/g0825tk4sMji/
8vt+7p4Kp2QI523ggfl+9pv/FIRnTpnyNlkcPuGXmSIrA59/f1e7eiactLrr6XxluOLYy5jn
8+CbGZJzwnTgJoGzLdON4AeCD0JLzWGn1EopM1u4Y/fGm08cYBMmi+CwRbTPx7tMQsAd3try
oqnKG7bwYg9zXkVbH68mZn4KgMuy33alBMLPTjPtV98C24VusniwHR5UWfN9azQsqsJXI7kL
DmgpCG3YR1v+rYa6a1PhwAzRH7xZtPfLWXW99iAszWyfuuowbOj204f7GHxbulzzYgVcORrB
teYM7ffDj/ULXoCrXZbeaqyHV8yuqwxphIPOM+UoNNP2j/plezpb4FaW4fCEB/Ahr/FQ4ydw
W8Gh0OHntNfLecPL+uBja6N2+7yHh1uFc0Q+w0OdHFVt3+DImLiWfT/gzxs9d5QwyeJ4/r4m
NYYFNt7+W3EFO6y9Td/WlBN2T1EdmDEdXr1sZNpvHtg1tLj6OT/ssXvRy6tC8HtNifRiUfic
ouCteAm4WMQtZs0MuPf018sLZOGnVdNj5irABu3nmvhn05angzl9VBEWi+J51a0C6+QO1zSo
wSPDjXzlGrCd98GhFG04+GTq4q168ODVOmMfQzguRKvC1gS2KucvmmcOx88PFBO3gl+a+oiy
2MI2ET/zP86nvT684thjB1gj/7DuDWf495Yux9OLYO8o8XcFbvCp+thpie7wEaM51ds8YcOp
8q/9l8PXtBNz3Xzhh4+2PbRaDftPZ8nRWgNXD1v1KqyDl1S4nhbaCM9bacfBHgxHmhm+GdsM
t2y1sn8fCnMYR+j2bIPXNE8cbw+HozweHb0RBetpqM65GAM/zuLTOBVPWz/3CxqP7KHtT9rv
uvP2wUL8PFEHkmC2qwrH9qbCMQct3Xemw59Y4g9sy4JFfH8t2pQLy4jdyV+XD6fkMQetLoTt
l9Y3Ly+G828IVC47CqusmCHmVgZPLf06feEJuET8TKLjSbjVekPagtPwrbNGcnbn4LlfDQ1t
amjvVxj7zOoi3LxAcapVPWydZXfZ8ip8WX78h2Uj/DzX9YbVTbi+JFjEphl+MhQwYnsXVtB2
W7agFf42x2m+433a8ZiwodHlIXxDuLlp8SP4cHbEkmVPaa8/LAxa3gPXFtoLrO6Ft9/KMV/3
Gt48u2giuB/enbPDZNs7mPOH2fSdH2jrT2famr1DMLPGV/sDI3DQU8FLed9o58eZ8TVHxmn7
E5uXyakfsPD2apeLv+HuyPKPN5jlMB8VXSh6nxWOX3jjXg8HzKIjzTPIBe/u2to9zg3zOwxo
c/DDaicTJESE4NeSoUmzROELdY2JOhLw2TPJwrYzYJ+5n1TdZeFmn1/taxXg2IiHzBGz4aLL
SVeTleBLq824ilXh0dNsr6rnweMfxm1va8JDqzUNnuvA6Wvu1n7RhxXse25yGsMb18b6yprB
12XuJ+hZwpwP3pi62MAn3z2OC5gPn2i77hbjAO/7drU6zxn2a+8vObdIjpaHLZJpdYNNDkgo
v3OHzbZ6Xmf1gq0FVQZlfWg//6W02GQl7fMc6+v39KO5kenS9gB4sFdQOmc9XFmkx1cTCN8p
3p3WuUmOlpeKlnzbAicIcFiKbIOf9gRu1guHh0v91T2i4PKZU3dGxMDbxYKXF8bDYdbVdxv2
wIs3Dd9+sw9etdZ8GVcynPmrbuu8A7T9my1i1pIM2NbzoF9ENnzvqaZ2SR5t/1/vk3m7gLa/
D+vuHi6i7R/eXewSR2CeQ0vFrY7BU47fr994HJaLWDmcXUnbXwRkLzRUwe+2zOH5eJa2PcvS
RsVqYIm67ZtsLtKW58poREi9HK3/P0v88FV49g+Z+a2NcEfQ5NRfN+Eb9s+9VG/DK2u7zL3v
wZffTKlNaoMPsUU1XO6gbR+XFcuHOuEdk9f3yz2Bo5bedHR7BgsfjDq89wVt/xDi2HvpFfxA
KJLp8xva8fFpdPqsd7T3/55W6fkBXp0V8OLAEG17yqWX3hqBL7KqTv7+BvNWuHzQnYDdd4kG
Bv+EvdkKY8sn4bKyX0qvpsjj+vtu4Ropdvij01ldd064xts4P306vLqEM7OVFzY9rS03TRBe
LPXYcr4IvCWWZ2K3OKy1c8TqhhT84WKhAossfPXp3FxLBTgzta44bjYsvn+F+XUluGmXXijr
XPiZ/nITW3V47drB/AQt2PzJz9S7uvDUpZXivIaw+ikhg8Um8Nj5hZ9yzOF1thEGPVa09WFS
JaFgB6dHcaSvs4dDPxUWnXaCPSMPWI0vhAPExqLM3Wi/X/vReZ87XO6eWtPhCTt8G62W8oG/
ZpnZB6yERyx3bT3rBwdy9Rr8DoDXTAZm2m+Aaw0W7MkJgiW6knjfbIZnjC5W1wqD5127+DZ2
O1yw4on+/Qg4lbVVVm4nzNd39vDmOJhT/0ht427YxqxurdA+ONhE8MyaJFg04nbaxVS4ymac
izsDTh6qk1qZDQ+1qd46nwePWq7jmnYIrjy+v9/3MMyyvsrrwhG489PQOp4yuL9sLf+aE/Ab
Th3XKyfhjSmbVEXPwFOqdQ9vqqatz98lJ+9coC3Pt3a3WZfgBbOfZcVcgYcVejc9a4Atdo+/
0b8Je/ebf8tqhpe9fVj45S5sptH+alEbzLPRueF0B3xh/gZDvi54ZqSl86YnsM61oZ/tz+DG
Bym2mr1wfriRSuZreH8Uf8VoP7z0hGqTx3v48oPyyMsf4aj7xa1yw7BLjFb9nq+080HDDpsP
YzBX1IH1rj9g30MZKhd/w2WCRQmyUxTw/590tsYmsMEfe0xFh6fC61SnLfCcDrfedBG9wQv3
n1OMUxOEY9jO7ssTgbe0cqixScCFc2yDN8+A36rtc3ouC1txfGx2mAmfeJz88uIceHb73hxF
FfiOzNj7HDW49vdYN4cmLHf82PrtOrT395XJeacPB62PXullDE8R7L3dYgZvPuHbbm4FW+yR
Cqu2hacxq9cq2sOR4RfyDjnBy9zbxAUXwTuYM/X3ucHtA3Kjk+7wmugs121esI/pNOchH/hb
adHbgFVwvH6w/Et/Wv3o7B+e62ifn00ztHMjzO/rk7RwE6w0W9/63ha47Gt3/vxtcG7gmoyb
4bCK/ldlq2j4LFPJqoZYuHh7kqH5bjh9afvZqwmw9dLEu2ZJ8EH9R7uupdJ+//qD5xYZ8P7G
gifXs+HzbC5htgfh0lUcZ28fgqdXv0p1Koabnvzi6TgKP6sNm+deDu8yChh+VgHPXDTktroK
dvmk7Pn+LG1/m67HHFJD+3wV6vbfL8J1rdo68Zdp62enb+P0Bpi5pX04+wa88U7Jdblm+MOB
L3on79J+37TX2aANnjW2e2pTB23/esXsv7hLwfwL0wFT6t4WfP98/+d+F4wblTDMMMMMM8ww
wwwzzDDDDDPMMMMMM8wwwwwzzDDDDDPMMMMMM8wwwwwzzDDDDDPMMMMMM8wwwwwzzDDDDDPM
MMMMM8wwwwwzzDDDDDPcycT71z+nMf3Xc9NTmbT/+gM2JurB7BZc+JVpTHjYPPn152nsB/7+
C+5MTLzm1OPcLf+Hx7kf++dx7opM/+vj3H9Nob45mab+pYUh/nMtlroy8TF1zfvzc39e+fdW
tjXbGuTn8OJWjul8jy6ownN1rnxw0oRnxp+a8kYPLgrgFY8ygb26eNRFrGDnu0/tTs+HT9kX
+zo4w598D4QPLIavy3dl7fKAZ508fFZ+Bew4S/p+gx98oTZyeOV6WPnQe0GWTfBZvmz90jC4
zOPkivkRcHmTz74PMXDJqcfn0/bA7ZsWvNFLgutDX4i+SIMtlW877c2Bkzl19qof4qXdWnvR
jacl8D0XJ7Y95XBj+1J7zVPw7qqCjBfn4G/JTi+TL8IOIrlaJldhyR8nEj/eoK3/ser+wjvw
ytY+u0XtcK/DulOsXfBnq80SF7th7gyVpKCXsLj0LZZZA7BPR0jssw+05S1dzpY1QluerJpU
53F41/FKWc7fcN82Pe9XzHy4dblZdsU1VnjQODG6iAN+NkWlM5oLVlI+UOXDDa9zuc9txgcH
CrJ/lhGErSRtlzKLwHp8x81fi8GtRbZVNyXh+xG6JeXStN/3PCCeJAev/7ZBeNNM+M60l1lu
c2AVX458A2U44+LoTJm58MLXTVps6vBQZeqtQU1avfdrezt0YP8t66Pr9OHTMyuLS4zge89t
7Pebwkf2uGwPtYDXsr1U8bGG8+YL+M+3g39Y/FDQsoeLB86tlXaC+7TctLgWwkGzvsaPusJa
Vys8Xy+Bw6ZmXGhfBt+Y3njwihfM9Gwh60kf2D3R/Wv+Sthe/dP6/X7wifeqayMCaJ//qcqH
Devh1FksY96BsNu3OwnOm2D27fnF5ltg8d4kC62t8DK/C2tn74BfmmmJSkTCc8+KOfHshKdP
7uRiiYPLgmJdxnfBsU46Up/2wts/nNvUlwjfPCzs1J0M/7oecqbjACxU/frQnQzY40GMwPVs
ODxhFW99HrzXtDjzfAH8yW9JSVURHBWco3+iBF7TtdO9tBQ2EZkzebgcHq8qnXeoAh5WFHqX
dwp+x7VfJecMzNYnP5ZZDbfbfnXIuACb3hFVTq+Dj3MeS0u7DHcevRCXdo12PJj5/0q7Dh+I
v8Wc0QTXSY2lZt6mnR/qp5dn36Mdv+Jy9nlttP33o+PWgg7a8TpWrnq4E6787hR49DEsc8VN
/3g3rMzTlXzqOR/tUfTvA6tfwisPVjyu66Mtzy6N1oYBeNuyLOfb7+HksSGP+x/hjvmen598
pm1fvY/8r7/A8841XPkwCvOf/jw6OgFfnp1Rx/wLthVq5ORm4set2sOz+8RY4CIfJYdZ7PDv
uxkmmpywx/1Pl8ymw/PiFjc58cKRo0+9vQXgq/aFOzcIw1+LatQixOBcSZP1+yXhygF7zQJp
uEpzYs9JObhs3sq1V2fCM0QKuu7PoVn++v0+Zdgoc8hjfC6cdsYweLoGfOX6ZX45bfiDWLqF
rh58j+X+bwdDOK87Y8EqE1j85xe5HeZwwU2uhANWMNOh4YhyW9ryDDb8uraAtr5lsrifOtLW
b8Wuii8u8BDbiUfci2HOCul0xaVwj8TPp1YesNZTr7MrvOE1Ie5ikStg/81TufNWwdXrEg7U
+MPrRj6XPFwLa5Z5WX/ZALspvgoVCIYrJAq1NUNonnM83jUMXvVLatWW7fA2Z8H2zAhYraO0
pSYa9rP+5PkkFs70Z9/+cxfc9Z1jlmwC3NsyfZX1fnjqSbV561Jg8w17k1LSYLle9fDqTNrv
D1iPP82Bl63uYZ+SD7PqCx1TKqR5IUvXomLa/nbwRnb4UbieM+TtkTJ4OHvW3ZYTcKjphOn4
SfgYM4e1whna/tm/9qlzNTwwpj8l4gJt+WzSLpXVwT9f7mfvvAzvGLB8PaUBfhXSvkjjBmx3
zNnV9xa8vvxRX+oduPbobs5rLbDr3ZBrn9tp+9+ii5zyD+EVwVveLH4EJ/tdWrznKRy+pcLt
Yg/c/Hr52w+98G3mjzxyfXCC9JbmJQO0n0/lEt7/HmY53fL12kd4w/OugLHP8Kdo8yC1r7Tj
4fvMqWvG4PzLhTqF3+H5Rs2jXb9g4feXHPiYBXA822Rq27PCeq0bzuzigH9PXd54lQu+uzMu
4Ac3rN8weliPHz7i+zAoVAhWHdW5f0YUrpHWbR6SgAcjhharScOG1ZGhgXLw45BxpZMz4YaA
qNCPc+A6u9luaiqw6z3u28Fq8Itzzg/OaMC7Gli2fNWG1S/blevpw0VbdLZEGMHuNQMPrprC
VV477rBawq2mbO72NnC52bEdB+bDrFbbNB85wOGaGbHSLnDYT6GANa6wVqbo61NL4FvD57+N
LYPFBKYVWXjDfaMaL/avgK8cs6npWgULzV05U34NrHywSCloHSzDItVUtxF+Hzs8wbEJXqVj
dHPJFljHQkjx6Fb4c0uO/Jcd9P3lZbVlFHx85rQX6TGw5DKN4tfxsNeLoB/ae2nr+8fzj3sS
4afDBdufJMPZ3DfyVdNg6cJg95hM2v40VlfxMAf2Dm3IVcqHL2wulN5ZSFsfiwNNOotp6ztm
wTeVUjg1wNk2vhxetyNHvbuC9vtzzau1quADv1ffTzoLzw+STug/D39g3v/Y/CJt/7C+2Zhf
D3PceGs7dhVeIcLvv/g6bXs89Jhxugn2KXgezH0HTuO/5L2hBVZ5xtV3ux1ecvwdm9JD2usq
WxoTHtH2H7Hr4u+ewhJq36bZP4ctVGflVbyE1Z4ENXC/oR2vkx93bXoLz9t05fWDQdr+Nvmj
R2+I9nn3NG4pGIGD3swtZR6Fcyc9QgIm4LHLq7pbftJ+nsevV5tJEMfD6x2xBSywpe61K6wc
cOiUxbmBXPAae2eeR9wwn3CrrAU/vC7oU1uFELwl4K6kqBisIxLLGi8JX8tSSRyShtXYByq9
5eGSpLaNd2bBDouZ7+grwX77cm+UqdLef/UZb1F1WFBibfpeLXj1h8f+47rwwRmyj9YZwoaj
Hv3dJvCz6yUZzhbw7CciLxqs4YfJHc068+ELpiMLTzjA55zSt8m4wNfl2oyzXOGJ2TcPT1sK
R7ceOBLnAWelONt896Z93lcSe0J8YRYHgTWDq+FVTove+AXQtlfoV5YX6+GnLmKNHkFweegT
mc7N8JNItxmLwuBsjmN1Ldth5Yvvx+wjYWYjs87mnbT3M7rmahdPWz9BiZua9sAeyXVqtomw
7pLA5KZkOHXf1SS7NLhypEX1diatns/5QIdcWLUw3aU1Hx5OjOtYVETbn5lLRjtLYLPX3PWe
x+B5Yq/le4/DyUmmKmtOwpMaJp0fTsPLJ3/IhlbDVZ9zeH5eoH0eDrXCXZdgqwXdbdxX4bTG
+iM5jfD7+CFx+Sba+jlyQPPkbVjK+PJH/Rb4RFC6w812+LTvXEfXh7CYScXQi0cwq7aSblA3
3BZ+Q+bXc9rx4XiwMukVfHTg1jOpfjg3ff3pk+9g05yiOWYfYSWbXZb3P8MqwzrMfl9h92/3
V4+NwWxnwtbv/wG3JJgKy07S1n//Ar/zU4RwPjE47+7ADt/5dmjoJSe8MktOdQc3PDtnOTc/
P+y9MzjjuBCc8ij0iqUYnKG2P+WZJO11sXaWbTLwJ7WV0gIK8GY+7+cnZ8MzVz63sleGV91h
cxmYCz/6PjS5SwOOP1a3VEEHPr8nfnGjPizouXZ0pTGc1bfHbIo5vG/op9oRKzhzwdsb1nbw
uaY1zAP2sIF5dt8+Z7gzMzNoriucXL6z6P4SuMkvbNtWD9ikNmNUcjnMlzMu1egLX/ze8H6t
H8z/ituXby3suuh7ZO0GWNi11GJlMLzsi+opri3wjgVVjdVbYeMg+50rwuHmGKk+rmi4otRq
uCYWfsz+/Njq3fDJB5xs/Pto29P8zbSrSbT3S0i5FHgA7nqvIDQjE5aqvC7ckgNPE026FpUv
RHvUSr7QvCL4nhqfwMsS+Pj+qRczjsE2IyWcdidg0+ZfLD9Owse265VXnYGZQoNG/c7DtuoN
nyQuwm8UndPu18PXn2s9T7gGGz0+0Gl+A5Ypjt82cQu++n+wdx9wTWttA8DTlr03gopFRUEB
2UNF9nIgMtyobIosGSooyHDgQAUXThC3IDhxC4ri3iKKCjgBF7hQAeVL2pQnYSmK3vvdN+EX
0n+apknOyck5p+nTS/3O7r8MfvJq6/GA6+CL6RKT+t4G6y5ekvnkLniSk+HWTSVgxpYBdhNK
CeffgJVrujwBK+ckpNx9Dl5W1s14VRXhfE6IWezyhnD+eJxfKPOOcL4Mk9Mr+gi2lFy0aPUX
Qn5bYp40tgFsuH7C4K6ILPQ3Kn9eU8oAzxPUTc/gB9uaa7r6CoNTTvIfVhcHB84sPfdeChw8
7WbcUTnw8T2NL2MVwXSjRJq9EngBc9E5yZ7g7tG9DR+ogFVZ00dvUwNv4U3rFaIBlo88uWmQ
NnhHdc15fn2w4PqxaXeMwEv2S6tkDJYl/FSj+bgQM3DvHrTBplbgW9+nXRWzI3jyAdGyYeDw
Vc8ackaCt3/pvT7OGfyhYkWl8xjw3POOz/tMAPeizUqumwQezKPz5poH+KH1qi9bfMAHzM4e
iPQHy0SUKjkGgev8GAP7hoJ5djrxNkaAZxS8ii2OBFs6vc3aGw1urIlcuCgO/MY8W857HmH9
r3e7mC0E56Uts+yWBI4Xnf30y3KwUfUyvbsrCfvPeGVwMJWQP8T2vEzZAH5c8mlkaDo42/C5
j9NWQvrVrRuguxO8/rvBbpksWcLnO/fv1uaAnZ03H7p/AHxxeo7NycNg4bheizYfB19jdY+d
nweeo3lSNaAAbH+r51yn82CpSUEpxpfBMeV5zsrXwdWBhhcEb4MXMj9Vv78LVu+icPlhCeH9
ogrGnS8FV4bKbNj/BJyso56y6QV4ak2/wYtfgvtXaa2b+RY8fPKkLJ/3hPyy/naoay146cu9
b6zqCOf3Zrnu+t/BpxVUaH3ocrD9+xvWyvOB+9w8WSEoBN5cnviyQRR8c1RMRo0keNL6U+LP
ZcFnjP11ShTA9jmbhW50B0vPnZdaqAyWtDF4eFIFLLrwTtEhNfD2F7HzsjXAzt8nvNqhDfaM
mM+foQ9urGWWbDAGq+kN90w1Aec/Vd2y0hwcf6Z4bbI1mH9FpO0ye/D57gOykkaAu2orXFgy
Cjxo89j1S1zBlnZifZLGgbX5JvgtdQO/yJ/ssdwd3N/LRGaFNzjrsUzMahb4uxZ/+rpAcNpI
/ai0aeBas3yRbRHgUWIXx2RGgqsLQybsjwZ/mXNP/lgcYf9dlJPOzAOv8A44fnkhmFlSklGU
REifsiTL8mSw3o7tG1+tIuSHqTb7Pq8lpL//0hieTeDdlWm8UhngftobbJjbwayVW80H7AbT
WSW1Q7LBC4Qn+4zcD04odV4+JRccN7QkPPQYmOeUtMy8U+Ble5SDUs+At6xQScgqBBfUmDmf
vgQOGraq9O41Qn7SslJ5cws8Szu4L08x4XhXGD7v+gAs8z5vkl4ZYfs+qq4c8RR8Z+3Keb4V
4H0pvXXjX4EvrarbsLEaXDzZqODoB/DGA43b7n4GvxsXav2xnrA+5f2bpRB5aI+UlR/T5gFb
BTOTRwmAVdANCBUBr1gyLmKFBLjg7eqEQzLgxksBI+91AW9X/HavvhtY8xGLyVQG9+5SpGKt
AtYonlLlrwYWUh8wNVkDvFrTI/OINvh8Q9fd5frgvcdifAUHghNSsp7qDAEnHzyv5GYBHj7m
fZdEG7D1YYdbB4aC9eQbh5Y7gGvyVBJEncEzkedRg8aAqzUm6/hPAKdvyd21djL42xnRxxc9
wZs/zL9X5wt22WK1XD0AzGfDEpgcAr7rKm+eEg4Wc542sHAmWO3s2o91s8E39A8Ea8WBywaW
Z/rMA3sEWO7auBC8ltXoW5QE/lJsUCmaQli/p0g/29Vg4ZMZGnHrwIc3dvtwfBN4dsGGqM8Z
4Gfvrc/q7gAfqB14IyQT/Dpt06bsHPCVcysGvDkAvmZtkqB+hJDejFNrA06AA6uMwvbkgy0r
bohXnyW834edwdoXwbHCz1LCr4IPam+LPHITnBYs3vtbEfjeHesUixKwyYypZxNLwbWhW45d
fwKOfCkRIV8Bjucr/jD5FbhHbRfDXdXgnW+/DvnwgZC/+28UHvIFHFGtsnFhA7gh7vCHIqQL
9K9pR4j34gVPcomvCREEh1jR1+SJgi96dmGIS4HdFCv1JsuBp99dqb5XEXxExOIlrQe4p5F0
kEsvsFhJ/yM7+oJ1onIu1PcHb91+Os1RC3z3wzyT7XrgjQ09MhqMwJoeB646m4CVr3jmZ5oT
9qfSJYrHBhw9dXe921CwiESi1REH8LA1kq7SzuBrF/w1gseAV4Uevnp5Apif1dVAbQq4bv4x
nwVe4Jw9Rya/8AMXnTVWtgkELz7mnrl9GiE9Ely+808Hj1Q0UPSPAt+I7dd4JQZ84ZTrHq0E
8PInD3qvWgCuRx571y0Gj9JfGDJlOdhp8xer8yvBRoHOTzXXEtLz/MlhazaCGS8mxCAZ4HMM
p1n+28H9PM9aFO0GPxpefMcsBywokaO95wB4Ij1knOIRME/skOGJJ8C5r4YIfc4HZ2avWuFz
DrzZyLfy7kVweWOxgN01sEGcyKejt8ANpmp71IvB8oVO2ukPwJ+37ImTKQenhkzatPAZeMHF
hQsaK8FlTi4m09+ARxx+kvfmHVhi5zhxn1rC+ffwUf+yOnCgzErZcY1gf+nNV24zFKD82aY2
aqQAuGSD05bLIuDBt8wK7CTBDBWFfYWyYNVZSKC1ItjidNfPZ5XACS+XjbTuBc6riZte2Bfs
e0cuwE4dnLwhTOuyFvj96JMFDvrgF/IKfW4bgwPqMseMHQJWY64fW2oBnrpPWM3blrC9j3pe
fD0M/O0er3GEI9jg8f2Z313Al4zOJiaOA09Qe+knPQk8iDFNIc2DsD3dY9b19wVnFBm8PjIV
bLo8X8w2BOx2xIx+Nxx8Me9hoXckmK/HsYm10eChrt8LFsSDF1Zea1BYAA70HsW/ZzF44uTM
p2bLweEh9JSileDVxrOlpq4lLO8xxJu2CdxzbdCi1AxC+q/QidfaAS4T3jv8YibYpVDkpcde
8IXFQeO/HQR7q9dvTD0K7jbn3kG9U+Bt7uppN8+A4490cws+D24Muv5W9ApYd4a/y54bhO27
JL10RBFY2ffd+rf3wcKuajHLS8Fymx/r6T4Fe002y79bAX65eypz1mvC8du20JX5Dpw2I39y
4SfwE0cD08A6Qvr4Sn6UaQQf/zIj5iRDEepvdstLfQTA6zfHykiKgh+6BjNPSIJvnYyn+8mB
3xs9PibTFZyssc/+TA9wpYBCTkhvsJip6aseamD6sKHfr2uAt2dPqYzVAZ97v3OXjiFYfIe9
xfNBYCUP1v5UM/CM05p1w63Biax8BfpQcA6vteQRB7CB3dPyIGew68vTiX3Ggg2z+AXLJoJr
XR64p7qD0/d7rnDyARutO79RdCo4t0Ij7mIwWCDmpMn8cLC07cbblpHgw7ofLegx4KuDqhaf
jgf3m7QlO24B4f3T7TMtloARCUY8TzJYIb9W5/wqRbMPSPkA8k/jfaNTX82gTJkyZcqUKVOm
TJkyZcqUKVOmTJkyZcqUKVOmTJkyZcqUKVOmTJkyZcqUKVOmTJkyZcqU/wkXsX89gB9piunf
9s8M8CMd+5kByzZ+ZmBXOz8zUMngjILoH7pJwWHh+O8MzB+CLYg9hS2OrX7Gx11HRozTMePa
c4jbtDUTwQWiz/MfTwbvYk3coe4JbnQr7T3TB7y4fp7xWRa4ckzQc4lAcFLSftVJIeBrxwMZ
WWHg+3zHI+qmg4+vOTTHPgo8acNM5bXR4ETbHhOqYsHPb5xVHzgXXB8+d/XiBWDDiMjUR4vA
T+XzdLSWgnV2hngnJIP1p+/SKl4JfnF37sr+qWCV3krJsevBh04s73N3E9iK54uLegbY1zO4
W8I28AZbqeiSneARvRqm62QRjk+gndDiHPDkLVKGz/aD+1tP/2aSC3a4v9Qt9Sj45ssZYz6c
AGcJjnjlkA++eElNIbMAjFxQe8x/HqyU7mfpfQn8rJZmVnAVzBMhWax8E9z3wn6BuDvglxm0
ovJi8OMTCoPNH4DX3pIbklEKXrVN5gHjCdilQVPa5zl4eEbciwuV4He+qq7qr8F7e5pOXl4N
rs16zPPpPVj9RX+b8bXgI/uNe+V/BTMa+mzo8w0cvld8XxKi2+SIAnGPTwxwsIZljhs/+Nar
c6mFQmBx2kElLTFwWria+TpJ8DcnC4RXFpy9R3FiSBfw4PXXXB52BQ8yjHpp1wNsn2HcPbcn
WJSu9qZXH7BRnNf4FDXwopEC3jQN8PXNWqLTtMDl+746PdYFbz81x8DJECwvUna4YCDY9Klu
sf4QsGHKupU7zcH9AwbUdLUGT7wo9nKZHViJ3zWeZzi4ZIHS0ciRYMkDC5ZWO4HHfsqi+4wG
T8rfLftoHPjVoo3nXdwI+3Njc5erUwjHQ/qOgI0XWPieY2qeLzhpt95546lgsa4bVh0MAiN5
WxhaoeC3Wn6SWRHgxRJ8eaqR4C30dSLbZxOOxz6zul6xYIPLcokZCeDvPMa5ygvAZfJn525e
BHY7c+eD8lJwzwsLGFuSCa9/9/VA71WE4yFqx7sjlZA/qpd+VtsA3hf4atGeNPBI36g87S2E
/Tk1dlXudkL6TtgiMng32LnfDJUzewjrV3pXZrcPfE5Dc/CNg2DB0cMGjj0CXpvqXVJ+HDy1
YW03/zzC8UvipX08A053O7cgphBcE1+7V/AS4fgo5M5edRX8zFz5lfJN8Imerg3Zd8BjKoL2
Dr5HzE+L+S8/AB96eoE2vgw8Z4llWtUTcNf6LuWRL8C9InzOCr0Eh1nbD9/wBqxyonSG5jvw
Kk0r29MfwZM/rz7m8gXsOf3jzcp6cIFEVFJ0I7hKy/qNFEOvybE2Ye928oFnFSqvMxUCy/QP
qrgrCr7+IeJ+kCR4xrbRIfyy4F6XNLLSu4B133VJGtgN7JKjL13Ug/D+mzYPCemlR6gfRImL
9AWzUh7N29kPvOV55WZrTfBzvmOeT7XBh3cHXY7TB9cu6n2faQy+5fN1Sf5g8FW6cMUUM/AZ
1RkVNCvwkx0Tlm6xBe93ufvAehhYWpD3RqUDeMhW3qlLnMAXhGqztEaDN/X5uKpoHFikonuf
WW7g42bJbsru4L0aAYMveIFH7blyJtgP7HX2Ro18AFg8enVhfjD40YtBVv5h4Fy5MpbMDPCb
PpsM86LABoZr9vjHgHcHVF6WiwdffpeTUjAPnFArTJ+2kJD+exUVeySBfcbVlVxdDg7XuWgV
vRJcGrttjEYqeOuyPdKl68HaOY0zl6WB3fWPLTDfAo6Jrjf9uB1sVfl4847dhPU/WLxnQjb4
dYG8p8R+cJzk1jPnDoF7Dxp5ZdZR8O0ThrE6Jwn5U352aVU+OOX2wIrNZ8HVs1LWjb8A/pix
+Yv0FUJ+LJtPu3YdfP76lEOJt8GHZBxkrIrBi0cHKiEPwCssHt0+UQpevfiEXtQTQnpXqZkb
vQDrdLX6WlsFfvxEzS33DSG/CdYFTH9HON8n3VY1/AQuOHBn+ZcvYLVn3bYdawCrX7vkHY3o
N3ng6G+3zHjAw31uv+YRAD95M/XARWGw8JPnfZaJgyeZTLF1lQbTkDqZbvLg3QNuLXuqCF5f
zH8kUwm8U+BYUnhPsP59fskhfcDG3hIWAv3Ag6+9Z97WILz/oGt7NmmDR90/XemvD3YreX3T
0FifUN4GsXhNwA9feufcNgPfjXq/JcMKjATr2obagTfI2q21GA5efmbkOmlH8PjrrKHPncFd
1h/adXgMeP4ipyOLJoDpAlOmT5oMXpTw7amOJ/hk6FCagC+4zNHn2iN/cPGmkGEHg8A6TxNn
Lg4F99p9zdVzOnjuPPeng6IIrxdxV5aNAds+ei1eHQfetbZ3zsV54Dkv+zZuXQj+HC2HxCWB
q/gl9rslg8vN9WQHrQJLv8pQU1gLnnphVvXnDeC4raU+xengjJGvlh3eCr6adto/dSf4UEjc
58gs8LktQw0m7gV3Y5r0NT0ITrk181LPI+DcPd2Z/CfAt3YNU32dB355tufTmwWE9KAXOB45
Dz4fMHxa2mWwpVSZ1YLrYFWB9ZeDb4MHsNJ5xxWDb7qKf7B4ALb7yL9Sowy8ImR3ZZen4GkN
cu94KsCs64F73r0EX+hzvXvZW/Bm6wkWV98Tjl+4TtcTteD39IidmXXgGCvLl+u/E87PFSfL
l9ANmjzdkWdJDB/4eLnh6xAhsMLemTQvMXDDgIrLY6TAO4q3DBsuB+7X+3qsuSLYL3XhVEMl
sOLJD8KaPcGXmZoeKn3AD8aMC+reDxzfsEpLThN8PZtnl7gOOFOmsFjQAHz3ft0JnoHg1zkF
Y5EhYB8H88wGc3Bq6MqDX63BuWWPwj/bE95v0pDXn0YQ1n/qruKnUeCNd84jn1zB96N0Nn0a
B+6ZYvih1g38AfnS+MUdnH1g5dl6b/D6DZrmjSxw5YEXEYwgcNbnRx4CoYTnp+oLiE0HL1AU
85GJArtLL5zdNQZsHHB+WK94cJ7Zy9v954NX7ZeS1V8Etq9yFzddCp4k9fWMfQrY2v3rANfV
YC/xuaPd14FlJx4zCNpEyC9LTt6YlQGe8jq796Lt4NlXcnTW7gZrzX1ctzObkN4h3tFH94Nl
Pk08dikXnBxVte/hMbBViLpX9Snw0GG2N+kF4DPzJ3yVOw++tGXRw/6XwbFqtVHm18E82/Lu
jLkNjtol8DKoGCx04/2x+Q/A5YfTbNPKwDp82suPPCWkh8+FlbcqCF64wPXNK3BMn+W3BGoI
6VnPEFH5SDj+l3noFl8I+WfywYOTGwjvv0CvdwxiCOWHwg7HjTzgWTUaA08KgJXevix/JAK2
r2u0apQA36Av81GWBW+sP2ptpQDeU5rxxLc7WDZrqskSZTDibzB6nwr4UG8VjWI1cPLbcWe+
aYDFy2tlVXTA5+SVVEcYgH2PvfsSMRB89v2KxLQhhO1916f4ogV47dsrzz7agF377NzHHAYe
+7DEZMRIcNfxCxZGOYMHV19fuXMMeM67u5OLJ4Bvnjj1km8K2PLALn1DL7C0yTEzPz/wzgtS
IusCwCmXitZcCQGvPKnyrDEcvKanyjvdSPDR2NpTftGE9/M+MWJTHPig59qNd+YRlpfdmy28
CKzXtVec5VLwQEVZ2dkpYIW8nf6HVoNHnUDiq9cR0v+S6YR+aeC3OxNrvbeAQ7t9d87YQUjf
mjNhZZngN7VfXbvvJaQnf2HdhIPgHshQj/VHwGHndi55cALMsOCN6nYavM8nvt+kc+C0fpab
0i+CDRf7Fz29Cu69pOuNvrfA4w0jlwbcJeTfjdsl9peA794uHP2lFDz1S8MU06fgVxoBAxZU
EI73RsMz11+BF8yIV1CoIRzPd8H6nh/B3ra95LK/gD1O5B3/2gA2WOvXx4ZmBP0TGuajV/CC
C64GDHssCG64K8anJQaWyBw6f44UOHW/5ZXrcuC5E7vfY3YFd1eq3xXaAywQhlic6wW2fuSY
3kUVrPVc/FyAOmF9Cu57T2uBJ4r7ecjrg3U87B4EGoMfH1Dpes4EvCurV8/uFuB+9d41ETbg
ABeJ+deHgh+E2TxVGwke3lVdYJ4zuF7q+cfyMeClaqt2mUwEy+pN6bN+ClhEzH/qVy+w29q7
M8eywJNOXXQ4Eggumur7pksouG71bZeo6eCwQTrzHkYR1jdhR4zpHLBN42jzLQmE42ngfZU/
EbxatrZn4BKw31ENi9vLwZJWWv0HrgKHlyqXbl4Lfn24zwShTeDRfJ4ZYRlgfr76A4+2E/bn
q9Ryu0wjQn/UdYODOYT8U+W8k3kQfGTxuWdJR8Ajg+xe158AH/uI5PmfBj9KlHYrOQdWXr+1
cOglcETGvfrj18Cu3e40aNwGn11y/GJ6Mdgp5oCHzEOwfHz5+cRy8KkBvl+/PQPHqAR8DqsC
dxOQOfPyDfh9fMI4j/fgStuykyW14Gjx4dXO9eDTqW/fXG0k5I9dr47a8RhD+1LUz/msAHhA
auIxM1Hwrp6h1SclwYJJ9u8HyYE/ndQtOKYIzs5w9RjYAyw74M71Y70I63O7IzxYFbx4wCy5
U+rgWVlvqs20waVPHFPP6oOPV1wUtx8IzrsbPfraELDJreQAF0uwNqO/0wNbwvNrg/g9h4Nz
LsUteeUIjrmz8HG4K9ixLpOvcRw4Yr5ow8JJ4OqLt0/LeoKDuvUem+ELdn7YK29AAPhA0Jfa
kyGE503PNw6PAO/NP3T/YSS4bmrV3MAYcNfTC2iN8YT12eSOTF4A7r5oXXDvJeCAHuPdjywH
h25WVBmxCnxyH+34k7Xg1C96vSI3gcVUStwktoDfvJabunMH+LSI5DDzLPBD27ffSvYS9s/v
TkLEITDdtOqhxDHwwi1OgntOEZYPNxAcWgBesfrYw4rzYOtanrnzr4B15g9qVLkJrjGd61BY
BH7SizfUtwQ82PgZS7AM3Jhka5D1lLB9hq7FIysJ+ztSd8TH1+BB9fypa9+Bh3h8PWxaC+5x
SGPPizrC8eh3ecbSRvBI2hd5Q56BcP2ILkkqFwB/r0q9v0gUrLduXL2+FFi+wuLDYznwNa1Z
p5d2BXuWqvoMZoJPu4U+ftkbfLBXjO46NfDbzNCJQzXB/JHTJ9brgGfJ7NXdYwjeK2bzZPJg
8Mfvk/ykzcFxCcqF560Jrzc/WD97KPj9MxNB3ZHg58znb6ucwRY5N7I2jwVXOfa1HO8G3nVV
fL+0B9j2496vV33AUeu0FRdOBddsOCJtHQIeXhbwghYBVhsekZIXCe5R9EU+JgZ8PFRphkkC
eFFv0b3fFoBl3r06c2oJuOz545zYZPA0ebkZlqvBozbndOFfDxbYXrTychq458icV8u3ggdc
9ew+Zhf43BjFfkrZ4ASNOskX+8GiK/sVZR8GS9+7FTbzBNhhhOJbi9PgeQ6qVmKFhP0z6T29
5BLYLEF/7o7r4NRlCUERd8Cr7+vrW90nrL8s7J50KSH9VLzHPnsC3masfehQBbh4T+PbBa8J
y3f7wjvhHXiyqkWdZi343kzeK4x6sNgp1qz7jeC72asF9vIMgvq04MGwBYJg4ZSqE5PFwKdk
Jz8zkgav8B38UqoLmOax69qbbuCtL64mX1QGm5Te1N3eB3zY6NHBhP7gHm/kZT20wHu/7nIx
1wdf8zwepjwQLGQUHko3Bfdc1OD4zBLcGD5b/LwdOE+xW/buEeCcrQyNZU7gEZYTloSPAQ/V
HHZl/ERw8tb61+bu4MGvV75V8yHsr5PpTampYBf1XqsagsGyRX4DK8LBL3OMTt+KJDzf97ha
XgxYKqtLeFYCOP1wZPq6RPCJi3w5C5PA21mVaZEp4HIV2zD/NWC9lcPUJm4AZ41SOuOwGZxG
rzSx2A7e6XRzg0Em4Xh9pJf13wt+mrGNp+chcIHSE1GFY+Cu2o/rJPLAjN2XLwueBVdOuRTL
uAhO0ONT/H4V/Fxo55qvt8DTbt77+qkY/Gj2abMPD8EDBRcHvHsMro6cFF3zgnC87nuF1bwC
nxx43uFdDdg/N1v8wyfwmkCr3E914BmJ+yy+NhKOl0GPQ994BsP1MCdXlCEE/jpg83BBcbBp
I3+ohAz4E0smposCePPZ6hBlJbDe1IKh/XuB+U4fETZQBZdofT1grgEuU8+2dNAB79ekHZ9g
CJ50uKui/2CCR/Z1jzQHb5o/YvlCG/Dsj4d3rBsGvmq4fEeWI/hubeOyPFfwmDIt99vjwQu2
D+9aORksJxh96psXWOPyq6Ey/uCwI2fy+weDRbf2Z1qFg9f7ObLcIsHmleM3zIgBZ4hEHE1J
AD8vvJCfnQg+IB67/3ISeHDF2aVVKWAD19OuAqngx35p/KobwbzGC7faZYDfP92p7r8DvHCZ
avqSLML6WDqNOfvAH7bV2N/JBQ+PT4r9epyQHha6W3qcBhdri+y3KQR/22KxJ+gyeMcHZNWa
G2DbhGms00XgFydO9XtdAlaRkr4vXw62aEgNt3oOlm+I+jbtJbjbuqdh6dVgX59vxdc/gnO+
vFdD6sAONW9Z2o1gs49dUz15TOD9D2w9uFoQbP30QN4lMfBSi/CjjdLg1aslMvQVwGlZByID
lMCrxiWabe0Flow6WvtQFTzx/bQNcprggOyH2qN0wVWbex9eYgTWuBCuftEEbNv7SzKfJbgu
/36FlR04f6+V5twR4EuiXt5nncCMOo8k3rFg8bSA7bZuYCfNrL2LPAjbUz4865ov+MDnyLXS
geDhxyfNHBcKlp3dxz59BnhASoNw5WxwvJvIaa148FHrOL+oBWD7Y/Pp55YQjo+O3TKJFHA/
jXdibmvALtp74nZvACde3VHxZTNYK1XE3G4HeNEA/qWpWeDNxgXXqvaBXb0CGIMPg8d6a6ov
OwHWrtOzf3oabFqZOd7oPPhIw6kpS6+AM0XWTXh+E0z/5DfMpBg8b90YrdUPwUVVyUI1j8Ez
ii1LhlaAr0xem7b9NbjrglPjGe/BC8eVCbt/JuTvV30P5DWAn44569iDPgQ+ry4ofzaHHyw5
flfwYxFwjcPQd5ZS4KJH1awd8mDLoYX3hbuD95R9NZvWEzz7XW5acV8w/YFa7RAN8KLGGKsd
OuCRl54skjACz8+OuxhlAh7TNxF5YQF+erinlpMd2P5V9Ni8EeBNLoWRGs7gz0tVV24YC/Yx
ublDZBK4QejNwWhP8LXdO49X+4HfFWud8AgCx7juz70bBl7xdlzmsEjw2Oku607HgL+ev5Zg
NBecXfjJd+9C8HG3Whu1ZeCQ2G/MLSvBqv2MaruvAztNul24Ng3sr9qQIreNcLw3lI1fuRt8
8s5uJem9YOfaRaUph8Ar1feskz5OWF/mEOdV+UMI9fMAgS6F4Noor2PrL4ORic4s5k3wiO0+
stvvgl1yL59SfwjOrMnxPvgYLHbGTMikAjwuLTOr8DV4Ga/SiFHvwfcjz716+JmQnxZeT2R9
A3e/xOr9mW4K93/eP31qngA4eyLvWFkx8By6R802afDDWN5EQwWwyuruPS4pgd8J3Dvk1hvM
u9Nj+Hs18JShr54sGADWu54WqaQPft09WyJ3IFirj9VOBzNwedkys0prcNdheffjh4FNQpBw
pVHgx5PjxI+PBj/XCckaOxHsK1Q/9LM7+KK446vVvuAj4RuTDAPBymGSOvdDwaYjSu7Nmgle
OaJPfI8Y8JvCXppnEwjvJ0N7xFoIDlj7eqnEMvDB0zJWR1aCh9N2NkxZB06+c+eIUDrYMP/i
zEPbwDajDg12zwQrdS/kEdsHnnG6383juYTteSaZ4X8CPEFv9wzFM4T99evpdPk84fgN2aUd
fZWQfrGBclq3wXX1G5Fn98ALF7FqUkvBqSKNzx2egS2nJj3mfQmWTLV8erIa/HaJ46vpn8D6
w59+1aoHjw5ZxT8dMYPPmzUzZV0YYO3goTt0+MDZBYtOSAqCo84kuL4TBsvyjQi9KQbW0/gu
tV8SfK0k23CFDFgyd3p5uDzY3z9QdIwieN6O3aeMu4OHKdt87MYEP102JhvpBT6SU/v6mQo4
1HzQ3ouq4G+CJl+y+xPWf0v63EpNcLRfsdwsbfDajWlv3PXAt2zn2tsbgn3NN/bTHgh+6EdP
Rqtz0H+Xfnk23cyMcP+4xNtXFuDSp1XPiqzBmy4GuefbgcWmH/bMHAZmPX7warUD2EDg49f4
UWCrV/JLg13Ah5ZN3jlxDPjT9yd2Q8eD822OBRu5gZmR37r1nUI4fllnHeU8wVPq+wrz+YBf
zTUdXusHdg/oJVMxlXB87r/yuBdEeP/Pe40uTQOP+bJo1Ylw8ADxlMicGeCZEaXPMqLAc/wS
i1dHg9+o7Ry1OBZc0OjqHJsAHq+3+2HEfML2yJ18M3UhuO7L9vkeSwjprxu7Y9wy8FFld8dR
KeDbvTzi7FeBHTatH2iRChapU5k9aD141FYFG/1N4FNiy1IHbCbsf86msH5bwfGIe7HKDrBQ
3NsC5d1gxYOTjZX2ENJb+aph173gGJeReV0OgHuXfr8ulwv+6vSRJXsU3G+4XZLMCbC9r/RA
mTywk01QiMwZcNayaVqy58Cqb/Wj5C6AGZJ3RnS5DH6R6ZWpeA1cOR1Z0f0mOEkzn0f5DvjC
ihOISjG4fqrYArUSQnrFXluj+QjMv1lWV68c/GBTw9iBT8EbR20QNH8Brlopam1XRSiP7FjC
jq/BRaMuTBxbDf6camns/h68Q/hjuv8nwuvXv18R/gV8w3Ss1Jx68Pz3Jt0WfQfbHDixbxXN
HMqDeW9ubeYBbwqtmpPNDx46/+KR40LgPre2R18UBX+auu5asQT4a+DJzBfS4I+1qrK1cuC+
/WqF+BTBzgOGJMl1B5/UUdzQlwlW995iaNwL/LL+/eRhfcDntXrKTlIDd7EYOmaaOjg3dG6f
eQPAdKGX8Wt1wM+dVwZk64Nvpm94WmAEzrPuVnl/EFhvg3pUzRCwKb1iLb8FeHaJl20Pa7D0
krx4QzvwoXiJ4Y7DwLs1p21hOYDzeeoTE0aBx8ecb9joAvZXqPl+ZAw4YuzSZXfGg5edOZ5d
4wb2eJo8UdQd3H9Yv7X9vMDHl27ysvMFz7QVyPPxNyfcHxe3c14gWHBVT+VtIeANYXxq58LA
j8fb5D+fDtavr3/BFwVOETTfqBoNTjId8HRoLHj0hPIjgQngoz2ClJLng3u5vJc+tJCQX8/O
X3t/CfiWuXXO92Vggc22rr1XEPLTiR2Lh64GX5w2x2naWrD4tspdqRsI+cHkW3J+GniuarFQ
VQbYevRyGant4OITFjmDdoEzRgs88M4CH+5Zv2Z5Dvh6b/0Xx/eDHbxvnKs4BDZ798JA5ih4
YkmKsfkJML/h26tBeWDHntIfN5wBfz7eNevyObCfas/augvgU8vNbvW7Ai7smWw24Tq4TkLT
fMkt8JIU7Tsni8Djnh76Wn2PcP5bFu3r+RB84OuuBtcyc8LnOw4lC5+Aeyc/HHrqOeH1MsEO
HyoJ5Y0O87nqa/ACayHxydXgvXttr6x6D357/323q5/Aw9X70Hi/gpfLN8w0aQAPlFg2d3qj
OaF/8WuvvXQLuB5Ljx7zkhd8SylPSUXQgtBfOTJqigh49Fum/wZx8NnrDm/vSYGlwj7wycmB
z4eqHXRWAGsECdcmdwO7Ch68cqMHWPaNiZFEL7Dg+QIjxz7gNfZTri1XA7/ur/n1pjqY1s/u
qLQWeBXPRbHRumCDuMtfUw3AJv7+UQ+NwTeW5i9nmoCfnKkc7G1GeH3Zt5jdluBJpxXH1NiA
jw8bf85gKDjeu/hi9Ajw0bosr3OOYMOGT6tEXcC7J191Gz0GvKKHw4m08WD7QSv2VbmBv+Ye
NtFzB+9cf3fKHC+w7mehrpd9wY4PgwPkp4KXeTBdvYLA47cbFu2bBv584cbrxnALsw/I8iHk
38XDvpVOxRWgTJkyZcqUKVOmTJkyZcqUKVOmTJkyZcqUKVOmTJkyZcqUKVOmTJkyZcqUKVOm
TJkyZcqUKVOmTJkyZcqUKVOmTJkyZcrYUISIoP8FEPjR9LZ/yF0A+dkfcl+IP1qL8ODPnzYT
iMXmmdIFkS7o1Nl1xAhzp3FMK3MXc6aqriNzehhT21ENXQ8TXb0TA0GG4y+l42vAtgZp593/
V1INOw7CiBYd0kQEPwJYOIEH+DgKHX3Q0QMdA/FxFDX+a8ZQdBTEHzcfsDRVxZOcuZmfnbbY
IIuO1xiySA8euVbnEXMKNu4ShnVi5/NSZDg+l4XnGO4Yh59n2PgdzV98beRBhJAHxdk5rwth
LrYvLPxZszkIItr07G5hzrrMQjjvhS3BeRabm8l9Nhxez3kW254s7rPTm78Wy+97CK8NxLee
8yxWfGS38lrx2MHNjg021xR9K2/8MR3fdZFWjiPCTjf2cZFA+JpmfWAH9CAG98AGKEqxVWCr
Jh5QehsHWIRQlKY0FaC5TY/EzTi7sLudXaDh2UiozV3AMp8j0yEi0MM79Ld25eeuCvSmzc78
rc0WQ/9beIe7s68ZjqHear+17aI/te38Tdue9VvbLopvu6p2J2y6yE9tOm/Tpu/5rU0XJx12
tKbwexsv1sGNz+6kjdf+exvP12o1SACvBlnSOVkZPZqjndGKD1PVwvx3Kj9tFdD/tctm+5Uf
DXwMp8Z/9aiOV37C26j8DCJUfrhnAHZhr0JnutHorc5rXvnhnjHcs4hT+eGex9zKDpZz+nag
8sPTZuUnvM3Kj7EIVFEUSVUUbK6RCFRRRpGqKNjriOezZTuFXvO6hSD7fNB17FBB14gPtGYV
lPYLOlpTKW302xus/bc2uO2S2QotmQ2wC0aAe5CXhnlAeKB7EDPYh0kqqQeqWLF8fLxDvYM8
vdGWqybTfbp3qLuvN16CY4HduMHd6D9o1rVWghNz2X/t3G9ZggsRSvBV+DiRaiL+q0f1Zs3X
LoRp8xKcWBJPRscL6BOtzWtegg8UwUvTMDrbnBJ8EDpXl3DuCxEKHGzgluBCP2i+MjrQfB3M
LaPDCLUrdpE3iFDk3WaXHpxul9aakQNFfrsZib3dQBHyjv1uM5K7WbLNdsHRkrNeHsLBbLkL
WGKb44Xfj/ekCBFmt6eaXtP2rvH/dGcjZzcGt7EbDvhuCLS7G9gMQpn+U7uClc7C5Ne1vTvC
v9F3yr00WaOXpgE/vDRZsNzDmH2Y7r6h3t6B3kHhnXRNIp43/xutChH8mqRK44xUuf/f6VIl
DtjVZC7hHOBhz+NB5/G2uCYNESGfNZxrEjY3t1nR29o1qTO7VE2516Q5za9JQ5pdk6zxktDJ
Ej/zCdck7rK8+Nh0TbJomo3N6MdWrB32eAr2pgjTnsYuBBEkBDnCfuyAXTPoiH3T72Ty5tt9
YC9NLDp5/8CnI5KIIZ6MWNnnbIWViR7oI2N9FeZwViArPAybY84tEJnoYBMaHIhNXYKLfufF
UN4PEYE2jW6Hrsxdmo4KD/onhIgh8ogKmmE10EtQLnqkEUI25GRO4lWZjndIyeOFlQqe2Xnw
rhA+wiXStNklkpsxRuIZQwDpcMbg7Gq6HfdxOvq4eTKxg9TT8puWQejpv5ExkA5lDAV8d/U0
tfUMDTW1tQ00jDWNtLS1jTS1jIvaf7r1xJX9xcTlZf9xrqx86B7zoomrhycU8UMaGuGgM/BE
5sOX4x6n9ioJNmgloTvWwzjS2sbG3tLe2sGFOdKGaWXtYu00wt7B3MV+pMNPdDS29dYdOfz/
3Y5G4qes1Pj/t0rQWjMVm4ai54McjdE0D3s+FP0vR1Pe3LxKEC1CbotxqgTYXBbe2fcdb6b+
6U9ZY0Ta+5R1DqEbUhnfAs51IbpZv51NO5+FRv9+IzZapPM/C41pZxeat/5a7sIvfxbafFc6
+lnonA5uNr1Fj6mTDuLFaSujA532W1sv2AltVFv08tMfu/wEB2gyw8LdOdWnn7gYdVb79H/n
Uy9u+1SOxhnjEGr8N4/ci1EcnlsZhGnz9im3qoXd1LOMIYdI8Mi3Oq/5xSi21fYpNncroV7Z
ee1TbF+mtnoximuzfUrcxjvsIoPTDNGybtk+5S7LLcCaLjeFTbOxGas57VP75oWGNbs0KWc3
PeZibVXaFGif8uQ3zd9L58zHlmfyl7dowrDbvwKxTcub8XCW34mVivTlLd73GLYeRro993E+
+rj5Mtg1GOllhjaFJGjkUlqiE5o+v2LkL78eabfptoJ9rUIQzmUZu4pMdw+I8A4bwQpiBUYE
6qDtc0fvUE+0Tc4K8B7h7cVyDzIkz3OfiS04wts9yDncS5Np5T2d5R7OCubIOjQ0mL1W7Pnh
wTPQt8Ca/Jb22LxAdJ5rSEiLec4RgUX/1g2D63os4bq+rEMVLKum3Mf9z4/II2KIClqr6I9O
jRFO15kZet23Qu2ESLHthcggM9ERG5agBVouspJQzHDXx83j/HihJ4/3XfDg/RZ8+Pb3x+dj
NsaXF2C/K2dZrBC1wpfBqgFO6CiFv58XOsrgd3bNxB+Ls7eK857cmlccoX+DWAgNsG7ZF9Ky
EGq95kUuk/CCsPXuEIRT9rB/P5wGj/MJj2Pp8NiMkd/qehC8DMPKrXye8qbH6bzlrS4fy0dY
J3/LdbK7ZwTSqTKpjTLJHj++BlpamgZ6+sZamkZ6Rjpamsba2vrof31dbfS/sb4eOt/IEJ2j
ZWikbYBOtLW0sGUNDHXR57UMDfR1NXX0i9gZ16GzVofmR05ObL0gsMZPnI4WBHT8Px96SvCh
pxwfekrxIYp4M4OJTvugZ4EGXjDooR6IP2fG7uNqXhDQCSMfofbD7WgSIxQEMvhjbFTEpwLs
d+U8xvanD15ACOEdnvz4++nhy2AFwUBuRyheiPyoD80ObcTIcm8aHM0u3LEbNtn3Dv5k39k/
sUv/5LlBrOi233fGvcWD6p/6/3WLR3t9Z8ScgNV3hWm0Vuc1b67Et9p3Fo/3nXGX+ht9Zwnt
9p3NFWn5DQVOPSK+WQ+OXTt9Z/G/33cW/wf6zhLa2YXmnVDxndd3Fv+bfWdzO7jZ5LsNefHi
/bc2meenNpnR7rXGHr3W9GrRYdbOlYfqKPvVjrIb+Eh1Rv27R/VmHWU/cyMHnd16oSMHm7rV
ODlfF/1/EBFuceWZ12pH2Ty8o6zzb+SIa/PKM7/NjjLiNhaxiwpOG9WglY6yeVRHGdVRRnWU
dayjbB7VUfbDjrL5IlDwEgsh/VY6yloWQoRqVsd7x9i9UTTCzUX4Y6yQMaPHNs3Pp6e32pM1
hZFu17ynjN3LxpPfasEVyxvbtH6EL7bVdcbyUb1jbRVEJng2xLqz9Ay0dLU1tYyMtDX19fV0
NLUN9DR1dVAZGOlraRoa6+pqaWpr6ehpa+qhM42MtbW0NbWLEHP05Sa/swoss7V+ghvjJ8Xv
dIDxoqcLL3oK8SBy+MdxXdEppxOMUy9QR5/Twiv5eh3qAOPFt0+U8EGdFD6PD//YjxdftmvT
XXnQcySE9xzx4e+nTlifFv5YHO9F+lEH2Ei0UYIlhR0rLDzYN9Q98Ecf4g+0CfWeFuEd5BnJ
9EJfE8ryiMDK6Z9osvxTu//v7Sxr7ftQNtT4rx65TRabn2iyEL/7pM5OX1qr85o3WT5xvw8V
Svw+FLd4+9XvQ/EQOqvITRabNpsstXiTxTG0eZPlkwg0ve6yCxJObeHRsJZfJvrUoi8Ja6ZZ
sIKYlmj176d6k4qaqjbwMvLXQz8Ren6EkI59pai2jZ15MKzlV4o+tehhwrJDL7zG+1O7wg3E
xH1R2zvyO4GYuEW8Y4eLeCvvMM9QVkg4a7o30zkcrYeHhbM8wzr5K6/0/2Dh0H6vlA6NM+6k
itF/9RjagSKeOGCthgfNzoHm87gn8+dWe6Wwufl/pFeq7SL+S5u9UsRtvMsuSDilYumwlr1S
n3+uV+oKW3vZvUAV2CPkQtPXi2bSjrTaW5UvAL1VN3igt2qKMPRWSfBBb1W5aOu9Vfli0FuV
zg+9VWY8rfdW3eCB3qoQ3nT7n28M/unG3L+psSjJTuEz6OgSHO4ewAxq1gUEXULeMz0DIry8
vVo84cEKCmqa/U92GRX9h/YF6hSfCU3jM7/Y9yWH/ikgAxB5RICGFSb8yAi0QjYBreu4o9Ng
1Ebo/OnoxT0KdSLanpuIeh0ig2SjYy6SjrfPEMKdrTR8qoBvzwC8/4sHL6748e0fQej7moBP
sefc8flYkRxMuJFiOr4OrI4ZhS+D7Vci3s7EvI7QD5bNfYxXBr80qwxyi72Hw1r2g33+rRvG
aPgWILRYW+78/Da6ytLxrjIHdqmJNJV2U+hwM5gZo7yp64vZStdXGjoa0RKbSr582vKmx46t
9Nljy5fTOctjnyf4MWKpUrCNUhBr4Uez+7P09A0IN3lpY7dzGWtr63Hu89LSJ9zopaevbYAP
hpx7vvQNsNu/dI0MdQy1ubd/oaO2kZa+vq4++04wHQNt9D2MdbV1uDeF6Wkb6hjpaeloGRQh
i7CO3H96M1q5QY1YCEX/8g1qWHOYgT/DixYEwujJKI2eaYroqIw3vPqiiWGEnuhD8Y74iagD
0TW0LIS470+cMvApD77d3A54YcKdXtJ4YcOP39nF7YxXJnRQ9WVnCs7rjAid8UMJhdBEfBms
CAjE97K9htwotCGnzG6MB/t7e4YzWUE+wUxtZgDaPMNKfc/goLBw96DwthpqW5vt+j+9q3/7
HP35hpo9YWRR4792RPCCxP4nGmrEO3lW4f1urc1r3lDrxi0x5rTWF8cdm3VwNd24JoL8OLpc
BXtb/fB94ohFkj9JU0kKICmQpCCSgkkKIWkaSaEkhZEUTlIESdNJmkHSTJIiSYoiaRZJs0mK
JimGpDkkxZIUR1I8SQkkzSVpHknzSVpAUiJJC0laRNJikpaQlETSUpKWkbScpGSSUkhaQdJK
klaRtJqkNSSlkrSWpHUkrSdpA0kbSdpEUhpJ6SRtJimDpC0kbSVpG0nbSdpB0k6SdpG0m6RM
krJI2kNSNkk5JO0laR9J+0k6QNJBkg6RlEvSYZKOkHSUpGMkHSfpBEknSTpFUh5J+SSdJukM
SQUknSXpHEmFJJ0n6QJJF0m6RNJlkq6QdJWkayRdJ+kGSTdJukXSbZLukFRE0l2Sikm6R9J9
kkpIekDSQ5IekVRKUhlJ5SQ9JukJSU9JekbSc5JekFRBUiVJVSS9JOkVSa9JekPSW5KqSaoh
6R1J70n6QNJHkj6RVEvSZ5K+kPSVpDqS6klqIOkbSd9JasRF7vjl1mNbdvx2F4WO3yncO8XZ
PSDdRMk/QjGq2a3uPISaTTfR1u4Tt8TbIh0O8sp9awu8CtfRW96H4w0T7iCOv14cb/thr+iG
N1YYeOOFH98lTXy92LYMxN+f2ynU/QeHRKDdQ4JtEfse718+Hv3xeR09HqoIQrhPFm43EMK7
m7Ale+LV6NbbnuaxnHkW7OWIn+jx49vsj04d8e2SRizxzj0ptvybjhl2/K3w9fIh1uym5XBW
kDcz3C80OMLXjxkcyvJlBZnjb0j7e28oFctJQUH26h1GOo0wH850drS2dHFyHdHsW2DcD+DZ
VWEeaCpI48ew+Sc3SCt56r/WDMOOhzT71hsj+mWadBc3CQH8NoeZiA674o81TETYnZR09u2I
3Dy8CZlEOG+4n3IheJK1PfCRPu0ivoaHMM8LUUD/ZJo+RNdjdzhzgvpjF61v6DLYmM4+S7hn
FvGZhsaWQ3LT+rBBtkm67O7rwc22tPSRtFmzpp8Z5IsHspyOCRr7Bkl7ZGjLNZiJ6Ng3W4MD
YQ0p2O4gtuw1DENLvxGtbAOCjCOvId+DYM4a7BBO5/JI9MTaxi59OYV8+x0uifo2IvHOtIj6
yyVhLZ/9+fW0P8B62huap1PLJfbENm+O72q6eaz1V7QcdrJvQ6P/YKmfW69Qh9aLLb3HjLwP
tJ9+L1qH3uvn1yvcofUKt7IP9J9+L3qH3uvn1yvSofWKNNsH2n8gL9H+A3mJ9h/IS/T/QF6i
/wfyEv3/bV5SiY1Cmn2CzK5zbEt5vG6enYkppgd4ZFPsQ28aH+czsvymdZebttxiehsfvhA7
4jmPZzRdp+exPzBC2tyS+fhaF+DTRHy6hx3UlI63x1odVPDdtG+3miPAP74pcTmbrsXuLecM
vc3+5G7ClvzEbja2MXB3c+j/xm4OQ5pXc6OfKPW9PHO5KVRTm2fatneT1maVs+O7CVvSCZl2
eLupuZenY6nJ3c1/XWqO+N/YTQek9ZZVvilnN5F2dtO+zXOzEzItYUs6IdOO7NTU/NcWQY7/
9d3sEitC6KxE2J1/IlDlY3+npBe7J02oRSVPGe7aEIdnmLFK7OenIxVIkUKU5DpEmLZPYbQk
pyvIQwLraZ+Lb+ID9qekvAj5uyy0Zo0QGt47j7Qyn3sHHK3lqdfhQRnvdsVqYNxqGPad3S4d
rkDT2rkzhWnGOUKCiAz9G8OwS5yEEV2ZB+skY9IFefp3iZCgodmo40dIC/nzg2rscrxj6yn6
nnSo7Dbb2cnRgz8+InR06U86Zo91Wwm0+v079jC1jj0Ks9c4E/3zQperYXfh2QtAtVy4lZeq
NZ0qG9ifo8gQjhK2ec07gGithrNv6jbCx3bq9MSB+8VEBOGGWGjZAyVMaFUI/+AQt9KDRtwi
zuOpdZwRch37saoZ5/unU/uvQLSbDsqvZOC2+8wgAwugp7ixBOcUd5PgnOJuEpxTnPkLGZj5
ExlQAl2pMbp+3S4wnS/BmT9f4sevb16UcWNM9WNvrR1e+BHD8/6p018A6UurQNzpcRLDaMI0
E/TIYQUkNqX/saMng650B7qwO2EaJ8GZH/fbR28YfvTohDPmTx09OlLKq9HoL2NMo/ONarSR
kaUp8rEaNWWwj0N1GB0/ejqMP194whnZs8XtYYRLT9NxkEEGsPfj7HfOWV3wvbFxGrus0cOX
6B8rxf4MBasMixO+KKTOvh43+9xKg9NSaqqC9GMfRhq7sieCJ5gXWtpORf/3N/tzCbdO6LDk
PvFqqVNCDySTxC9L3RX6IBkhfgDdEy3aL1z1aP/ehNtF4yScAg27n65lwtmwE06Mc4sZnnBY
oxa+UK9qF6XWPN1kOOlG78R0o/9Mur1vdOUdRYsVkUUieTVoE0U0kGReWZqVyK+n23v0Oaz6
+QGduqIvGoXOw6aONE78UqxXaiI+jUTna9Bgis3HAmRa4dNkdL4sDabYfE66zWV0NN0i8BMu
rY0TzhbdQxr2AS8h3bCPex1DvcPCIkK9maqBgXa+adpaumjijWYfEEaLxONjbxgdEWsqKxn4
/Q1Ql+a+SpL9UTet6UNtzrcMOzP5OVvTXvJ/7Mric1HSF/bqVsL3ovtZodnd3vNd654lBOUt
T4fKWx7EBV0xiw9hT/XRatHHrjDF5r9Amy8l+PQs+j5e3WCKzb+Gzn+PT7HtmN0Npth8TvIv
Eepo8lc2cpIfuwmuteS3Y5+2/KTyFkuRcdourPAAbw12c43WlHi9mspZPvbGdGZpy1lje8nm
TV9Nu8r3hp5EP0nbxldI30YvoiXxZbNP146ftT8zJKErPYkuvIoPpufonPnn6H+utEXw4CvY
c5yEsmcnlCDpPMVuyXB29HZiGmsaqGjgn/1zu5Lk2WeVAK5fTxrkpy6EMUJ19BAxFZ5tQj0Z
9mLfGCeFBjK0xZ4zfj1pfNDXPkSfb2u6DTsX0MfOYjCtQ6fYfGz6o9d3XtIMZR91EVLSYGu0
dA/1Yrl7MkO83ac2Tx2pv5o6DAZNbIBAb/G+DBUxYQFE3JRhIvaBv1Ls11PnFsLZ3bamfdGj
rIKuH323puk3Mc58bPqj13de6gxjH3UJhE5IHez1Tt5hIaxQ9/Dg0Mh/QQoNlD7Kr6KwQHCS
9CN+moKn4HTpT/xVXYYJ/noKZaELDkSfb2s6Eb3KP0KL+sYuMHVD3w+bj01/9PrOSyE6O8py
N1IKYXcx6gR5Me3cQwODg1iezGAf0X/+fOpiFsu+my6RFseux/SzCHD3nMp0Rzd0jB8r3BvZ
0BSvLh5h8rXf9fAzH34Te+/S07cisbGxyJ07d5ApU6awjU0rKyvZj/8/LfNfHKj0oQZqoIaO
DK9juaEc3yBmDLj06LXeb08N1EAN7QxvEAkecjW48T94daaWoZahlvn5ZeDaSidcW6kjRS1D
LfMrZxGDOouoZahlfvMs4qHaedRADb/YzuOeRbzUWUQN1PCbZxEfdRZRAzX85lnET51F1EAN
vzS8Nos1S2i6pWQ1+zaLcJ417NiPWCgiX4Tz1RQpMQQpRyt9hTROlE/uwI3ha6jH9HIPd2eG
BLOCwsOY7qHezOCI8DCWFxYZyZvpPpMVxgxgBbLCw9Alvdmx5z3cQzkLegawQkK8vZju4c2W
RTi3vDTdzpHKvm8Fu/eGhowmRKBSZ98h+/ObINqBbdDEv6DGQPyQwew7XAIQOrKCfRdLR4ZU
s6Ox2PSoWVVThC4V9Ojx8nDCRK42g/hYW5r91tBW9h012CsEm61VkPQsN7YZd8DsJFCGrmT8
dPeA69gt5LIIMrPkTeojhzNaMucX75TnSxBcpP1SuEv1CLlggz5n51pLad7przM27tJEe5bI
h0+zxXqclq/xyQ2YF80oFdjXe+sbVmPFwbywksUKwdtP8iNaI5EbtjdMvL7Vj7bcmGFvq3I2
PCI3f0pjtMEoTXq6w41BU2MV98+J27px0EnaqduLQkrmM6w3hwydda/Q6ojm3io3rfpIvnD1
k8u6lQbtzEwdJlheRhcY/3b3JblD/p+idphfeec46tiWOM9tUR8Giwu4em+2GC1trBVZEcTY
P0h5/7sk7xLLroNfbA4Y3kOye65WqN+lb0F8+4T21UdvdB/AO13J8Wqcs8+HN4O+ba6nz9JT
qP1wYYbzItnrrqdH3t6WvtXdw/zW9mxRhcf3mabuw2f3ORvh9SDu4PVj446uFR7gNNdzhZPd
hm2RJiNvOjws1swdUzZgwAIz/wNvS6wnqQUpmFRfr9R+TOs62OSD8C3tK/uUnnyRdHncYDU7
OcOvz80alwminvq7ry5Iy+o5uahAbJCAW5VR31FqvXl8z3aNnpXc10P50pUwoxsslxVrnuxV
57t9PVv8QG6fKycuSSyQDh51Sf/+MdvCB1ttbW49GBhVfvjjGXMVE/uRt1Z87I1PTnr3WHz2
C/+ELePVx3sHeUnh4cYM0AyB3UU+2nIMc3oY52fALf3cg3y924k41tYNUX/llP5bX2tDOhJx
zI8uRtsv7yJl0CLiWBb7nrsFtB9FHIto+rphe7c8w3PkG9ZozSKO6aB/Mk3fi8JCf2IhPuXY
BS8dSeSD2GJL0Meu6FzsO8Xp7Igd3KgjxKVai0BGfGXrEcq4788td2Wb5mDBT7GQp61FCetp
RjZ8o1kEGcqOGZJIw47DC1oFrZLGWcNqy8UBFfUC+S+1l09QTBXAXyGSj08Ja7DBbgdEFrLX
UEV7SXtF62ikMs4aFrHX8Jr2hvaWRoww1uEMSRiI61H4jUs0FamMuzQVqezn34uKVPbzeYmK
VEZFKuusvERFKvvnI5W9oLWoczymzf4iPskUa3kNJUYqYz8iBn1CzFpuccv3xX5WDGmq5SJN
tdwfRVyBLemE+DkVtPaqOS1DeOn8WmCZX9jNTo2fU/m/sZtVtObVXOXMmO9Lq8eZQjW1rUxb
g4fXE8iHooK8gze5J9ov7CZsSSdk2pftpmbLaEg6vxbC659OzVf/G7v5mtZ6y6qtSGU6vxap
rOO72bmRyt50amr+a4ugt//13eREKjMgVPI6K1LZdqQfEq4wU+oS4oA4KrhIcbuQ2o5Uxm20
dzRS2WjC9HeGvx2pzIpeRrsq6yHqR2fQd8kOEXWkv6Kdlh0t2naksvaO0N+LVIZ1bC3hw2Kn
MLg/E8neWTne5h1dtBcmH0/61eZxu60WsrvguUeGeFcad884PxhCjFTGg9B+J1IZ/jgR/y0D
HuRHMReaOlAZpE8N2gtlZIBPvdvogfrdLl30ADU2e0zMDQh3HjdSmZr0eTHut6IV+X41Ulki
348zsAX9rOxaST+6Dz1dNkLSke5APyKbJPlvz8CX2b2/LUPtlbXoqeX2uz74GuN/IpzfTAAt
2HjbzTotQ+3REXNCBhboQAZurS+ck4GFfiYDw8DbTlNRiJCBlX4iAwt0xmcSnB+OaTPUnpp0
hQg3A4/j/3Oh9rYjSYLhCteFLiH7BB0VMoX86PsE98vnCrYdaq+9DMz8iQxohcVsQdd/Vx6m
JYKc+SWCP34951osTOoAwcQJFveC9veCxQkgs2n9kGT6TKl0mgMSSOdc4bEp/Y8ePexXypIJ
05lSnPkzpX736FXR/maoPQm+wO/iMtMQPb7k76+kRyDD+XZ9vy2tj7Qdaq+9o/dvDrWnhId+
Um1sPfLXAnbYDSlS6CepVj+zbR61TQ35h6LtCbhKzZNMkj4lECnlLsmSviuQLGUvOUq67aht
7V74/sXR9mwEOWkX1Ea0vUR22imQQg5hH+2N9g5CEy04KDzU3RNNvjEsr3A/LIJbW4H3/noS
RiIsgULaFqENSJJABm2O0CFkm8Aimq8QIQmZHUpCJvZju1uE8B/dFeDcGMSdYvOxn2idg0+T
0PkZNJhi87EfGfXFp9sEsE9gYYrN/9XAez3x00+zjdNvIQ2tYmPzCUmILeXBVGVaMdWYGuyf
FedpqvfQmqUbA/8Zc07kPTjyDDw1eZpexY3Fx9tsmc5Kedim9lL+RNdE/i5K10TUun3iz+zu
LmLeTVRgRXd7EULMPYGOFLw8Al3QFSfyIwg2vYau50RXmGLzM9GG+Cd86o7OV+sGU2z+CnS+
qABnim2HeTeYYvP/VMy9RTROzD06oeD918bcu0T/ihQIvWe8pXenpQldY/Ax9GkLhHLbCezW
XrJhA/a7wXLo821N36Ir7Y4uXC4E0+vo+2HzsemPXv+7gakgoeLpvJzYsoRTtB/7FDVhamnq
[truncated: 45,547 more chars]
