# Supplementary material for: Real-time, spectral analysis of the arterial pressure waveform using a wirelessly-connected, tablet computer: a pilot study
Source: J Clin Monit Comput. 2018 Apr 28;33(1):53–63. doi: 10.1007/s10877-018-0145-0 (PMC6314984; doi:10.1007/s10877-018-0145-0)
Supplement: Supplementary file 2 — Supplementary material 2 (XML 339 KB) [file 10877_2018_145_MOESM2_ESM.xml]

<?xml version="1.0" encoding="UTF-8"?>
<GraphPadPrismFile PrismXMLVersion="5.00" xmlns="http://graphpad.com/prism/Prism.htm">
<Created>
<OriginalVersion CreatedByProgram="GraphPad Prism" CreatedByVersion="7.0.4.216" Login="David Pybus" DateTime="2018-02-24T14:10:56+10:00"/>
<MostRecentVersion CreatedByProgram="GraphPad Prism" CreatedByVersion="7.0.4.216" Login="David Pybus" DateTime="2018-02-24T14:12:09+10:00"/>
</Created>
<InfoSequence>
<Ref ID="Info0" Selected="1"/>
</InfoSequence>
<Info ID="Info0">
<Title>Project info 1</Title>
<Notes>
</Notes>
<Constant><Name>Experiment Date</Name><Value>2017-11-14</Value></Constant>
<Constant><Name>Experiment ID</Name><Value/></Constant>
<Constant><Name>Notebook ID</Name><Value/></Constant>
<Constant><Name>Project</Name><Value/></Constant>
<Constant><Name>Experimenter</Name><Value/></Constant>
<Constant><Name>Protocol</Name><Value/></Constant>
</Info>

<TableSequence>

<Ref ID="Table0"/>
<Ref ID="Table1"/>
<Ref ID="Table13"/>
<Ref ID="Table2"/>
<Ref ID="Table30"/>
<Ref ID="Table3"/>
<Ref ID="Table4"/>
<Ref ID="Table5"/>
<Ref ID="Table6"/>
<Ref ID="Table7"/>
<Ref ID="Table8"/>
<Ref ID="Table9"/>
<Ref ID="Table10"/>
<Ref ID="Table11"/>
<Ref ID="Table12"/>
<Ref ID="Table25"/>
<Ref ID="Table26"/>
<Ref ID="Table38"/>
<Ref ID="Table87"/>
<Ref ID="Table44"/>
<Ref ID="Table45"/>
<Ref ID="Table46"/>
<Ref ID="Table48"/>
<Ref ID="Table55"/>
<Ref ID="Table56"/>
<Ref ID="Table57"/>
<Ref ID="Table61"/>
<Ref ID="Table62"/>
<Ref ID="Table67"/>
<Ref ID="Table68"/>
<Ref ID="Table16"/>
<Ref ID="Table21"/>
<Ref ID="Table49" Selected="1"/>
<Ref ID="Table47"/>
<Ref ID="Table78"/>
<Ref ID="Table80"/>
<Ref ID="Table88"/>
</TableSequence>
<Table ID="Table0" XFormat="none" TableType="OneWay" EVFormat="AsteriskAfterNumber">
<Title>P1</Title>
<RowTitlesColumn Width="159">
<Subcolumn>
<d>RAW DATA</d>
<d/>
<d/>
<d/>
<d/>
<d/>
<d/>
<d/>
<d/>
<d/>
<d/>
<d/>
<d/>
<d/>
<d/>
<d/>
<d/>
<d/>
<d/>
<d/>
<d/>
<d/>
<d/>
<d/>
<d/>
<d/>
<d/>
<d/>
<d/>
<d/>
<d/>
<d/>
<d/>
<d>Beta (INIT) vs MAP DIFF (%)</d>
<d/>
<d>Beta (DIFF) vs MAP DIFF (%)</d>
<d/>
<d/>
<d>Beta (INIT) vs Beta (DIFF)</d>
<d/>
<d>Mean VT</d>
<d/>
<d>CVP (DIFF) vs MAP DIFF (%)</d>
</Subcolumn>
</RowTitlesColumn>
<YColumn Width="74" Decimals="9" Subcolumns="1">
<Title>MAP</Title>
<Subcolumn>
<d>92.2</d>
<d>92.1</d>
<d>92.2</d>
<d>92.5</d>
<d>92.5</d>
<d>92.4</d>
<d>92.6</d>
<d>93</d>
<d>93</d>
<d>93</d>
<d/>
<d>99.9</d>
<d>99.9</d>
<d>100.1</d>
<d>100.4</d>
<d>100.4</d>
<d>100.3</d>
<d>100.1</d>
<d>100.2</d>
<d>100.1</d>
<d>100</d>
<d/>
<d>88.8</d>
<d>88.6</d>
<d>88.4</d>
<d>88.4</d>
<d>88.6</d>
<d>88.6</d>
<d>88.4</d>
<d>88.4</d>
<d>88.5</d>
<d>88.8</d>
<d/>
<d>1.234197958</d>
<d/>
<d>-0.503811122</d>
<d>0.846725011</d>
<d/>
<d>1.234197958</d>
<d/>
<d>5.591481481</d>
<d/>
<d>1.8</d>
<d>-2.41</d>
</Subcolumn>
</YColumn>
<YColumn Width="74" Decimals="9" Subcolumns="1">
<Title>CVP</Title>
<Subcolumn>
<d>7.7</d>
<d>7.7</d>
<d>7.7</d>
<d>7.7</d>
<d>7.7</d>
<d>7.8</d>
<d>7.8</d>
<d>7.8</d>
<d>7.8</d>
<d>7.8</d>
<d/>
<d>9.6</d>
<d>9.6</d>
<d>9.6</d>
<d>9.6</d>
<d>9.6</d>
<d>9.5</d>
<d>9.5</d>
<d>9.5</d>
<d>9.5</d>
<d>9.5</d>
<d/>
<d>7</d>
<d>7</d>
<d>7.1</d>
<d>7.1</d>
<d>7.1</d>
<d>7.1</d>
<d>7.1</d>
<d>7.3</d>
<d>7.3</d>
<d>7.3</d>
<d/>
<d>8.200972447</d>
<d/>
<d>8.200972447</d>
<d>-11.57379668</d>
<d/>
<d>-0.503811122</d>
<d/>
<d/>
<d/>
<d>8.200972447</d>
<d>-11.57379668</d>
</Subcolumn>
</YColumn>
<YColumn Width="74" Decimals="9" Subcolumns="1">
<Title>VT</Title>
<Subcolumn>
<d>5.555555556</d>
<d>5.555555556</d>
<d>5.555555556</d>
<d>5.555555556</d>
<d>5.555555556</d>
<d>5.566666667</d>
<d>5.566666667</d>
<d>5.566666667</d>
<d>5.566666667</d>
<d>5.566666667</d>
<d/>
<d>5.588888889</d>
<d>5.588888889</d>
<d>5.588888889</d>
<d>5.588888889</d>
<d>5.588888889</d>
<d>5.588888889</d>
<d>5.588888889</d>
<d>5.588888889</d>
<d>5.588888889</d>
<d>5.588888889</d>
<d/>
<d>5.644444444</d>
<d>5.644444444</d>
<d>5.644444444</d>
<d>5.644444444</d>
<d>5.644444444</d>
<d>5.644444444</d>
<d>5.644444444</d>
<d>5.577777778</d>
<d>5.577777778</d>
<d>5.577777778</d>
</Subcolumn>
</YColumn>
<YColumn Width="74" Decimals="9" Subcolumns="1">
<Title>SPER</Title>
<Subcolumn>
<d>6.752871445</d>
<d>6.81186488</d>
<d>6.855175445</d>
<d>7.39195144</d>
<d>7.799633369</d>
<d>7.487603065</d>
<d>6.491271566</d>
<d>6.342358207</d>
<d>6.297784677</d>
<d>6.404605688</d>
<d/>
<d>4.297848179</d>
<d>2.597357481</d>
<d>2.74734241</d>
<d>2.940344592</d>
<d>3.607631252</d>
<d>4.918710556</d>
<d>5.524121501</d>
<d>5.266665844</d>
<d>4.510584938</d>
<d>4.409901989</d>
<d/>
<d>7.26464829</d>
<d>7.4223818</d>
<d>8.65448505</d>
<d>9.321623259</d>
<d>9.13873852</d>
<d>8.405535124</d>
<d>8.976147873</d>
<d>9.622263679</d>
<d>9.864126815</d>
<d>10.03382928</d>
</Subcolumn>
</YColumn>
<YColumn Width="74" Decimals="6" Subcolumns="1">
<Title>MAP (AV)</Title>
<Subcolumn>
<d/>
<d/>
<d/>
<d/>
<d/>
<d/>
<d/>
<d/>
<d/>
<d/>
<d>92.55</d>
<d/>
<d/>
<d/>
<d/>
<d/>
<d/>
<d/>
<d/>
<d/>
<d/>
<d>100.14</d>
<d/>
<d/>
<d/>
<d/>
<d/>
<d/>
<d/>
<d/>
<d/>
<d/>
<d>88.55</d>
</Subcolumn>
</YColumn>
<YColumn Width="74" Decimals="6" Subcolumns="1">
<Title>CVP (AV)</Title>
<Subcolumn>
<d/>
<d/>
<d/>
<d/>
<d/>
<d/>
<d/>
<d/>
<d/>
<d/>
<d>7.75</d>
<d/>
<d/>
<d/>
<d/>
<d/>
<d/>
<d/>
<d/>
<d/>
<d/>
<d>9.55</d>
<d/>
<d/>
<d/>
<d/>
<d/>
<d/>
<d/>
<d/>
<d/>
<d/>
<d>7.14</d>
</Subcolumn>
</YColumn>
<YColumn Width="74" Decimals="9" Subcolumns="1">
<Title>VT (AV)</Title>
<Subcolumn>
<d/>
<d/>
<d/>
<d/>
<d/>
<d/>
<d/>
<d/>
<d/>
<d/>
<d>5.561111111</d>
<d/>
<d/>
<d/>
<d/>
<d/>
<d/>
<d/>
<d/>
<d/>
<d/>
<d>5.588888889</d>
<d/>
<d/>
<d/>
<d/>
<d/>
<d/>
<d/>
<d/>
<d/>
<d/>
<d>5.624444444</d>
</Subcolumn>
</YColumn>
<YColumn Width="74" Decimals="9" Subcolumns="1">
<Title>SPER (AV)</Title>
<Subcolumn>
<d/>
<d/>
<d/>
<d/>
<d/>
<d/>
<d/>
<d/>
<d/>
<d/>
<d>6.863511978</d>
<d/>
<d/>
<d/>
<d/>
<d/>
<d/>
<d/>
<d/>
<d/>
<d/>
<d>4.082050874</d>
<d/>
<d/>
<d/>
<d/>
<d/>
<d/>
<d/>
<d/>
<d/>
<d/>
<d>8.870377969</d>
</Subcolumn>
</YColumn>
<YColumn Width="74" Decimals="9" Subcolumns="1">
<Title>BETA</Title>
<Subcolumn>
<d/>
<d/>
<d/>
<d/>
<d/>
<d/>
<d/>
<d/>
<d/>
<d/>
<d>1.234197958</d>
<d/>
<d/>
<d/>
<d/>
<d/>
<d/>
<d/>
<d/>
<d/>
<d/>
<d>0.730386836</d>
<d/>
<d/>
<d/>
<d/>
<d/>
<d/>
<d/>
<d/>
<d/>
<d/>
<d>1.577111847</d>
</Subcolumn>
</YColumn>
<YColumn Width="74" Decimals="9" Subcolumns="1">
<Title>MAP DIFF(%)</Title>
<Subcolumn>
<d/>
<d/>
<d/>
<d/>
<d/>
<d/>
<d/>
<d/>
<d/>
<d/>
<d/>
<d/>
<d/>
<d/>
<d/>
<d/>
<d/>
<d/>
<d/>
<d/>
<d/>
<d>8.200972447</d>
<d/>
<d/>
<d/>
<d/>
<d/>
<d/>
<d/>
<d/>
<d/>
<d/>
<d>-11.57379668</d>
</Subcolumn>
</YColumn>
<YColumn Width="74" Decimals="9" Subcolumns="1">
<Title>BETA DIFF</Title>
<Subcolumn>
<d/>
<d/>
<d/>
<d/>
<d/>
<d/>
<d/>
<d/>
<d/>
<d/>
<d/>
<d/>
<d/>
<d/>
<d/>
<d/>
<d/>
<d/>
<d/>
<d/>
<d/>
<d>-0.503811122</d>
<d/>
<d/>
<d/>
<d/>
<d/>
<d/>
<d/>
<d/>
<d/>
<d/>
<d>0.846725011</d>
</Subcolumn>
</YColumn>
<YColumn Width="94" Decimals="2" Subcolumns="1">
<Title>CVP (DIFF)</Title>
<Subcolumn>
<d/>
<d/>
<d/>
<d/>
<d/>
<d/>
<d/>
<d/>
<d/>
<d/>
<d/>
<d/>
<d/>
<d/>
<d/>
<d/>
<d/>
<d/>
<d/>
<d/>
<d/>
<d>1.8</d>
<d/>
<d/>
<d/>
<d/>
<d/>
<d/>
<d/>
<d/>
<d/>
<d/>
<d>-2.41</d>
</Subcolumn>
</YColumn>
</Table>
<Table ID="Table1" XFormat="none" TableType="OneWay" EVFormat="AsteriskAfterNumber">
<Title>P2</Title>
<RowTitlesColumn Width="199">
<Subcolumn>
<d>RAW DATA</d>
<d/>
<d/>
<d/>
<d/>
<d/>
<d/>
<d/>
<d/>
<d/>
<d/>
<d/>
<d/>
<d/>
<d/>
<d/>
<d/>
<d/>
<d/>
<d/>
<d/>
<d/>
<d/>
<d/>
<d/>
<d/>
<d/>
<d/>
<d/>
<d/>
<d/>
<d/>
<d/>
<d>Beta (INIT) vs MAP DIFF (%)</d>
<d/>
<d>Beta (DIFF) vs MAP DIFF (%)</d>
<d/>
<d/>
<d>Beta (INIT) vs Beta (DIFF)</d>
<d/>
<d>Mean VT</d>
<d/>
<d>CVP (DIFF) vs MAP DIFF (%)</d>
</Subcolumn>
</RowTitlesColumn>
<YColumn Width="83" Decimals="9" Subcolumns="1">
<Title>MAP</Title>
<Subcolumn>
<d>73.6</d>
<d>73.6</d>
<d>73.5</d>
<d>73.6</d>
<d>73.8</d>
<d>73.7</d>
<d>73.6</d>
<d>73.5</d>
<d>73.5</d>
<d>73.6</d>
<d/>
<d>79</d>
<d>79.3</d>
<d>79.5</d>
<d>79.5</d>
<d>79.6</d>
<d>79.6</d>
<d>79.6</d>
<d>79.4</d>
<d>79</d>
<d>78.8</d>
<d/>
<d>69.4</d>
<d>69.4</d>
<d>69.4</d>
<d>69.4</d>
<d>69.5</d>
<d>69.6</d>
<d>69.8</d>
<d>69.7</d>
<d>69.6</d>
<d>69.6</d>
<d/>
<d>1.720505808</d>
<d/>
<d>-1.028319527</d>
<d>1.258658998</d>
<d/>
<d>1.720505808</d>
<d/>
<d>6.652222222</d>
</Subcolumn>
</YColumn>
<YColumn Width="83" Decimals="9" Subcolumns="1">
<Title>CVP</Title>
<Subcolumn>
<d>-327.7</d>
<d>-327.7</d>
<d>-327.7</d>
<d>-327.7</d>
<d>-327.7</d>
<d>-327.7</d>
<d>-327.7</d>
<d>-327.7</d>
<d>-327.7</d>
<d>-327.7</d>
<d/>
<d>-327.7</d>
<d>-327.7</d>
<d>-327.7</d>
<d>-327.7</d>
<d>-327.7</d>
<d>-327.7</d>
<d>-327.7</d>
<d>-327.7</d>
<d>-327.7</d>
<d>-327.7</d>
<d/>
<d>-327.7</d>
<d>-327.7</d>
<d>-327.7</d>
<d>-327.7</d>
<d>-327.7</d>
<d>-327.7</d>
<d>-327.7</d>
<d>-327.7</d>
<d>-327.7</d>
<d>-327.7</d>
<d/>
<d>7.785326087</d>
<d/>
<d>7.785326087</d>
<d>-12.34085466</d>
<d/>
<d>-1.028319527</d>
</Subcolumn>
</YColumn>
<YColumn Width="83" Decimals="9" Subcolumns="1">
<Title>VT</Title>
<Subcolumn>
<d>6.65</d>
<d>6.65</d>
<d>6.65</d>
<d>6.666666667</d>
<d>6.666666667</d>
<d>6.666666667</d>
<d>6.666666667</d>
<d>6.666666667</d>
<d>6.666666667</d>
<d>6.666666667</d>
<d/>
<d>6.65</d>
<d>6.633333333</d>
<d>6.633333333</d>
<d>6.633333333</d>
<d>6.633333333</d>
<d>6.633333333</d>
<d>6.633333333</d>
<d>6.633333333</d>
<d>6.633333333</d>
<d>6.633333333</d>
<d/>
<d>6.65</d>
<d>6.65</d>
<d>6.65</d>
<d>6.65</d>
<d>6.666666667</d>
<d>6.666666667</d>
<d>6.666666667</d>
<d>6.666666667</d>
<d>6.666666667</d>
<d>6.666666667</d>
</Subcolumn>
</YColumn>
<YColumn Width="83" Decimals="9" Subcolumns="1">
<Title>SPER</Title>
<Subcolumn>
<d>10.96809909</d>
<d>10.80595364</d>
<d>10.75286152</d>
<d>10.85949918</d>
<d>11.45281018</d>
<d>11.64755025</d>
<d>11.69047289</d>
<d>11.92059116</d>
<d>12.15094515</d>
<d>12.36557886</d>
<d/>
<d>5.315697053</d>
<d>4.088818764</d>
<d>3.912176429</d>
<d>4.06719014</d>
<d>4.184293362</d>
<d>4.398129485</d>
<d>4.550429707</d>
<d>4.841005205</d>
<d>5.092846828</d>
<d>5.475972773</d>
<d/>
<d>13.12856143</d>
<d>12.84764952</d>
<d>12.59360775</d>
<d>12.4142325</d>
<d>13.18434928</d>
<d>13.97692021</d>
<d>13.78818941</d>
<d>12.89754428</d>
<d>12.67377787</d>
<d>12.42146332</d>
</Subcolumn>
</YColumn>
<YColumn Width="83" Decimals="6" Subcolumns="1">
<Title>MAP (AV)</Title>
<Subcolumn>
<d/>
<d/>
<d/>
<d/>
<d/>
<d/>
<d/>
<d/>
<d/>
<d/>
<d>73.6</d>
<d/>
<d/>
<d/>
<d/>
<d/>
<d/>
<d/>
<d/>
<d/>
<d/>
<d>79.33</d>
<d/>
<d/>
<d/>
<d/>
<d/>
<d/>
<d/>
<d/>
<d/>
<d/>
<d>69.54</d>
</Subcolumn>
</YColumn>
<YColumn Width="83" Decimals="6" Subcolumns="1">
<Title>CVP (AV)</Title>
<Subcolumn>
<d/>
<d/>
<d/>
<d/>
<d/>
<d/>
<d/>
<d/>
<d/>
<d/>
<d>-327.7</d>
<d/>
<d/>
<d/>
<d/>
<d/>
<d/>
<d/>
<d/>
<d/>
<d/>
<d>-327.7</d>
<d/>
<d/>
<d/>
<d/>
<d/>
<d/>
<d/>
<d/>
<d/>
<d/>
<d>-327.7</d>
</Subcolumn>
</YColumn>
<YColumn Width="83" Decimals="9" Subcolumns="1">
<Title>VT (AV)</Title>
<Subcolumn>
<d/>
<d/>
<d/>
<d/>
<d/>
<d/>
<d/>
<d/>
<d/>
<d/>
<d>6.661666667</d>
<d/>
<d/>
<d/>
<d/>
<d/>
<d/>
<d/>
<d/>
<d/>
<d/>
<d>6.635</d>
<d/>
<d/>
<d/>
<d/>
<d/>
<d/>
<d/>
<d/>
<d/>
<d/>
<d>6.66</d>
</Subcolumn>
</YColumn>
<YColumn Width="83" Decimals="9" Subcolumns="1">
<Title>SPER (AV)</Title>
<Subcolumn>
<d/>
<d/>
<d/>
<d/>
<d/>
<d/>
<d/>
<d/>
<d/>
<d/>
<d>11.46143619</d>
<d/>
<d/>
<d/>
<d/>
<d/>
<d/>
<d/>
<d/>
<d/>
<d/>
<d>4.592655975</d>
<d/>
<d/>
<d/>
<d/>
<d/>
<d/>
<d/>
<d/>
<d/>
<d/>
<d>12.99262956</d>
</Subcolumn>
</YColumn>
<YColumn Width="83" Decimals="9" Subcolumns="1">
<Title>BETA</Title>
<Subcolumn>
<d/>
<d/>
<d/>
<d/>
<d/>
<d/>
<d/>
<d/>
<d/>
<d/>
<d>1.720505808</d>
<d/>
<d/>
<d/>
<d/>
<d/>
<d/>
<d/>
<d/>
<d/>
<d/>
<d>0.692186281</d>
<d/>
<d/>
<d/>
<d/>
<d/>
<d/>
<d/>
<d/>
<d/>
<d/>
<d>1.950845279</d>
</Subcolumn>
</YColumn>
<YColumn Width="83" Decimals="9" Subcolumns="1">
<Title>MAP DIFF(%)</Title>
<Subcolumn>
<d/>
<d/>
<d/>
<d/>
<d/>
<d/>
<d/>
<d/>
<d/>
<d/>
<d/>
<d/>
<d/>
<d/>
<d/>
<d/>
<d/>
<d/>
<d/>
<d/>
<d/>
<d>7.785326087</d>
<d/>
<d/>
<d/>
<d/>
<d/>
<d/>
<d/>
<d/>
<d/>
<d/>
<d>-12.34085466</d>
</Subcolumn>
</YColumn>
<YColumn Width="83" Decimals="9" Subcolumns="1">
<Title>BETA DIFF</Title>
<Subcolumn>
<d/>
<d/>
<d/>
<d/>
<d/>
<d/>
<d/>
<d/>
<d/>
<d/>
<d/>
<d/>
<d/>
<d/>
<d/>
<d/>
<d/>
<d/>
<d/>
<d/>
<d/>
<d>-1.028319527</d>
<d/>
<d/>
<d/>
<d/>
<d/>
<d/>
<d/>
<d/>
<d/>
<d/>
<d>1.258658998</d>
</Subcolumn>
</YColumn>
<YColumn Width="94" Decimals="15" Subcolumns="1">
<Title>CVP (DIFF)</Title>
<Subcolumn/>
</YColumn>
</Table>
<Table ID="Table13" XFormat="none" TableType="OneWay" EVFormat="AsteriskAfterNumber">
<Title>P3</Title>
<RowTitlesColumn Width="143">
<Subcolumn>
<d>RAW DATA</d>
<d/>
<d/>
<d/>
<d/>
<d/>
<d/>
<d/>
<d/>
<d/>
<d/>
<d/>
<d/>
<d/>
<d/>
<d/>
<d/>
<d/>
<d/>
<d/>
<d/>
<d/>
<d/>
<d/>
<d/>
<d/>
<d/>
<d/>
<d/>
<d/>
<d/>
<d/>
<d/>
<d>Beta (INIT) vs MAP DIFF (%)</d>
<d/>
<d>Beta (DIFF) vs MAP DIFF (%)</d>
<d/>
<d/>
<d>Beta (INIT) vs Beta (DIFF)</d>
<d/>
<d>Mean VT</d>
<d/>
<d>CVP (DIFF) vs MAP DIFF (%)</d>
</Subcolumn>
</RowTitlesColumn>
<YColumn Width="94" Decimals="6" Subcolumns="1">
<Title>MAP</Title>
<Subcolumn>
<d>56.2</d>
<d>56.2</d>
<d>56.4</d>
<d>56.3</d>
<d>56.3</d>
<d>56.3</d>
<d>56.5</d>
<d>56.4</d>
<d>56.4</d>
<d>56.5</d>
<d/>
<d>72.9</d>
<d>73.3</d>
<d>73.3</d>
<d>73.4</d>
<d>73.5</d>
<d>73.3</d>
<d>73</d>
<d>72.7</d>
<d>72.5</d>
<d>72.1</d>
<d/>
<d>58.7</d>
<d>58.4</d>
<d>58.2</d>
<d>57.8</d>
<d>57.4</d>
<d>57.1</d>
<d>57</d>
<d>56.8</d>
<d>56.5</d>
<d>56.3</d>
<d/>
<d>6.451211</d>
<d/>
<d>-4.14867</d>
<d>3.739457</d>
<d/>
<d>6.451211</d>
<d/>
<d>7.504444</d>
<d/>
<d>1.4</d>
<d>-1.39</d>
</Subcolumn>
</YColumn>
<YColumn Width="94" Decimals="6" Subcolumns="1">
<Title>CVP</Title>
<Subcolumn>
<d>4.8</d>
<d>4.8</d>
<d>4.8</d>
<d>4.8</d>
<d>4.8</d>
<d>4.8</d>
<d>4.8</d>
<d>4.8</d>
<d>4.8</d>
<d>4.8</d>
<d/>
<d>6.2</d>
<d>6.2</d>
<d>6.2</d>
<d>6.2</d>
<d>6.2</d>
<d>6.2</d>
<d>6.2</d>
<d>6.2</d>
<d>6.2</d>
<d>6.2</d>
<d/>
<d>4.9</d>
<d>4.8</d>
<d>4.8</d>
<d>4.8</d>
<d>4.8</d>
<d>4.8</d>
<d>4.8</d>
<d>4.8</d>
<d>4.8</d>
<d>4.8</d>
<d/>
<d>29.54747</d>
<d/>
<d>29.54747</d>
<d>-21.3425</d>
<d/>
<d>-4.14867</d>
<d/>
<d/>
<d/>
<d>29.54747</d>
<d>-21.3425</d>
</Subcolumn>
</YColumn>
<YColumn Width="94" Decimals="6" Subcolumns="1">
<Title>VT</Title>
<Subcolumn>
<d>7.516667</d>
<d>7.516667</d>
<d>7.516667</d>
<d>7.516667</d>
<d>7.516667</d>
<d>7.516667</d>
<d>7.516667</d>
<d>7.516667</d>
<d>7.5</d>
<d>7.5</d>
<d/>
<d>7.483333</d>
<d>7.483333</d>
<d>7.483333</d>
<d>7.483333</d>
<d>7.483333</d>
<d>7.483333</d>
<d>7.483333</d>
<d>7.483333</d>
<d>7.483333</d>
<d>7.483333</d>
<d/>
<d>7.516667</d>
<d>7.516667</d>
<d>7.516667</d>
<d>7.516667</d>
<d>7.516667</d>
<d>7.516667</d>
<d>7.516667</d>
<d>7.516667</d>
<d>7.516667</d>
<d>7.516667</d>
<d/>
<d>6.451211</d>
<d/>
<d>-4.14867</d>
<d>3.739457</d>
<d/>
<d>6.451211</d>
<d/>
<d>7.504444</d>
<d/>
<d>1.4</d>
<d>-1.39</d>
</Subcolumn>
</YColumn>
<YColumn Width="94" Decimals="5" Subcolumns="1">
<Title>SPER</Title>
<Subcolumn>
<d>47.94195</d>
<d>48.06556</d>
<d>48.31489</d>
<d>48.6041</d>
<d>48.83645</d>
<d>48.94331</d>
<d>48.87776</d>
<d>48.67986</d>
<d>48.37876</d>
<d>48.05837</d>
<d/>
<d>16.88452</d>
<d>17.30202</d>
<d>17.39883</d>
<d>17.46233</d>
<d>17.46852</d>
<d>17.44089</d>
<d>17.35135</d>
<d>17.16264</d>
<d>16.90215</d>
<d>16.93372</d>
<d/>
<d>40.62448</d>
<d>41.63852</d>
<d>42.67103</d>
<d>43.78121</d>
<d>44.95164</d>
<d>46.10572</d>
<d>47.22005</d>
<d>48.24521</d>
<d>49.1591</d>
<d>49.76005</d>
<d/>
<d>29.54747</d>
<d/>
<d>29.54747</d>
<d>-21.3425</d>
<d/>
<d>-4.14867</d>
<d/>
<d/>
<d/>
<d>29.54747</d>
<d>-21.3425</d>
</Subcolumn>
</YColumn>
<YColumn Width="94" Decimals="6" Subcolumns="1">
<Title>MAP (AV)</Title>
<Subcolumn>
<d/>
<d/>
<d/>
<d/>
<d/>
<d/>
<d/>
<d/>
<d/>
<d/>
<d>56.35</d>
<d/>
<d/>
<d/>
<d/>
<d/>
<d/>
<d/>
<d/>
<d/>
<d/>
<d>73</d>
<d/>
<d/>
<d/>
<d/>
<d/>
<d/>
<d/>
<d/>
<d/>
<d/>
<d>57.42</d>
</Subcolumn>
</YColumn>
<YColumn Width="94" Decimals="6" Subcolumns="1">
<Title>CVP (AV)</Title>
<Subcolumn>
<d/>
<d/>
<d/>
<d/>
<d/>
<d/>
<d/>
<d/>
<d/>
<d/>
<d>4.8</d>
<d/>
<d/>
<d/>
<d/>
<d/>
<d/>
<d/>
<d/>
<d/>
<d/>
<d>6.2</d>
<d/>
<d/>
<d/>
<d/>
<d/>
<d/>
<d/>
<d/>
<d/>
<d/>
<d>4.81</d>
</Subcolumn>
</YColumn>
<YColumn Width="94" Decimals="6" Subcolumns="1">
<Title>VT (AV)</Title>
<Subcolumn>
<d/>
<d/>
<d/>
<d/>
<d/>
<d/>
<d/>
<d/>
<d/>
<d/>
<d>7.513333</d>
<d/>
<d/>
<d/>
<d/>
<d/>
<d/>
<d/>
<d/>
<d/>
<d/>
<d>7.483333</d>
<d/>
<d/>
<d/>
<d/>
<d/>
<d/>
<d/>
<d/>
<d/>
<d/>
<d>7.516667</d>
</Subcolumn>
</YColumn>
<YColumn Width="94" Decimals="5" Subcolumns="1">
<Title>SPER (AV)</Title>
<Subcolumn>
<d/>
<d/>
<d/>
<d/>
<d/>
<d/>
<d/>
<d/>
<d/>
<d/>
<d>48.4701</d>
<d/>
<d/>
<d/>
<d/>
<d/>
<d/>
<d/>
<d/>
<d/>
<d/>
<d>17.2307</d>
<d/>
<d/>
<d/>
<d/>
<d/>
<d/>
<d/>
<d/>
<d/>
<d/>
<d>45.4157</d>
</Subcolumn>
</YColumn>
<YColumn Width="94" Decimals="6" Subcolumns="1">
<Title>BETA</Title>
<Subcolumn>
<d/>
<d/>
<d/>
<d/>
<d/>
<d/>
<d/>
<d/>
<d/>
<d/>
<d>6.451211</d>
<d/>
<d/>
<d/>
<d/>
<d/>
<d/>
<d/>
<d/>
<d/>
<d/>
<d>2.302543</d>
<d/>
<d/>
<d/>
<d/>
<d/>
<d/>
<d/>
<d/>
<d/>
<d/>
<d>6.042</d>
</Subcolumn>
</YColumn>
<YColumn Width="94" Decimals="5" Subcolumns="1">
<Title>MAP DIFF(%)</Title>
<Subcolumn>
<d/>
<d/>
<d/>
<d/>
<d/>
<d/>
<d/>
<d/>
<d/>
<d/>
<d/>
<d/>
<d/>
<d/>
<d/>
<d/>
<d/>
<d/>
<d/>
<d/>
<d/>
<d>29.54747</d>
<d/>
<d/>
<d/>
<d/>
<d/>
<d/>
<d/>
<d/>
<d/>
<d/>
<d>-21.3425</d>
</Subcolumn>
</YColumn>
<YColumn Width="94" Decimals="6" Subcolumns="1">
<Title>BETA DIFF</Title>
<Subcolumn>
<d/>
<d/>
<d/>
<d/>
<d/>
<d/>
<d/>
<d/>
<d/>
<d/>
<d/>
<d/>
<d/>
<d/>
<d/>
<d/>
<d/>
<d/>
<d/>
<d/>
<d/>
<d>-4.14867</d>
<d/>
<d/>
<d/>
<d/>
<d/>
<d/>
<d/>
<d/>
<d/>
<d/>
<d>3.739457</d>
</Subcolumn>
</YColumn>
<YColumn Width="82" Decimals="2" Subcolumns="1">
<Title>CVP (DIFF)</Title>
<Subcolumn>
<d/>
<d/>
<d/>
<d/>
<d/>
<d/>
<d/>
<d/>
<d/>
<d/>
<d/>
<d/>
<d/>
<d/>
<d/>
<d/>
<d/>
<d/>
<d/>
<d/>
<d/>
<d>1.4</d>
<d/>
<d/>
<d/>
<d/>
<d/>
<d/>
<d/>
<d/>
<d/>
<d/>
<d>-1.39</d>
</Subcolumn>
</YColumn>
</Table>
<Table ID="Table2" XFormat="none" TableType="OneWay" EVFormat="AsteriskAfterNumber">
<Title>P4</Title>
<RowTitlesColumn Width="123">
<Subcolumn>
<d>RAW DATA</d>
<d/>
<d/>
<d/>
<d/>
<d/>
<d/>
<d/>
<d/>
<d/>
<d/>
<d/>
<d/>
<d/>
<d/>
<d/>
<d/>
<d/>
<d/>
<d/>
<d/>
<d/>
<d/>
<d/>
<d/>
<d/>
<d/>
<d/>
<d/>
<d/>
<d/>
<d/>
<d/>
<d>Beta (INIT) vs MAP DIFF (%)</d>
<d/>
<d>Beta (DIFF) vs MAP DIFF (%)</d>
<d/>
<d/>
<d>Beta (INIT) vs Beta (DIFF)</d>
<d/>
<d>Mean VT</d>
<d/>
<d>CVP (DIFF) vs MAP DIFF (%)</d>
</Subcolumn>
</RowTitlesColumn>
<YColumn Width="94" Decimals="6" Subcolumns="1">
<Title>MAP</Title>
<Subcolumn>
<d>65.6</d>
<d>65.5</d>
<d>65.5</d>
<d>65.4</d>
<d>65.2</d>
<d>65</d>
<d>64.8</d>
<d>64.7</d>
<d>64.7</d>
<d>64.9</d>
<d/>
<d>70.4</d>
<d>70.5</d>
<d>70.6</d>
<d>70.6</d>
<d>70.5</d>
<d>70.4</d>
<d>70.2</d>
<d>70.2</d>
<d>70</d>
<d>69.9</d>
<d/>
<d>62.9</d>
<d>62.8</d>
<d>62.7</d>
<d>62.9</d>
<d>62.6</d>
<d>62.5</d>
<d>62.5</d>
<d>62.5</d>
<d>62.5</d>
<d>62.5</d>
<d/>
<d>1.204179</d>
<d/>
<d>-0.5171</d>
<d>0.574709</d>
<d/>
<d>1.204179</d>
<d/>
<d>7.644928</d>
<d/>
<d>1.37</d>
<d>-1.29</d>
</Subcolumn>
</YColumn>
<YColumn Width="94" Decimals="6" Subcolumns="1">
<Title>CVP</Title>
<Subcolumn>
<d>5.3</d>
<d>5.3</d>
<d>5.3</d>
<d>5.3</d>
<d>5.3</d>
<d>5.3</d>
<d>5.3</d>
<d>5.3</d>
<d>5.4</d>
<d>5.4</d>
<d/>
<d>6.7</d>
<d>6.7</d>
<d>6.7</d>
<d>6.7</d>
<d>6.7</d>
<d>6.7</d>
<d>6.7</d>
<d>6.7</d>
<d>6.7</d>
<d>6.6</d>
<d/>
<d>5.4</d>
<d>5.4</d>
<d>5.4</d>
<d>5.4</d>
<d>5.4</d>
<d>5.4</d>
<d>5.4</d>
<d>5.4</d>
<d>5.4</d>
<d>5.4</d>
<d/>
<d>7.984032</d>
<d/>
<d>7.984032</d>
<d>-10.9342</d>
<d/>
<d>-0.5171</d>
<d/>
<d/>
<d/>
<d>7.984032</d>
<d>-10.9342</d>
</Subcolumn>
</YColumn>
<YColumn Width="94" Decimals="6" Subcolumns="1">
<Title>VT</Title>
<Subcolumn>
<d>7.673913</d>
<d>7.673913</d>
<d>7.673913</d>
<d>7.652174</d>
<d>7.652174</d>
<d>7.652174</d>
<d>7.652174</d>
<d>7.652174</d>
<d>7.673913</d>
<d>7.673913</d>
<d/>
<d>7.804348</d>
<d>7.804348</d>
<d>7.804348</d>
<d>7.804348</d>
<d>7.804348</d>
<d>7.804348</d>
<d>7.804348</d>
<d>7.804348</d>
<d>7.804348</d>
<d>7.804348</d>
<d/>
<d>7.608696</d>
<d>7.608696</d>
<d>7.608696</d>
<d>7.608696</d>
<d>7.608696</d>
<d>7.326087</d>
<d>7.326087</d>
<d>7.326087</d>
<d>7.326087</d>
<d>7.326087</d>
</Subcolumn>
</YColumn>
<YColumn Width="94" Decimals="6" Subcolumns="1">
<Title>SPER</Title>
<Subcolumn>
<d>8.804784</d>
<d>9.424273</d>
<d>9.527202</d>
<d>9.301084</d>
<d>9.018514</d>
<d>8.940739</d>
<d>9.178877</d>
<d>9.34204</d>
<d>9.398055</d>
<d>9.341183</d>
<d/>
<d>5.524862</d>
<d>5.462262</d>
<d>5.373762</d>
<d>5.223633</d>
<d>5.122716</d>
<d>5.296846</d>
<d>5.413082</d>
<d>5.418202</d>
<d>5.346518</d>
<d>5.440503</d>
<d/>
<d>8.429464</d>
<d>8.680971</d>
<d>8.920243</d>
<d>9.120451</d>
<d>9.31044</d>
<d>9.409616</d>
<d>9.588074</d>
<d>9.901478</d>
<d>10.31773</d>
<d>10.54452</d>
</Subcolumn>
</YColumn>
<YColumn Width="94" Decimals="6" Subcolumns="1">
<Title>MAP (AV)</Title>
<Subcolumn>
<d/>
<d/>
<d/>
<d/>
<d/>
<d/>
<d/>
<d/>
<d/>
<d/>
<d>65.13</d>
<d/>
<d/>
<d/>
<d/>
<d/>
<d/>
<d/>
<d/>
<d/>
<d/>
<d>70.33</d>
<d/>
<d/>
<d/>
<d/>
<d/>
<d/>
<d/>
<d/>
<d/>
<d/>
<d>62.64</d>
</Subcolumn>
</YColumn>
<YColumn Width="94" Decimals="6" Subcolumns="1">
<Title>CVP (AV)</Title>
<Subcolumn>
<d/>
<d/>
<d/>
<d/>
<d/>
<d/>
<d/>
<d/>
<d/>
<d/>
<d>5.32</d>
<d/>
<d/>
<d/>
<d/>
<d/>
<d/>
<d/>
<d/>
<d/>
<d/>
<d>6.69</d>
<d/>
<d/>
<d/>
<d/>
<d/>
<d/>
<d/>
<d/>
<d/>
<d/>
<d>5.4</d>
</Subcolumn>
</YColumn>
<YColumn Width="94" Decimals="6" Subcolumns="1">
<Title>VT (AV)</Title>
<Subcolumn>
<d/>
<d/>
<d/>
<d/>
<d/>
<d/>
<d/>
<d/>
<d/>
<d/>
<d>7.663043</d>
<d/>
<d/>
<d/>
<d/>
<d/>
<d/>
<d/>
<d/>
<d/>
<d/>
<d>7.804348</d>
<d/>
<d/>
<d/>
<d/>
<d/>
<d/>
<d/>
<d/>
<d/>
<d/>
<d>7.467391</d>
</Subcolumn>
</YColumn>
<YColumn Width="94" Decimals="6" Subcolumns="1">
<Title>SPER (AV)</Title>
<Subcolumn>
<d/>
<d/>
<d/>
<d/>
<d/>
<d/>
<d/>
<d/>
<d/>
<d/>
<d>9.227675</d>
<d/>
<d/>
<d/>
<d/>
<d/>
<d/>
<d/>
<d/>
<d/>
<d/>
<d>5.362239</d>
<d/>
<d/>
<d/>
<d/>
<d/>
<d/>
<d/>
<d/>
<d/>
<d/>
<d>9.422299</d>
</Subcolumn>
</YColumn>
<YColumn Width="94" Decimals="6" Subcolumns="1">
<Title>BETA</Title>
<Subcolumn>
<d/>
<d/>
<d/>
<d/>
<d/>
<d/>
<d/>
<d/>
<d/>
<d/>
<d>1.204179</d>
<d/>
<d/>
<d/>
<d/>
<d/>
<d/>
<d/>
<d/>
<d/>
<d/>
<d>0.687083</d>
<d/>
<d/>
<d/>
<d/>
<d/>
<d/>
<d/>
<d/>
<d/>
<d/>
<d>1.261793</d>
</Subcolumn>
</YColumn>
<YColumn Width="94" Decimals="6" Subcolumns="1">
<Title>MAP DIFF(%)</Title>
<Subcolumn>
<d/>
<d/>
<d/>
<d/>
<d/>
<d/>
<d/>
<d/>
<d/>
<d/>
<d/>
<d/>
<d/>
<d/>
<d/>
<d/>
<d/>
<d/>
<d/>
<d/>
<d/>
<d>7.984032</d>
<d/>
<d/>
<d/>
<d/>
<d/>
<d/>
<d/>
<d/>
<d/>
<d/>
<d>-10.9342</d>
</Subcolumn>
</YColumn>
<YColumn Width="94" Decimals="6" Subcolumns="1">
<Title>BETA DIFF</Title>
<Subcolumn>
<d/>
<d/>
<d/>
<d/>
<d/>
<d/>
<d/>
<d/>
<d/>
<d/>
<d/>
<d/>
<d/>
<d/>
<d/>
<d/>
<d/>
<d/>
<d/>
<d/>
<d/>
<d>-0.5171</d>
<d/>
<d/>
<d/>
<d/>
<d/>
<d/>
<d/>
<d/>
<d/>
<d/>
<d>0.574709</d>
</Subcolumn>
</YColumn>
<YColumn Width="70" Decimals="2" Subcolumns="1">
<Title>CVP DIFF</Title>
<Subcolumn>
<d/>
<d/>
<d/>
<d/>
<d/>
<d/>
<d/>
<d/>
<d/>
<d/>
<d/>
<d/>
<d/>
<d/>
<d/>
<d/>
<d/>
<d/>
<d/>
<d/>
<d/>
<d>1.37</d>
<d/>
<d/>
<d/>
<d/>
<d/>
<d/>
<d/>
<d/>
<d/>
<d/>
<d>-1.29</d>
</Subcolumn>
</YColumn>
</Table>
<Table ID="Table30" XFormat="none" TableType="OneWay" EVFormat="AsteriskAfterNumber">
<Title>P5</Title>
<RowTitlesColumn Width="214">
<Subcolumn>
<d>RAW DATA</d>
<d/>
<d/>
<d/>
<d/>
<d/>
<d/>
<d/>
<d/>
<d/>
<d/>
<d/>
<d/>
<d/>
<d/>
<d/>
<d/>
<d/>
<d/>
<d/>
<d/>
<d/>
<d/>
<d/>
<d/>
<d/>
<d/>
<d/>
<d/>
<d/>
<d/>
<d/>
<d/>
<d>Beta (INIT) vs MAP DIFF (%)</d>
<d/>
<d>Beta (DIFF) vs MAP DIFF (%)</d>
<d/>
<d/>
<d>Beta (INIT) vs Beta (DIFF)</d>
<d/>
<d>Mean VT</d>
<d/>
<d>CVP (DIFF) vs MAP DIFF (%)</d>
</Subcolumn>
</RowTitlesColumn>
<YColumn Width="94" Decimals="6" Subcolumns="1">
<Title>MAP</Title>
<Subcolumn>
<d>45.9</d>
<d>45.8</d>
<d>45.7</d>
<d>45.6</d>
<d>45.5</d>
<d>45.5</d>
<d>45.7</d>
<d>45.9</d>
<d>46.1</d>
<d>46.2</d>
<d/>
<d>53.2</d>
<d>53.1</d>
<d>53</d>
<d>52.8</d>
<d>52.6</d>
<d>52.5</d>
<d>52.4</d>
<d>52.3</d>
<d>52.2</d>
<d>52.1</d>
<d/>
<d>46.3</d>
<d>46</d>
<d>45.9</d>
<d>45.6</d>
<d>45.3</d>
<d>44.9</d>
<d>44.4</d>
<d>43.9</d>
<d>43.3</d>
<d>42.9</d>
<d/>
<d>2.830327</d>
<d/>
<d>-1.88015</d>
<d>0.642543</d>
<d/>
<d>2.830327</d>
<d/>
<d>6.059677</d>
<d/>
<d>2.24</d>
<d>-1.09</d>
</Subcolumn>
</YColumn>
<YColumn Width="96" Decimals="6" Subcolumns="1">
<Title>CVP</Title>
<Subcolumn>
<d>3.4</d>
<d>3.4</d>
<d>3.4</d>
<d>3.4</d>
<d>3.4</d>
<d>3.4</d>
<d>3.4</d>
<d>3.4</d>
<d>3.7</d>
<d>3.7</d>
<d/>
<d>5.7</d>
<d>5.7</d>
<d>5.7</d>
<d>5.7</d>
<d>5.7</d>
<d>5.7</d>
<d>5.7</d>
<d>5.7</d>
<d>5.7</d>
<d>5.7</d>
<d/>
<d>4.7</d>
<d>4.6</d>
<d>4.6</d>
<d>4.6</d>
<d>4.6</d>
<d>4.6</d>
<d>4.6</d>
<d>4.6</d>
<d>4.6</d>
<d>4.6</d>
<d/>
<d>14.91592</d>
<d/>
<d>14.91592</d>
<d>-14.7662</d>
<d/>
<d>-1.88015</d>
<d/>
<d/>
<d/>
<d>14.91592</d>
<d>-14.7662</d>
</Subcolumn>
</YColumn>
<YColumn Width="94" Decimals="6" Subcolumns="1">
<Title>VT</Title>
<Subcolumn>
<d>6.048387</d>
<d>6.048387</d>
<d>6.048387</d>
<d>6.064516</d>
<d>6.064516</d>
<d>6.064516</d>
<d>6.064516</d>
<d>6.064516</d>
<d>6.064516</d>
<d>6.064516</d>
<d/>
<d>6.032258</d>
<d>6.032258</d>
<d>6.032258</d>
<d>6.032258</d>
<d>6.032258</d>
<d>6.032258</d>
<d>6.032258</d>
<d>6.064516</d>
<d>6.064516</d>
<d>6.064516</d>
<d/>
<d>6.064516</d>
<d>6.064516</d>
<d>6.064516</d>
<d>6.064516</d>
<d>6.064516</d>
<d>6.064516</d>
<d>6.096774</d>
<d>6.096774</d>
<d>6.096774</d>
<d>6.096774</d>
</Subcolumn>
</YColumn>
<YColumn Width="94" Decimals="6" Subcolumns="1">
<Title>SPER</Title>
<Subcolumn>
<d>16.56158</d>
<d>16.77481</d>
<d>17.01772</d>
<d>17.24884</d>
<d>17.41501</d>
<d>17.49364</d>
<d>17.46407</d>
<d>17.29284</d>
<d>17.15303</d>
<d>17.08713</d>
<d/>
<d>5.776344</d>
<d>5.787189</d>
<d>5.797674</d>
<d>5.727181</d>
<d>5.68139</d>
<d>5.660207</d>
<d>5.659489</d>
<d>5.700314</d>
<d>5.769372</d>
<d>5.849851</d>
<d/>
<d>7.301274</d>
<d>7.557192</d>
<d>8.704787</d>
<d>9.447291</d>
<d>9.734494</d>
<d>10.14256</d>
<d>10.55669</d>
<d>10.86799</d>
<d>11.14484</d>
<d>11.33911</d>
</Subcolumn>
</YColumn>
<YColumn Width="94" Decimals="6" Subcolumns="1">
<Title>MAP (AV)</Title>
<Subcolumn>
<d/>
<d/>
<d/>
<d/>
<d/>
<d/>
<d/>
<d/>
<d/>
<d/>
<d>45.79</d>
<d/>
<d/>
<d/>
<d/>
<d/>
<d/>
<d/>
<d/>
<d/>
<d/>
<d>52.62</d>
<d/>
<d/>
<d/>
<d/>
<d/>
<d/>
<d/>
<d/>
<d/>
<d/>
<d>44.85</d>
</Subcolumn>
</YColumn>
<YColumn Width="94" Decimals="6" Subcolumns="1">
<Title>CVP (AV)</Title>
<Subcolumn>
<d/>
<d/>
<d/>
<d/>
<d/>
<d/>
<d/>
<d/>
<d/>
<d/>
<d>3.46</d>
<d/>
<d/>
<d/>
<d/>
<d/>
<d/>
<d/>
<d/>
<d/>
<d/>
<d>5.7</d>
<d/>
<d/>
<d/>
<d/>
<d/>
<d/>
<d/>
<d/>
<d/>
<d/>
<d>4.61</d>
</Subcolumn>
</YColumn>
<YColumn Width="94" Decimals="6" Subcolumns="1">
<Title>VT (AV)</Title>
<Subcolumn>
<d/>
<d/>
<d/>
<d/>
<d/>
<d/>
<d/>
<d/>
<d/>
<d/>
<d>6.059677</d>
<d/>
<d/>
<d/>
<d/>
<d/>
<d/>
<d/>
<d/>
<d/>
<d/>
<d>6.041935</d>
<d/>
<d/>
<d/>
<d/>
<d/>
<d/>
<d/>
<d/>
<d/>
<d/>
<d>6.077419</d>
</Subcolumn>
</YColumn>
<YColumn Width="94" Decimals="6" Subcolumns="1">
<Title>SPER (AV)</Title>
<Subcolumn>
<d/>
<d/>
<d/>
<d/>
<d/>
<d/>
<d/>
<d/>
<d/>
<d/>
<d>17.15087</d>
<d/>
<d/>
<d/>
<d/>
<d/>
<d/>
<d/>
<d/>
<d/>
<d/>
<d>5.740901</d>
<d/>
<d/>
<d/>
<d/>
<d/>
<d/>
<d/>
<d/>
<d/>
<d/>
<d>9.679623</d>
</Subcolumn>
</YColumn>
<YColumn Width="94" Decimals="6" Subcolumns="1">
<Title>BETA</Title>
<Subcolumn>
<d/>
<d/>
<d/>
<d/>
<d/>
<d/>
<d/>
<d/>
<d/>
<d/>
<d>2.830327</d>
<d/>
<d/>
<d/>
<d/>
<d/>
<d/>
<d/>
<d/>
<d/>
<d/>
<d>0.950176</d>
<d/>
<d/>
<d/>
<d/>
<d/>
<d/>
<d/>
<d/>
<d/>
<d/>
<d>1.592719</d>
</Subcolumn>
</YColumn>
<YColumn Width="104" Decimals="5" Subcolumns="1">
<Title>MAP DIFF(%)</Title>
<Subcolumn>
<d/>
<d/>
<d/>
<d/>
<d/>
<d/>
<d/>
<d/>
<d/>
<d/>
<d/>
<d/>
<d/>
<d/>
<d/>
<d/>
<d/>
<d/>
<d/>
<d/>
<d/>
<d>14.91592</d>
<d/>
<d/>
<d/>
<d/>
<d/>
<d/>
<d/>
<d/>
<d/>
<d/>
<d>-14.7662</d>
</Subcolumn>
</YColumn>
<YColumn Width="94" Decimals="6" Subcolumns="1">
<Title>BETA DIFF</Title>
<Subcolumn>
<d/>
<d/>
<d/>
<d/>
<d/>
<d/>
<d/>
<d/>
<d/>
<d/>
<d/>
<d/>
<d/>
<d/>
<d/>
<d/>
<d/>
<d/>
<d/>
<d/>
<d/>
<d>-1.88015</d>
<d/>
<d/>
<d/>
<d/>
<d/>
<d/>
<d/>
<d/>
<d/>
<d/>
<d>0.642543</d>
</Subcolumn>
</YColumn>
<YColumn Width="94" Decimals="2" Subcolumns="1">
<Title>CVP DIFF</Title>
<Subcolumn>
<d/>
<d/>
<d/>
<d/>
<d/>
<d/>
<d/>
<d/>
<d/>
<d/>
<d/>
<d/>
<d/>
<d/>
<d/>
<d/>
<d/>
<d/>
<d/>
<d/>
<d/>
<d>2.24</d>
<d/>
<d/>
<d/>
<d/>
<d/>
<d/>
<d/>
<d/>
<d/>
<d/>
<d>-1.09</d>
</Subcolumn>
</YColumn>
</Table>
<Table ID="Table3" XFormat="none" TableType="OneWay" EVFormat="AsteriskAfterNumber">
<Title>P6</Title>
<RowTitlesColumn Width="214">
<Subcolumn>
<d>RAW DATA</d>
<d/>
<d/>
<d/>
<d/>
<d/>
<d/>
<d/>
<d/>
<d/>
<d/>
<d/>
<d/>
<d/>
<d/>
<d/>
<d/>
<d/>
<d/>
<d/>
<d/>
<d/>
<d/>
<d/>
<d/>
<d/>
<d/>
<d/>
<d/>
<d/>
<d/>
<d/>
<d/>
<d>Beta (INIT) vs MAP DIFF (%)</d>
<d/>
<d>Beta (DIFF) vs MAP DIFF (%)</d>
<d/>
<d/>
<d>Beta (INIT) vs Beta (DIFF)</d>
<d/>
<d>Mean VT</d>
<d/>
<d>CVP (DIFF) vs MAP DIFF (%)</d>
</Subcolumn>
</RowTitlesColumn>
<YColumn Width="94" Decimals="6" Subcolumns="1">
<Title>MAP</Title>
<Subcolumn>
<d>67.5</d>
<d>67.5</d>
<d>67.5</d>
<d>67.6</d>
<d>67.7</d>
<d>68</d>
<d>68.2</d>
<d>68.3</d>
<d>68.4</d>
<d>68.6</d>
<d/>
<d>75</d>
<d>75.1</d>
<d>75.2</d>
<d>75.2</d>
<d>75.3</d>
<d>75.4</d>
<d>75.4</d>
<d>75.3</d>
<d>75.4</d>
<d>75.4</d>
<d/>
<d>66.7</d>
<d>66.7</d>
<d>66.7</d>
<d>66.7</d>
<d>66.4</d>
<d>66.2</d>
<d>66.2</d>
<d>66.2</d>
<d>66.2</d>
<d>66.2</d>
<d/>
<d>1.700623</d>
<d/>
<d>-0.77522</d>
<d>0.832915</d>
<d/>
<d>1.700623</d>
<d/>
<d>7.047887</d>
<d/>
<d>0.78</d>
<d>-1.16</d>
</Subcolumn>
</YColumn>
<YColumn Width="96" Decimals="6" Subcolumns="1">
<Title>CVP</Title>
<Subcolumn>
<d>2.6</d>
<d>2.6</d>
<d>2.6</d>
<d>2.6</d>
<d>2.6</d>
<d>2.6</d>
<d>2.6</d>
<d>2.6</d>
<d>2.6</d>
<d>2.6</d>
<d/>
<d>3.4</d>
<d>3.4</d>
<d>3.4</d>
<d>3.4</d>
<d>3.4</d>
<d>3.4</d>
<d>3.4</d>
<d>3.4</d>
<d>3.4</d>
<d>3.2</d>
<d/>
<d>2.3</d>
<d>2.3</d>
<d>2.2</d>
<d>2.2</d>
<d>2.2</d>
<d>2.2</d>
<d>2.2</d>
<d>2.2</d>
<d>2.2</d>
<d>2.2</d>
<d/>
<d>10.80524</d>
<d/>
<d>10.80524</d>
<d>-11.7577</d>
<d/>
<d>-0.77522</d>
<d/>
<d/>
<d/>
<d>10.80524</d>
<d>-11.7577</d>
</Subcolumn>
</YColumn>
<YColumn Width="94" Decimals="6" Subcolumns="1">
<Title>VT</Title>
<Subcolumn>
<d>7.028169</d>
<d>7.028169</d>
<d>7.028169</d>
<d>7.028169</d>
<d>7.028169</d>
<d>7.042254</d>
<d>7.042254</d>
<d>7.042254</d>
<d>7.042254</d>
<d>7.042254</d>
<d/>
<d>7.028169</d>
<d>7.028169</d>
<d>7.028169</d>
<d>7.028169</d>
<d>7.056338</d>
<d>7.056338</d>
<d>7.056338</d>
<d>7.056338</d>
<d>7.056338</d>
<d>7.056338</d>
<d/>
<d>7.056338</d>
<d>7.056338</d>
<d>7.070423</d>
<d>7.070423</d>
<d>7.070423</d>
<d>7.070423</d>
<d>7.070423</d>
<d>7.056338</d>
<d>7.056338</d>
<d>7.056338</d>
</Subcolumn>
</YColumn>
<YColumn Width="94" Decimals="6" Subcolumns="1">
<Title>SPER</Title>
<Subcolumn>
<d>11.85904</d>
<d>11.87453</d>
<d>11.89227</d>
<d>11.90104</d>
<d>11.88775</d>
<d>11.87962</d>
<d>11.90319</d>
<d>11.96651</d>
<d>12.11175</d>
<d>12.36672</d>
<d/>
<d>6.651196</d>
<d>6.614002</d>
<d>6.560034</d>
<d>6.507276</d>
<d>6.464277</d>
<d>6.44675</d>
<d>6.456467</d>
<d>6.479485</d>
<d>6.503492</d>
<d>6.512135</d>
<d/>
<d>12.05575</d>
<d>12.03306</d>
<d>12.07122</d>
<d>12.17332</d>
<d>12.27676</d>
<d>12.41683</d>
<d>12.57264</d>
<d>12.73183</d>
<d>12.87451</d>
<d>12.99056</d>
</Subcolumn>
</YColumn>
<YColumn Width="94" Decimals="5" Subcolumns="1">
<Title>MAP (AV)</Title>
<Subcolumn>
<d/>
<d/>
<d/>
<d/>
<d/>
<d/>
<d/>
<d/>
<d/>
<d/>
<d>67.93</d>
<d/>
<d/>
<d/>
<d/>
<d/>
<d/>
<d/>
<d/>
<d/>
<d/>
<d>75.27</d>
<d/>
<d/>
<d/>
<d/>
<d/>
<d/>
<d/>
<d/>
<d/>
<d/>
<d>66.42</d>
</Subcolumn>
</YColumn>
<YColumn Width="94" Decimals="6" Subcolumns="1">
<Title>CVP (AV)</Title>
<Subcolumn>
<d/>
<d/>
<d/>
<d/>
<d/>
<d/>
<d/>
<d/>
<d/>
<d/>
<d>2.6</d>
<d/>
<d/>
<d/>
<d/>
<d/>
<d/>
<d/>
<d/>
<d/>
<d/>
<d>3.38</d>
<d/>
<d/>
<d/>
<d/>
<d/>
<d/>
<d/>
<d/>
<d/>
<d/>
<d>2.22</d>
</Subcolumn>
</YColumn>
<YColumn Width="94" Decimals="6" Subcolumns="1">
<Title>VT (AV)</Title>
<Subcolumn>
<d/>
<d/>
<d/>
<d/>
<d/>
<d/>
<d/>
<d/>
<d/>
<d/>
<d>7.035211</d>
<d/>
<d/>
<d/>
<d/>
<d/>
<d/>
<d/>
<d/>
<d/>
<d/>
<d>7.04507</d>
<d/>
<d/>
<d/>
<d/>
<d/>
<d/>
<d/>
<d/>
<d/>
<d/>
<d>7.06338</d>
</Subcolumn>
</YColumn>
<YColumn Width="94" Decimals="6" Subcolumns="1">
<Title>SPER (AV)</Title>
<Subcolumn>
<d/>
<d/>
<d/>
<d/>
<d/>
<d/>
<d/>
<d/>
<d/>
<d/>
<d>11.96424</d>
<d/>
<d/>
<d/>
<d/>
<d/>
<d/>
<d/>
<d/>
<d/>
<d/>
<d>6.519511</d>
<d/>
<d/>
<d/>
<d/>
<d/>
<d/>
<d/>
<d/>
<d/>
<d/>
<d>12.41965</d>
</Subcolumn>
</YColumn>
<YColumn Width="94" Decimals="6" Subcolumns="1">
<Title>BETA</Title>
<Subcolumn>
<d/>
<d/>
<d/>
<d/>
<d/>
<d/>
<d/>
<d/>
<d/>
<d/>
<d>1.700623</d>
<d/>
<d/>
<d/>
<d/>
<d/>
<d/>
<d/>
<d/>
<d/>
<d/>
<d>0.9254</d>
<d/>
<d/>
<d/>
<d/>
<d/>
<d/>
<d/>
<d/>
<d/>
<d/>
<d>1.758315</d>
</Subcolumn>
</YColumn>
<YColumn Width="104" Decimals="5" Subcolumns="1">
<Title>MAP DIFF(%)</Title>
<Subcolumn>
<d/>
<d/>
<d/>
<d/>
<d/>
<d/>
<d/>
<d/>
<d/>
<d/>
<d/>
<d/>
<d/>
<d/>
<d/>
<d/>
<d/>
<d/>
<d/>
<d/>
<d/>
<d>10.80524</d>
<d/>
<d/>
<d/>
<d/>
<d/>
<d/>
<d/>
<d/>
<d/>
<d/>
<d>-11.7577</d>
</Subcolumn>
</YColumn>
<YColumn Width="94" Decimals="6" Subcolumns="1">
<Title>BETA DIFF</Title>
<Subcolumn>
<d/>
<d/>
<d/>
<d/>
<d/>
<d/>
<d/>
<d/>
<d/>
<d/>
<d/>
<d/>
<d/>
<d/>
<d/>
<d/>
<d/>
<d/>
<d/>
<d/>
<d/>
<d>-0.77522</d>
<d/>
<d/>
<d/>
<d/>
<d/>
<d/>
<d/>
<d/>
<d/>
<d/>
<d>0.832915</d>
</Subcolumn>
</YColumn>
<YColumn Width="94" Decimals="2" Subcolumns="1">
<Title>CVP DIFF</Title>
<Subcolumn>
<d/>
<d/>
<d/>
<d/>
<d/>
<d/>
<d/>
<d/>
<d/>
<d/>
<d/>
<d/>
<d/>
<d/>
<d/>
<d/>
<d/>
<d/>
<d/>
<d/>
<d/>
<d>0.78</d>
<d/>
<d/>
<d/>
<d/>
<d/>
<d/>
<d/>
<d/>
<d/>
<d/>
<d>-1.16</d>
</Subcolumn>
</YColumn>
</Table>
<Table ID="Table4" XFormat="none" TableType="OneWay" EVFormat="AsteriskAfterNumber">
<Title>P7</Title>
<RowTitlesColumn Width="98">
<Subcolumn>
<d>RAW DATA</d>
<d/>
<d/>
<d/>
<d/>
<d/>
<d/>
<d/>
<d/>
<d/>
<d/>
<d/>
<d/>
<d/>
<d/>
<d/>
<d/>
<d/>
<d/>
<d/>
<d/>
<d/>
<d/>
<d/>
<d/>
<d/>
<d/>
<d/>
<d/>
<d/>
<d/>
<d/>
<d/>
<d>Beta (INIT) vs MAP DIFF (%)</d>
<d/>
<d>Beta (DIFF) vs MAP DIFF (%)</d>
<d/>
<d/>
<d>Beta (INIT) vs Beta (DIFF)</d>
<d/>
<d>Mean VT</d>
<d/>
<d>CVP (DIFF) vs MAP DIFF (%)</d>
</Subcolumn>
</RowTitlesColumn>
<YColumn Width="94" Decimals="6" Subcolumns="1">
<Title>MAP</Title>
<Subcolumn>
<d>53</d>
<d>52.8</d>
<d>52.8</d>
<d>52.5</d>
<d>52.4</d>
<d>52.3</d>
<d>52.1</d>
<d>52.2</d>
<d>51.9</d>
<d>51.8</d>
<d/>
<d>58.8</d>
<d>59.2</d>
<d>59.6</d>
<d>60.3</d>
<d>60.7</d>
<d>61.3</d>
<d>61.6</d>
<d>61.8</d>
<d>62.1</d>
<d>62.1</d>
<d/>
<d>54.9</d>
<d>54.8</d>
<d>54.4</d>
<d>54.2</d>
<d>54.1</d>
<d>53.8</d>
<d>53.9</d>
<d>53.6</d>
<d>53.4</d>
<d>53.3</d>
<d/>
<d>3.119803</d>
<d/>
<d>-1.50441</d>
<d>1.291182</d>
<d/>
<d/>
<d/>
<d>6.50411</d>
</Subcolumn>
</YColumn>
<YColumn Width="94" Decimals="6" Subcolumns="1">
<Title>CVP</Title>
<Subcolumn>
<d>-327.7</d>
<d>-327.7</d>
<d>-327.7</d>
<d>-327.7</d>
<d>-327.7</d>
<d>-327.7</d>
<d>-327.7</d>
<d>-327.7</d>
<d>-327.7</d>
<d>-327.7</d>
<d/>
<d>-327.7</d>
<d>-327.7</d>
<d>-327.7</d>
<d>-327.7</d>
<d>-327.7</d>
<d>-327.7</d>
<d>-327.7</d>
<d>-327.7</d>
<d>-327.7</d>
<d>-327.7</d>
<d/>
<d>-327.7</d>
<d>-327.7</d>
<d>-327.7</d>
<d>-327.7</d>
<d>-327.7</d>
<d>-327.7</d>
<d>-327.7</d>
<d>-327.7</d>
<d>-327.7</d>
<d>-327.7</d>
<d/>
<d>15.97938</d>
<d/>
<d>15.97938</d>
<d>-11.0453</d>
</Subcolumn>
</YColumn>
<YColumn Width="94" Decimals="6" Subcolumns="1">
<Title>VT</Title>
<Subcolumn>
<d>6.506849</d>
<d>6.506849</d>
<d>6.506849</d>
<d>6.506849</d>
<d>6.506849</d>
<d>6.506849</d>
<d>6.506849</d>
<d>6.506849</d>
<d>6.506849</d>
<d>6.506849</d>
<d/>
<d>6.479452</d>
<d>6.479452</d>
<d>6.479452</d>
<d>6.465753</d>
<d>6.465753</d>
<d>6.465753</d>
<d>6.465753</d>
<d>6.465753</d>
<d>6.493151</d>
<d>6.493151</d>
<d/>
<d>6.520548</d>
<d>6.520548</d>
<d>6.547945</d>
<d>6.547945</d>
<d>6.547945</d>
<d>6.547945</d>
<d>6.547945</d>
<d>6.506849</d>
<d>6.506849</d>
<d>6.506849</d>
</Subcolumn>
</YColumn>
<YColumn Width="94" Decimals="5" Subcolumns="1">
<Title>SPER</Title>
<Subcolumn>
<d>20.02887</d>
<d>20.1497</d>
<d>20.31009</d>
<d>20.40366</d>
<d>20.42738</d>
<d>20.40601</d>
<d>20.36025</d>
<d>20.32426</d>
<d>20.30106</d>
<d>20.28959</d>
<d/>
<d>10.52471</d>
<d>10.41205</d>
<d>10.30823</d>
<d>10.75734</d>
<d>10.50457</d>
<d>10.32407</d>
<d>10.29387</d>
<d>10.26073</d>
<d>10.34174</d>
<d>10.87496</d>
<d/>
<d>17.5402</d>
<d>17.86319</d>
<d>18.21345</d>
<d>18.60336</d>
<d>18.97984</d>
<d>19.54917</d>
<d>19.55789</d>
<d>19.67416</d>
<d>19.82513</d>
<d>19.99698</d>
</Subcolumn>
</YColumn>
<YColumn Width="94" Decimals="6" Subcolumns="1">
<Title>MAP (AV)</Title>
<Subcolumn>
<d/>
<d/>
<d/>
<d/>
<d/>
<d/>
<d/>
<d/>
<d/>
<d/>
<d>52.38</d>
<d/>
<d/>
<d/>
<d/>
<d/>
<d/>
<d/>
<d/>
<d/>
<d/>
<d>60.75</d>
<d/>
<d/>
<d/>
<d/>
<d/>
<d/>
<d/>
<d/>
<d/>
<d/>
<d>54.04</d>
</Subcolumn>
</YColumn>
<YColumn Width="94" Decimals="5" Subcolumns="1">
<Title>CVP (AV)</Title>
<Subcolumn>
<d/>
<d/>
<d/>
<d/>
<d/>
<d/>
<d/>
<d/>
<d/>
<d/>
<d>-327.7</d>
<d/>
<d/>
<d/>
<d/>
<d/>
<d/>
<d/>
<d/>
<d/>
<d/>
<d>-327.7</d>
<d/>
<d/>
<d/>
<d/>
<d/>
<d/>
<d/>
<d/>
<d/>
<d/>
<d>-327.7</d>
</Subcolumn>
</YColumn>
<YColumn Width="94" Decimals="6" Subcolumns="1">
<Title>VT (AV)</Title>
<Subcolumn>
<d/>
<d/>
<d/>
<d/>
<d/>
<d/>
<d/>
<d/>
<d/>
<d/>
<d>6.506849</d>
<d/>
<d/>
<d/>
<d/>
<d/>
<d/>
<d/>
<d/>
<d/>
<d/>
<d>6.475342</d>
<d/>
<d/>
<d/>
<d/>
<d/>
<d/>
<d/>
<d/>
<d/>
<d/>
<d>6.530137</d>
</Subcolumn>
</YColumn>
<YColumn Width="94" Decimals="5" Subcolumns="1">
<Title>SPER (AV)</Title>
<Subcolumn>
<d/>
<d/>
<d/>
<d/>
<d/>
<d/>
<d/>
<d/>
<d/>
<d/>
<d>20.30009</d>
<d/>
<d/>
<d/>
<d/>
<d/>
<d/>
<d/>
<d/>
<d/>
<d/>
<d>10.46023</d>
<d/>
<d/>
<d/>
<d/>
<d/>
<d/>
<d/>
<d/>
<d/>
<d/>
<d>18.98034</d>
</Subcolumn>
</YColumn>
<YColumn Width="94" Decimals="6" Subcolumns="1">
<Title>BETA</Title>
<Subcolumn>
<d/>
<d/>
<d/>
<d/>
<d/>
<d/>
<d/>
<d/>
<d/>
<d/>
<d>3.119803</d>
<d/>
<d/>
<d/>
<d/>
<d/>
<d/>
<d/>
<d/>
<d/>
<d/>
<d>1.615394</d>
<d/>
<d/>
<d/>
<d/>
<d/>
<d/>
<d/>
<d/>
<d/>
<d/>
<d>2.906576</d>
</Subcolumn>
</YColumn>
<YColumn Width="94" Decimals="5" Subcolumns="1">
<Title>MAP DIFF(%)</Title>
<Subcolumn>
<d/>
<d/>
<d/>
<d/>
<d/>
<d/>
<d/>
<d/>
<d/>
<d/>
<d/>
<d/>
<d/>
<d/>
<d/>
<d/>
<d/>
<d/>
<d/>
<d/>
<d/>
<d>15.97938</d>
<d/>
<d/>
<d/>
<d/>
<d/>
<d/>
<d/>
<d/>
<d/>
<d/>
<d>-11.0453</d>
</Subcolumn>
</YColumn>
<YColumn Width="94" Decimals="6" Subcolumns="1">
<Title>BETA DIFF</Title>
<Subcolumn>
<d/>
<d/>
<d/>
<d/>
<d/>
<d/>
<d/>
<d/>
<d/>
<d/>
<d/>
<d/>
<d/>
<d/>
<d/>
<d/>
<d/>
<d/>
<d/>
<d/>
<d/>
<d>-1.50441</d>
<d/>
<d/>
<d/>
<d/>
<d/>
<d/>
<d/>
<d/>
<d/>
<d/>
<d>1.291182</d>
</Subcolumn>
</YColumn>
<YColumn Width="94" Decimals="15" Subcolumns="1">
<Title>CVP DIFF</Title>
<Subcolumn/>
</YColumn>
</Table>
<Table ID="Table5" XFormat="none" TableType="OneWay" EVFormat="AsteriskAfterNumber">
<Title>P8</Title>
<RowTitlesColumn Width="122">
<Subcolumn>
<d>RAW DATA</d>
<d/>
<d/>
<d/>
<d/>
<d/>
<d/>
<d/>
<d/>
<d/>
<d/>
<d/>
<d/>
<d/>
<d/>
<d/>
<d/>
<d/>
<d/>
<d/>
<d/>
<d/>
<d/>
<d/>
<d/>
<d/>
<d/>
<d/>
<d/>
<d/>
<d/>
<d/>
<d/>
<d>Beta (INIT) vs MAP DIFF (%)</d>
<d/>
<d>Beta (DIFF) vs MAP DIFF (%)</d>
<d/>
<d/>
<d>Beta (INIT) vs Beta (DIFF)</d>
<d/>
<d>Mean VT</d>
<d/>
<d>CVP (DIFF) vs MAP DIFF (%)</d>
</Subcolumn>
</RowTitlesColumn>
<YColumn Width="94" Decimals="9" Subcolumns="1">
<Title>MAP</Title>
<Subcolumn>
<d>65.2</d>
<d>65.3</d>
<d>65.3</d>
<d>65.1</d>
<d>65.1</d>
<d>65.3</d>
<d>65.4</d>
<d>65.5</d>
<d>65.4</d>
<d>65.2</d>
<d/>
<d>69.4</d>
<d>69.4</d>
<d>69.5</d>
<d>69.6</d>
<d>69.7</d>
<d>69.7</d>
<d>69.5</d>
<d>69.5</d>
<d>69.5</d>
<d>69.5</d>
<d/>
<d>68</d>
<d>68.2</d>
<d>68.1</d>
<d>68</d>
<d>68</d>
<d>68</d>
<d>68.1</d>
<d>68</d>
<d>67.9</d>
<d>67.9</d>
<d/>
<d>0.853210473</d>
<d/>
<d>-0.360186861</d>
<d>0.301437362</d>
<d/>
<d>0.853210473</d>
<d/>
<d>7.436170213</d>
<d/>
<d>1.38</d>
<d>-1.5</d>
</Subcolumn>
</YColumn>
<YColumn Width="94" Decimals="9" Subcolumns="1">
<Title>CVP</Title>
<Subcolumn>
<d>7.5</d>
<d>7.5</d>
<d>7.5</d>
<d>7.5</d>
<d>7.5</d>
<d>7.5</d>
<d>7.5</d>
<d>7.5</d>
<d>7.6</d>
<d>7.6</d>
<d/>
<d>8.9</d>
<d>8.9</d>
<d>8.9</d>
<d>8.9</d>
<d>8.9</d>
<d>8.9</d>
<d>8.9</d>
<d>8.9</d>
<d>8.9</d>
<d>8.9</d>
<d/>
<d>7.4</d>
<d>7.4</d>
<d>7.4</d>
<d>7.4</d>
<d>7.4</d>
<d>7.4</d>
<d>7.4</d>
<d>7.4</d>
<d>7.4</d>
<d>7.4</d>
<d/>
<d>6.510416667</d>
<d/>
<d>6.510416667</d>
<d>-2.171724435</d>
<d/>
<d>-0.360186861</d>
<d/>
<d/>
<d/>
<d>6.510416667</d>
<d>-2.171724435</d>
</Subcolumn>
</YColumn>
<YColumn Width="94" Decimals="9" Subcolumns="1">
<Title>VT</Title>
<Subcolumn>
<d>7.446808511</d>
<d>7.446808511</d>
<d>7.446808511</d>
<d>7.446808511</d>
<d>7.446808511</d>
<d>7.446808511</d>
<d>7.446808511</d>
<d>7.446808511</d>
<d>7.446808511</d>
<d>7.446808511</d>
<d/>
<d>7.425531915</d>
<d>7.425531915</d>
<d>7.425531915</d>
<d>7.425531915</d>
<d>7.425531915</d>
<d>7.425531915</d>
<d>7.425531915</d>
<d>7.446808511</d>
<d>7.446808511</d>
<d>7.446808511</d>
<d/>
<d>7.446808511</d>
<d>7.446808511</d>
<d>7.425531915</d>
<d>7.425531915</d>
<d>7.425531915</d>
<d>7.425531915</d>
<d>7.425531915</d>
<d>7.425531915</d>
<d>7.425531915</d>
<d>7.425531915</d>
</Subcolumn>
</YColumn>
<YColumn Width="94" Decimals="9" Subcolumns="1">
<Title>SPER</Title>
<Subcolumn>
<d>5.569444979</d>
<d>5.773667652</d>
<d>6.045068397</d>
<d>6.344280179</d>
<d>6.594994184</d>
<d>6.780458429</d>
<d>6.87320515</d>
<d>6.782731398</d>
<d>6.51250235</d>
<d>6.260597365</d>
<d/>
<d>4.181480499</d>
<d>4.149251599</d>
<d>4.077382003</d>
<d>3.76337601</d>
<d>3.443350508</d>
<d>3.281345983</d>
<d>3.240627511</d>
<d>3.328591231</d>
<d>3.402632773</d>
<d>3.773057085</d>
<d/>
<d>6.006136863</d>
<d>6.256053043</d>
<d>6.310517529</d>
<d>6.111299566</d>
<d>5.929046409</d>
<d>5.956653782</d>
<d>5.769398469</d>
<d>5.604613444</d>
<d>5.664880017</d>
<d>5.418160873</d>
</Subcolumn>
</YColumn>
<YColumn Width="94" Decimals="6" Subcolumns="1">
<Title>MAP (AV)</Title>
<Subcolumn>
<d/>
<d/>
<d/>
<d/>
<d/>
<d/>
<d/>
<d/>
<d/>
<d/>
<d>65.28</d>
<d/>
<d/>
<d/>
<d/>
<d/>
<d/>
<d/>
<d/>
<d/>
<d/>
<d>69.53</d>
<d/>
<d/>
<d/>
<d/>
<d/>
<d/>
<d/>
<d/>
<d/>
<d/>
<d>68.02</d>
</Subcolumn>
</YColumn>
<YColumn Width="94" Decimals="6" Subcolumns="1">
<Title>CVP (AV)</Title>
<Subcolumn>
<d/>
<d/>
<d/>
<d/>
<d/>
<d/>
<d/>
<d/>
<d/>
<d/>
<d>7.52</d>
<d/>
<d/>
<d/>
<d/>
<d/>
<d/>
<d/>
<d/>
<d/>
<d/>
<d>8.9</d>
<d/>
<d/>
<d/>
<d/>
<d/>
<d/>
<d/>
<d/>
<d/>
<d/>
<d>7.4</d>
</Subcolumn>
</YColumn>
<YColumn Width="94" Decimals="9" Subcolumns="1">
<Title>VT (AV)</Title>
<Subcolumn>
<d/>
<d/>
<d/>
<d/>
<d/>
<d/>
<d/>
<d/>
<d/>
<d/>
<d>7.446808511</d>
<d/>
<d/>
<d/>
<d/>
<d/>
<d/>
<d/>
<d/>
<d/>
<d/>
<d>7.431914894</d>
<d/>
<d/>
<d/>
<d/>
<d/>
<d/>
<d/>
<d/>
<d/>
<d/>
<d>7.429787234</d>
</Subcolumn>
</YColumn>
<YColumn Width="94" Decimals="9" Subcolumns="1">
<Title>SPER (AV)</Title>
<Subcolumn>
<d/>
<d/>
<d/>
<d/>
<d/>
<d/>
<d/>
<d/>
<d/>
<d/>
<d>6.353695008</d>
<d/>
<d/>
<d/>
<d/>
<d/>
<d/>
<d/>
<d/>
<d/>
<d/>
<d>3.66410952</d>
<d/>
<d/>
<d/>
<d/>
<d/>
<d/>
<d/>
<d/>
<d/>
<d/>
<d>5.902675999</d>
</Subcolumn>
</YColumn>
<YColumn Width="94" Decimals="9" Subcolumns="1">
<Title>BETA</Title>
<Subcolumn>
<d/>
<d/>
<d/>
<d/>
<d/>
<d/>
<d/>
<d/>
<d/>
<d/>
<d>0.853210473</d>
<d/>
<d/>
<d/>
<d/>
<d/>
<d/>
<d/>
<d/>
<d/>
<d/>
<d>0.493023611</d>
<d/>
<d/>
<d/>
<d/>
<d/>
<d/>
<d/>
<d/>
<d/>
<d/>
<d>0.794460974</d>
</Subcolumn>
</YColumn>
<YColumn Width="94" Decimals="9" Subcolumns="1">
<Title>MAP DIFF(%)</Title>
<Subcolumn>
<d/>
<d/>
<d/>
<d/>
<d/>
<d/>
<d/>
<d/>
<d/>
<d/>
<d/>
<d/>
<d/>
<d/>
<d/>
<d/>
<d/>
<d/>
<d/>
<d/>
<d/>
<d>6.510416667</d>
<d/>
<d/>
<d/>
<d/>
<d/>
<d/>
<d/>
<d/>
<d/>
<d/>
<d>-2.171724435</d>
</Subcolumn>
</YColumn>
<YColumn Width="94" Decimals="9" Subcolumns="1">
<Title>BETA DIFF</Title>
<Subcolumn>
<d/>
<d/>
<d/>
<d/>
<d/>
<d/>
<d/>
<d/>
<d/>
<d/>
<d/>
<d/>
<d/>
<d/>
<d/>
<d/>
<d/>
<d/>
<d/>
<d/>
<d/>
<d>-0.360186861</d>
<d/>
<d/>
<d/>
<d/>
<d/>
<d/>
<d/>
<d/>
<d/>
<d/>
<d>0.301437362</d>
</Subcolumn>
</YColumn>
<YColumn Width="94" Decimals="2" Subcolumns="1">
<Title>CVP (DIFF)</Title>
<Subcolumn>
<d/>
<d/>
<d/>
<d/>
<d/>
<d/>
<d/>
<d/>
<d/>
<d/>
<d/>
<d/>
<d/>
<d/>
<d/>
<d/>
<d/>
<d/>
<d/>
<d/>
<d/>
<d>1.38</d>
<d/>
<d/>
<d/>
<d/>
<d/>
<d/>
<d/>
<d/>
<d/>
<d/>
<d>-1.5</d>
</Subcolumn>
</YColumn>
</Table>
<Table ID="Table6" XFormat="none" TableType="OneWay" EVFormat="AsteriskAfterNumber">
<Title>P9</Title>
<RowTitlesColumn Width="112">
<Subcolumn>
<d>RAW DATA</d>
<d/>
<d/>
<d/>
<d/>
<d/>
<d/>
<d/>
<d/>
<d/>
<d/>
<d/>
<d/>
<d/>
<d/>
<d/>
<d/>
<d/>
<d/>
<d/>
<d/>
<d/>
<d/>
<d/>
<d/>
<d/>
<d/>
<d/>
<d/>
<d/>
<d/>
<d/>
<d/>
<d>Beta (INIT) vs MAP DIFF (%)</d>
<d/>
<d>Beta (DIFF) vs MAP DIFF (%)</d>
<d/>
<d/>
<d>Beta (INIT) vs Beta (DIFF)</d>
<d/>
<d>Mean VT</d>
<d/>
<d>CVP (DIFF) vs MAP DIFF (%)</d>
</Subcolumn>
</RowTitlesColumn>
<YColumn Width="94" Decimals="6" Subcolumns="1">
<Title>MAP</Title>
<Subcolumn>
<d>58</d>
<d>58</d>
<d>58</d>
<d>58.2</d>
<d>58.5</d>
<d>58.8</d>
<d>59.1</d>
<d>59.3</d>
<d>59.7</d>
<d>60.2</d>
<d/>
<d>70.2</d>
<d>70.8</d>
<d>71.4</d>
<d>71.8</d>
<d>72.1</d>
<d>72.3</d>
<d>72.4</d>
<d>72.4</d>
<d>72.4</d>
<d>72.3</d>
<d/>
<d>64.6</d>
<d>64.4</d>
<d>64.2</d>
<d>64</d>
<d>63.8</d>
<d>63.7</d>
<d>63.5</d>
<d>63.3</d>
<d>63.1</d>
<d>63</d>
<d/>
<d>4.119638</d>
<d/>
<d>-2.68935</d>
<d>1.792134</d>
<d/>
<d>4.119638</d>
<d/>
<d>6.491333</d>
<d/>
<d>1.74</d>
<d>-1.22</d>
</Subcolumn>
</YColumn>
<YColumn Width="94" Decimals="5" Subcolumns="1">
<Title>CVP</Title>
<Subcolumn>
<d>9.4</d>
<d>9.4</d>
<d>9.4</d>
<d>9.4</d>
<d>9.4</d>
<d>9.4</d>
<d>9.4</d>
<d>9.4</d>
<d>9.4</d>
<d>9.5</d>
<d/>
<d>11.1</d>
<d>11.1</d>
<d>11.1</d>
<d>11.1</d>
<d>11.1</d>
<d>11.2</d>
<d>11.2</d>
<d>11.2</d>
<d>11.2</d>
<d>11.2</d>
<d/>
<d>10</d>
<d>10</d>
<d>10</d>
<d>9.9</d>
<d>9.9</d>
<d>9.9</d>
<d>9.9</d>
<d>9.9</d>
<d>9.9</d>
<d>9.9</d>
<d/>
<d>22.1674</d>
<d/>
<d>22.1674</d>
<d>-11.2101</d>
<d/>
<d>-2.68935</d>
<d/>
<d/>
<d/>
<d>22.1674</d>
<d>-11.2101</d>
</Subcolumn>
</YColumn>
<YColumn Width="94" Decimals="6" Subcolumns="1">
<Title>VT</Title>
<Subcolumn>
<d>6.51</d>
<d>6.51</d>
<d>6.51</d>
<d>6.51</d>
<d>6.49</d>
<d>6.49</d>
<d>6.49</d>
<d>6.49</d>
<d>6.49</d>
<d>6.49</d>
<d/>
<d>6.49</d>
<d>6.49</d>
<d>6.49</d>
<d>6.49</d>
<d>6.49</d>
<d>6.49</d>
<d>6.49</d>
<d>6.49</d>
<d>6.49</d>
<d>6.49</d>
<d/>
<d>6.5</d>
<d>6.5</d>
<d>6.5</d>
<d>6.48</d>
<d>6.48</d>
<d>6.48</d>
<d>6.48</d>
<d>6.48</d>
<d>6.48</d>
<d>6.48</d>
</Subcolumn>
</YColumn>
<YColumn Width="94" Decimals="6" Subcolumns="1">
<Title>SPER</Title>
<Subcolumn>
<d>26.40806</d>
<d>26.64093</d>
<d>26.78304</d>
<d>26.85246</d>
<d>26.88182</d>
<d>26.87753</d>
<d>26.87133</d>
<d>26.77505</d>
<d>26.7399</d>
<d>26.86393</d>
<d/>
<d>9.916708</d>
<d>9.869526</d>
<d>9.736606</d>
<d>9.567938</d>
<d>9.318558</d>
<d>9.061979</d>
<d>8.885055</d>
<d>8.782165</d>
<d>8.741927</d>
<d>8.94492</d>
<d/>
<d>18.41949</d>
<d>18.78879</d>
<d>19.26674</d>
<d>19.83696</d>
<d>20.46682</d>
<d>21.14182</d>
<d>21.83836</d>
<d>22.51859</d>
<d>23.11665</d>
<d>23.61179</d>
</Subcolumn>
</YColumn>
<YColumn Width="94" Decimals="3" Subcolumns="1">
<Title>MAP (AV)</Title>
<Subcolumn>
<d/>
<d/>
<d/>
<d/>
<d/>
<d/>
<d/>
<d/>
<d/>
<d/>
<d>58.78</d>
<d/>
<d/>
<d/>
<d/>
<d/>
<d/>
<d/>
<d/>
<d/>
<d/>
<d>71.81</d>
<d/>
<d/>
<d/>
<d/>
<d/>
<d/>
<d/>
<d/>
<d/>
<d/>
<d>63.76</d>
</Subcolumn>
</YColumn>
<YColumn Width="94" Decimals="6" Subcolumns="1">
<Title>CVP (AV)</Title>
<Subcolumn>
<d/>
<d/>
<d/>
<d/>
<d/>
<d/>
<d/>
<d/>
<d/>
<d/>
<d>9.41</d>
<d/>
<d/>
<d/>
<d/>
<d/>
<d/>
<d/>
<d/>
<d/>
<d/>
<d>11.15</d>
<d/>
<d/>
<d/>
<d/>
<d/>
<d/>
<d/>
<d/>
<d/>
<d/>
<d>9.93</d>
</Subcolumn>
</YColumn>
<YColumn Width="94" Decimals="6" Subcolumns="1">
<Title>VT (AV)</Title>
<Subcolumn>
<d/>
<d/>
<d/>
<d/>
<d/>
<d/>
<d/>
<d/>
<d/>
<d/>
<d>6.498</d>
<d/>
<d/>
<d/>
<d/>
<d/>
<d/>
<d/>
<d/>
<d/>
<d/>
<d>6.49</d>
<d/>
<d/>
<d/>
<d/>
<d/>
<d/>
<d/>
<d/>
<d/>
<d/>
<d>6.486</d>
</Subcolumn>
</YColumn>
<YColumn Width="94" Decimals="6" Subcolumns="1">
<Title>SPER (AV)</Title>
<Subcolumn>
<d/>
<d/>
<d/>
<d/>
<d/>
<d/>
<d/>
<d/>
<d/>
<d/>
<d>26.76941</d>
<d/>
<d/>
<d/>
<d/>
<d/>
<d/>
<d/>
<d/>
<d/>
<d/>
<d>9.282538</d>
<d/>
<d/>
<d/>
<d/>
<d/>
<d/>
<d/>
<d/>
<d/>
<d/>
<d>20.9006</d>
</Subcolumn>
</YColumn>
<YColumn Width="94" Decimals="6" Subcolumns="1">
<Title>BETA</Title>
<Subcolumn>
<d/>
<d/>
<d/>
<d/>
<d/>
<d/>
<d/>
<d/>
<d/>
<d/>
<d>4.119638</d>
<d/>
<d/>
<d/>
<d/>
<d/>
<d/>
<d/>
<d/>
<d/>
<d/>
<d>1.430283</d>
<d/>
<d/>
<d/>
<d/>
<d/>
<d/>
<d/>
<d/>
<d/>
<d/>
<d>3.222418</d>
</Subcolumn>
</YColumn>
<YColumn Width="94" Decimals="5" Subcolumns="1">
<Title>MAP DIFF(%)</Title>
<Subcolumn>
<d/>
<d/>
<d/>
<d/>
<d/>
<d/>
<d/>
<d/>
<d/>
<d/>
<d/>
<d/>
<d/>
<d/>
<d/>
<d/>
<d/>
<d/>
<d/>
<d/>
<d/>
<d>22.1674</d>
<d/>
<d/>
<d/>
<d/>
<d/>
<d/>
<d/>
<d/>
<d/>
<d/>
<d>-11.2101</d>
</Subcolumn>
</YColumn>
<YColumn Width="94" Decimals="6" Subcolumns="1">
<Title>BETA DIFF</Title>
<Subcolumn>
<d/>
<d/>
<d/>
<d/>
<d/>
<d/>
<d/>
<d/>
<d/>
<d/>
<d/>
<d/>
<d/>
<d/>
<d/>
<d/>
<d/>
<d/>
<d/>
<d/>
<d/>
<d>-2.68935</d>
<d/>
<d/>
<d/>
<d/>
<d/>
<d/>
<d/>
<d/>
<d/>
<d/>
<d>1.792134</d>
</Subcolumn>
</YColumn>
<YColumn Width="70" Decimals="2" Subcolumns="1">
<Title>CVP DIFF</Title>
<Subcolumn>
<d/>
<d/>
<d/>
<d/>
<d/>
<d/>
<d/>
<d/>
<d/>
<d/>
<d/>
<d/>
<d/>
<d/>
<d/>
<d/>
<d/>
<d/>
<d/>
<d/>
<d/>
<d>1.74</d>
<d/>
<d/>
<d/>
<d/>
<d/>
<d/>
<d/>
<d/>
<d/>
<d/>
<d>-1.22</d>
</Subcolumn>
</YColumn>
</Table>
<Table ID="Table7" XFormat="none" TableType="OneWay" EVFormat="AsteriskAfterNumber">
<Title>P10</Title>
<RowTitlesColumn Width="135">
<Subcolumn>
<d>RAW DATA</d>
<d/>
<d/>
<d/>
<d/>
<d/>
<d/>
<d/>
<d/>
<d/>
<d/>
<d/>
<d/>
<d/>
<d/>
<d/>
<d/>
<d/>
<d/>
<d/>
<d/>
<d/>
<d/>
<d/>
<d/>
<d/>
<d/>
<d/>
<d/>
<d/>
<d/>
<d/>
<d/>
<d>Beta (INIT) vs MAP DIFF (%)</d>
<d/>
<d>Beta (DIFF) vs MAP DIFF (%)</d>
<d/>
<d/>
<d>Beta (INIT) vs Beta (DIFF)</d>
<d/>
<d>Mean VT</d>
<d/>
<d>CVP (DIFF) vs MAP DIFF (%)</d>
</Subcolumn>
</RowTitlesColumn>
<YColumn Width="94" Decimals="6" Subcolumns="1">
<Title>MAP</Title>
<Subcolumn>
<d>56.3</d>
<d>56.3</d>
<d>56.3</d>
<d>56.4</d>
<d>56.5</d>
<d>56.8</d>
<d>57</d>
<d>57.4</d>
<d>57.8</d>
<d>58.2</d>
<d/>
<d>67.2</d>
<d>67.2</d>
<d>67.2</d>
<d>67.2</d>
<d>67.2</d>
<d>67.2</d>
<d>67.1</d>
<d>67.1</d>
<d>67.1</d>
<d>67.2</d>
<d/>
<d>54.8</d>
<d>54.8</d>
<d>54.8</d>
<d>54.8</d>
<d>54.8</d>
<d>54.8</d>
<d>54.8</d>
<d>54.8</d>
<d>54.8</d>
<d>54.7</d>
<d/>
<d>3.255973</d>
<d/>
<d>-1.64978</d>
<d>1.692106</d>
<d/>
<d>3.255973</d>
<d/>
<d>7.223695</d>
<d/>
<d>1.9</d>
<d>-1.4</d>
</Subcolumn>
</YColumn>
<YColumn Width="94" Decimals="6" Subcolumns="1">
<Title>CVP</Title>
<Subcolumn>
<d>0.2</d>
<d>0.2</d>
<d>0.2</d>
<d>0.2</d>
<d>0.2</d>
<d>0.2</d>
<d>0.2</d>
<d>0.2</d>
<d>0.2</d>
<d>0.2</d>
<d/>
<d>2.1</d>
<d>2.1</d>
<d>2.1</d>
<d>2.1</d>
<d>2.1</d>
<d>2.1</d>
<d>2.1</d>
<d>2.1</d>
<d>2.1</d>
<d>2.1</d>
<d/>
<d>0.7</d>
<d>0.7</d>
<d>0.7</d>
<d>0.7</d>
<d>0.7</d>
<d>0.7</d>
<d>0.7</d>
<d>0.7</d>
<d>0.7</d>
<d>0.7</d>
<d/>
<d>18.04921</d>
<d/>
<d>18.04921</d>
<d>-18.4308</d>
<d/>
<d>-1.64978</d>
<d/>
<d/>
<d/>
<d>18.04921</d>
<d>-18.4308</d>
</Subcolumn>
</YColumn>
<YColumn Width="94" Decimals="6" Subcolumns="1">
<Title>VT</Title>
<Subcolumn>
<d>7.216867</d>
<d>7.216867</d>
<d>7.216867</d>
<d>7.228916</d>
<d>7.228916</d>
<d>7.228916</d>
<d>7.228916</d>
<d>7.228916</d>
<d>7.204819</d>
<d>7.204819</d>
<d/>
<d>7.216867</d>
<d>7.216867</d>
<d>7.216867</d>
<d>7.216867</d>
<d>7.216867</d>
<d>7.216867</d>
<d>7.216867</d>
<d>7.216867</d>
<d>7.216867</d>
<d>7.216867</d>
<d/>
<d>7.228916</d>
<d>7.228916</d>
<d>7.228916</d>
<d>7.228916</d>
<d>7.228916</d>
<d>7.228916</d>
<d>7.240964</d>
<d>7.240964</d>
<d>7.240964</d>
<d>7.240964</d>
</Subcolumn>
</YColumn>
<YColumn Width="94" Decimals="5" Subcolumns="1">
<Title>SPER</Title>
<Subcolumn>
<d>23.66733</d>
<d>23.69311</d>
<d>23.64944</d>
<d>23.52095</d>
<d>23.34785</d>
<d>23.23719</d>
<d>23.26856</d>
<d>23.42675</d>
<d>23.60219</d>
<d>23.68359</d>
<d/>
<d>11.07548</d>
<d>11.18564</d>
<d>11.29365</d>
<d>11.40213</d>
<d>11.52196</d>
<d>11.65339</d>
<d>11.79793</d>
<d>11.9412</d>
<d>12.00937</d>
<d>12.03592</d>
<d/>
<d>23.73473</d>
<d>23.77062</d>
<d>23.85506</d>
<d>23.96512</d>
<d>24.05875</d>
<d>24.09855</d>
<d>24.05518</d>
<d>23.88841</d>
<d>23.69418</d>
<d>23.46943</d>
</Subcolumn>
</YColumn>
<YColumn Width="94" Decimals="6" Subcolumns="1">
<Title>MAP (AV)</Title>
<Subcolumn>
<d/>
<d/>
<d/>
<d/>
<d/>
<d/>
<d/>
<d/>
<d/>
<d/>
<d>56.9</d>
<d/>
<d/>
<d/>
<d/>
<d/>
<d/>
<d/>
<d/>
<d/>
<d/>
<d>67.17</d>
<d/>
<d/>
<d/>
<d/>
<d/>
<d/>
<d/>
<d/>
<d/>
<d/>
<d>54.79</d>
</Subcolumn>
</YColumn>
<YColumn Width="94" Decimals="6" Subcolumns="1">
<Title>CVP (AV)</Title>
<Subcolumn>
<d/>
<d/>
<d/>
<d/>
<d/>
<d/>
<d/>
<d/>
<d/>
<d/>
<d>0.2</d>
<d/>
<d/>
<d/>
<d/>
<d/>
<d/>
<d/>
<d/>
<d/>
<d/>
<d>2.1</d>
<d/>
<d/>
<d/>
<d/>
<d/>
<d/>
<d/>
<d/>
<d/>
<d/>
<d>0.7</d>
</Subcolumn>
</YColumn>
<YColumn Width="94" Decimals="6" Subcolumns="1">
<Title>VT (AV)</Title>
<Subcolumn>
<d/>
<d/>
<d/>
<d/>
<d/>
<d/>
<d/>
<d/>
<d/>
<d/>
<d>7.220482</d>
<d/>
<d/>
<d/>
<d/>
<d/>
<d/>
<d/>
<d/>
<d/>
<d/>
<d>7.216867</d>
<d/>
<d/>
<d/>
<d/>
<d/>
<d/>
<d/>
<d/>
<d/>
<d/>
<d>7.233735</d>
</Subcolumn>
</YColumn>
<YColumn Width="94" Decimals="6" Subcolumns="1">
<Title>SPER (AV)</Title>
<Subcolumn>
<d/>
<d/>
<d/>
<d/>
<d/>
<d/>
<d/>
<d/>
<d/>
<d/>
<d>23.5097</d>
<d/>
<d/>
<d/>
<d/>
<d/>
<d/>
<d/>
<d/>
<d/>
<d/>
<d>11.59167</d>
<d/>
<d/>
<d/>
<d/>
<d/>
<d/>
<d/>
<d/>
<d/>
<d/>
<d>23.859</d>
</Subcolumn>
</YColumn>
<YColumn Width="94" Decimals="6" Subcolumns="1">
<Title>BETA</Title>
<Subcolumn>
<d/>
<d/>
<d/>
<d/>
<d/>
<d/>
<d/>
<d/>
<d/>
<d/>
<d>3.255973</d>
<d/>
<d/>
<d/>
<d/>
<d/>
<d/>
<d/>
<d/>
<d/>
<d/>
<d>1.606191</d>
<d/>
<d/>
<d/>
<d/>
<d/>
<d/>
<d/>
<d/>
<d/>
<d/>
<d>3.298296</d>
</Subcolumn>
</YColumn>
<YColumn Width="94" Decimals="5" Subcolumns="1">
<Title>MAP DIFF(%)</Title>
<Subcolumn>
<d/>
<d/>
<d/>
<d/>
<d/>
<d/>
<d/>
<d/>
<d/>
<d/>
<d/>
<d/>
<d/>
<d/>
<d/>
<d/>
<d/>
<d/>
<d/>
<d/>
<d/>
<d>18.04921</d>
<d/>
<d/>
<d/>
<d/>
<d/>
<d/>
<d/>
<d/>
<d/>
<d/>
<d>-18.4308</d>
</Subcolumn>
</YColumn>
<YColumn Width="94" Decimals="6" Subcolumns="1">
<Title>BETA DIFF</Title>
<Subcolumn>
<d/>
<d/>
<d/>
<d/>
<d/>
<d/>
<d/>
<d/>
<d/>
<d/>
<d/>
<d/>
<d/>
<d/>
<d/>
<d/>
<d/>
<d/>
<d/>
<d/>
<d/>
<d>-1.64978</d>
<d/>
<d/>
<d/>
<d/>
<d/>
<d/>
<d/>
<d/>
<d/>
<d/>
<d>1.692106</d>
</Subcolumn>
</YColumn>
<YColumn Width="94" Decimals="1" Subcolumns="1">
<Title>CVP (DIFF)</Title>
<Subcolumn>
<d/>
<d/>
<d/>
<d/>
<d/>
<d/>
<d/>
<d/>
<d/>
<d/>
<d/>
<d/>
<d/>
<d/>
<d/>
<d/>
<d/>
<d/>
<d/>
<d/>
<d/>
<d>1.9</d>
<d/>
<d/>
<d/>
<d/>
<d/>
<d/>
<d/>
<d/>
<d/>
<d/>
<d>-1.4</d>
</Subcolumn>
</YColumn>
</Table>
<Table ID="Table8" XFormat="none" TableType="OneWay" EVFormat="AsteriskAfterNumber">
<Title>P11</Title>
<RowTitlesColumn Width="169">
<Subcolumn>
<d>RAW DATA</d>
<d/>
<d/>
<d/>
<d/>
<d/>
<d/>
<d/>
<d/>
<d/>
<d/>
<d/>
<d/>
<d/>
<d/>
<d/>
<d/>
<d/>
<d/>
<d/>
<d/>
<d/>
<d/>
<d/>
<d/>
<d/>
<d/>
<d/>
<d/>
<d/>
<d/>
<d/>
<d/>
<d>Beta (INIT) vs MAP DIFF (%)</d>
<d/>
<d>Beta (DIFF) vs MAP DIFF (%)</d>
<d/>
<d/>
<d>Beta (INIT) vs Beta (DIFF)</d>
<d/>
<d>Mean VT</d>
<d/>
<d>CVP (DIFF) vs MAP DIFF (%)</d>
</Subcolumn>
</RowTitlesColumn>
<YColumn Width="94" Decimals="6" Subcolumns="1">
<Title>MAP</Title>
<Subcolumn>
<d>64.3</d>
<d>64.3</d>
<d>64.5</d>
<d>64.7</d>
<d>64.9</d>
<d>65.2</d>
<d>65.5</d>
<d>65.8</d>
<d>66.2</d>
<d>66.6</d>
<d/>
<d>76.1</d>
<d>76.2</d>
<d>76.3</d>
<d>76.3</d>
<d>76.4</d>
<d>76.4</d>
<d>76.3</d>
<d>76.1</d>
<d>75.9</d>
<d>75.7</d>
<d/>
<d>64.8</d>
<d>64.6</d>
<d>64.5</d>
<d>64.3</d>
<d>64.2</d>
<d>64.1</d>
<d>64</d>
<d>63.9</d>
<d>63.7</d>
<d>63.6</d>
<d/>
<d>3.291786</d>
<d/>
<d>-1.79965</d>
<d>1.94778</d>
<d/>
<d>3.291786</d>
<d/>
<d>7.060784</d>
<d/>
<d>1.62</d>
<d>-0.8</d>
</Subcolumn>
</YColumn>
<YColumn Width="94" Decimals="6" Subcolumns="1">
<Title>CVP</Title>
<Subcolumn>
<d>12.8</d>
<d>12.8</d>
<d>12.8</d>
<d>13</d>
<d>13</d>
<d>13</d>
<d>13</d>
<d>13</d>
<d>13</d>
<d>13</d>
<d/>
<d>14.5</d>
<d>14.5</d>
<d>14.5</d>
<d>14.5</d>
<d>14.6</d>
<d>14.6</d>
<d>14.6</d>
<d>14.6</d>
<d>14.6</d>
<d>14.6</d>
<d/>
<d>13.7</d>
<d>13.7</d>
<d>13.7</d>
<d>13.7</d>
<d>13.8</d>
<d>13.8</d>
<d>13.8</d>
<d>13.8</d>
<d>13.8</d>
<d>13.8</d>
<d/>
<d>16.82515</d>
<d/>
<d>16.82515</d>
<d>-15.7542</d>
<d/>
<d>-1.79965</d>
<d/>
<d/>
<d/>
<d>16.82515</d>
<d>-15.7542</d>
</Subcolumn>
</YColumn>
<YColumn Width="94" Decimals="6" Subcolumns="1">
<Title>VT</Title>
<Subcolumn>
<d>7.058824</d>
<d>7.058824</d>
<d>7.058824</d>
<d>7.070588</d>
<d>7.070588</d>
<d>7.070588</d>
<d>7.070588</d>
<d>7.070588</d>
<d>7.058824</d>
<d>7.058824</d>
<d/>
<d>7.058824</d>
<d>7.058824</d>
<d>7.058824</d>
<d>7.058824</d>
<d>7.058824</d>
<d>7.058824</d>
<d>7.058824</d>
<d>7.058824</d>
<d>7.058824</d>
<d>7.058824</d>
<d/>
<d>7.058824</d>
<d>7.058824</d>
<d>7.058824</d>
<d>7.058824</d>
<d>7.058824</d>
<d>7.058824</d>
<d>7.058824</d>
<d>7.058824</d>
<d>7.058824</d>
<d>7.058824</d>
</Subcolumn>
</YColumn>
<YColumn Width="94" Decimals="6" Subcolumns="1">
<Title>SPER</Title>
<Subcolumn>
<d>23.93678</d>
<d>23.74307</d>
<d>23.63337</d>
<d>23.20345</d>
<d>22.85138</d>
<d>22.58273</d>
<d>22.73967</d>
<d>22.918</d>
<d>23.07692</d>
<d>23.86959</d>
<d/>
<d>9.274264</d>
<d>10.29672</d>
<d>10.82016</d>
<d>10.71948</d>
<d>10.42711</d>
<d>10.48136</d>
<d>10.54797</d>
<d>10.68205</d>
<d>10.85042</d>
<d>11.22769</d>
<d/>
<d>24.29886</d>
<d>24.55396</d>
<d>24.50366</d>
<d>24.37488</d>
<d>24.23213</d>
<d>24.10286</d>
<d>24.0587</d>
<d>24.06956</d>
<d>24.19161</d>
<d>24.43138</d>
</Subcolumn>
</YColumn>
<YColumn Width="94" Decimals="6" Subcolumns="1">
<Title>MAP (AV)</Title>
<Subcolumn>
<d/>
<d/>
<d/>
<d/>
<d/>
<d/>
<d/>
<d/>
<d/>
<d/>
<d>65.2</d>
<d/>
<d/>
<d/>
<d/>
<d/>
<d/>
<d/>
<d/>
<d/>
<d/>
<d>76.17</d>
<d/>
<d/>
<d/>
<d/>
<d/>
<d/>
<d/>
<d/>
<d/>
<d/>
<d>64.17</d>
</Subcolumn>
</YColumn>
<YColumn Width="94" Decimals="5" Subcolumns="1">
<Title>CVP (AV)</Title>
<Subcolumn>
<d/>
<d/>
<d/>
<d/>
<d/>
<d/>
<d/>
<d/>
<d/>
<d/>
<d>12.94</d>
<d/>
<d/>
<d/>
<d/>
<d/>
<d/>
<d/>
<d/>
<d/>
<d/>
<d>14.56</d>
<d/>
<d/>
<d/>
<d/>
<d/>
<d/>
<d/>
<d/>
<d/>
<d/>
<d>13.76</d>
</Subcolumn>
</YColumn>
<YColumn Width="94" Decimals="6" Subcolumns="1">
<Title>VT (AV)</Title>
<Subcolumn>
<d/>
<d/>
<d/>
<d/>
<d/>
<d/>
<d/>
<d/>
<d/>
<d/>
<d>7.064706</d>
<d/>
<d/>
<d/>
<d/>
<d/>
<d/>
<d/>
<d/>
<d/>
<d/>
<d>7.058824</d>
<d/>
<d/>
<d/>
<d/>
<d/>
<d/>
<d/>
<d/>
<d/>
<d/>
<d>7.058824</d>
</Subcolumn>
</YColumn>
<YColumn Width="94" Decimals="5" Subcolumns="1">
<Title>SPER (AV)</Title>
<Subcolumn>
<d/>
<d/>
<d/>
<d/>
<d/>
<d/>
<d/>
<d/>
<d/>
<d/>
<d>23.2555</d>
<d/>
<d/>
<d/>
<d/>
<d/>
<d/>
<d/>
<d/>
<d/>
<d/>
<d>10.53272</d>
<d/>
<d/>
<d/>
<d/>
<d/>
<d/>
<d/>
<d/>
<d/>
<d/>
<d>24.28176</d>
</Subcolumn>
</YColumn>
<YColumn Width="94" Decimals="6" Subcolumns="1">
<Title>BETA</Title>
<Subcolumn>
<d/>
<d/>
<d/>
<d/>
<d/>
<d/>
<d/>
<d/>
<d/>
<d/>
<d>3.291786</d>
<d/>
<d/>
<d/>
<d/>
<d/>
<d/>
<d/>
<d/>
<d/>
<d/>
<d>1.492136</d>
<d/>
<d/>
<d/>
<d/>
<d/>
<d/>
<d/>
<d/>
<d/>
<d/>
<d>3.439916</d>
</Subcolumn>
</YColumn>
<YColumn Width="94" Decimals="5" Subcolumns="1">
<Title>MAP DIFF(%)</Title>
<Subcolumn>
<d/>
<d/>
<d/>
<d/>
<d/>
<d/>
<d/>
<d/>
<d/>
<d/>
<d/>
<d/>
<d/>
<d/>
<d/>
<d/>
<d/>
<d/>
<d/>
<d/>
<d/>
<d>16.82515</d>
<d/>
<d/>
<d/>
<d/>
<d/>
<d/>
<d/>
<d/>
<d/>
<d/>
<d>-15.7542</d>
</Subcolumn>
</YColumn>
<YColumn Width="94" Decimals="5" Subcolumns="1">
<Title>BETA DIFF</Title>
<Subcolumn>
<d/>
<d/>
<d/>
<d/>
<d/>
<d/>
<d/>
<d/>
<d/>
<d/>
<d/>
<d/>
<d/>
<d/>
<d/>
<d/>
<d/>
<d/>
<d/>
<d/>
<d/>
<d>-1.79965</d>
<d/>
<d/>
<d/>
<d/>
<d/>
<d/>
<d/>
<d/>
<d/>
<d/>
<d>1.94778</d>
</Subcolumn>
</YColumn>
<YColumn Width="94" Decimals="2" Subcolumns="1">
<Title>CVP (DIFF)</Title>
<Subcolumn>
<d/>
<d/>
<d/>
<d/>
<d/>
<d/>
<d/>
<d/>
<d/>
<d/>
<d/>
<d/>
<d/>
<d/>
<d/>
<d/>
<d/>
<d/>
<d/>
<d/>
<d/>
<d>1.62</d>
<d/>
<d/>
<d/>
<d/>
<d/>
<d/>
<d/>
<d/>
<d/>
<d/>
<d>-0.8</d>
</Subcolumn>
</YColumn>
</Table>
<Table ID="Table9" XFormat="none" TableType="OneWay" EVFormat="AsteriskAfterNumber">
<Title>P12</Title>
<RowTitlesColumn Width="309">
<Subcolumn>
<d>RAW DATA</d>
<d/>
<d/>
<d/>
<d/>
<d/>
<d/>
<d/>
<d/>
<d/>
<d/>
<d/>
<d/>
<d/>
<d/>
<d/>
<d/>
<d/>
<d/>
<d/>
<d/>
<d/>
<d/>
<d/>
<d/>
<d/>
<d/>
<d/>
<d/>
<d/>
<d/>
<d/>
<d/>
<d>Beta (INIT) vs MAP DIFF (%)</d>
<d/>
<d>Beta (DIFF) vs MAP DIFF (%)</d>
<d/>
<d/>
<d>Beta (INIT) vs Beta (DIFF)</d>
<d/>
<d>Mean VT</d>
<d/>
<d>CVP (DIFF) vs MAP DIFF (%)</d>
</Subcolumn>
</RowTitlesColumn>
<YColumn Width="125" Decimals="6" Subcolumns="1">
<Title>MAP</Title>
<Subcolumn>
<d>63.2</d>
<d>63</d>
<d>63.1</d>
<d>63.1</d>
<d>62.8</d>
<d>62.7</d>
<d>62.8</d>
<d>62.6</d>
<d>62.4</d>
<d>62.5</d>
<d/>
<d>78.6</d>
<d>78.9</d>
<d>78.8</d>
<d>78.8</d>
<d>78.8</d>
<d>78.9</d>
<d>78.5</d>
<d>78.3</d>
<d>78</d>
<d>77.8</d>
<d/>
<d>62.7</d>
<d>62.4</d>
<d>62.1</d>
<d>61.9</d>
<d>61.6</d>
<d>61.3</d>
<d>61.1</d>
<d>60.9</d>
<d>60.7</d>
<d>60.5</d>
</Subcolumn>
</YColumn>
<YColumn Width="125" Decimals="6" Subcolumns="1">
<Title>CVP</Title>
<Subcolumn>
<d>5.4</d>
<d>5.4</d>
<d>5.4</d>
<d>5.4</d>
<d>5.4</d>
<d>5.4</d>
<d>5.8</d>
<d>5.8</d>
<d>5.8</d>
<d>5.8</d>
<d/>
<d>7.7</d>
<d>7.7</d>
<d>7.7</d>
<d>7.7</d>
<d>7.6</d>
<d>7.6</d>
<d>7.6</d>
<d>7.6</d>
<d>7.6</d>
<d>7.1</d>
<d/>
<d>5.2</d>
<d>5.2</d>
<d>5.2</d>
<d>5.2</d>
<d>5.2</d>
<d>5.1</d>
<d>5.1</d>
<d>5.1</d>
<d>5.1</d>
<d>5.1</d>
<d/>
<d>3.684099</d>
<d/>
<d>-2.23821</d>
<d>2.57869</d>
<d/>
<d>3.684099</d>
<d/>
<d>6.572982</d>
<d/>
<d>2.03</d>
<d>-2.44</d>
</Subcolumn>
</YColumn>
<YColumn Width="125" Decimals="6" Subcolumns="1">
<Title>ETCO2</Title>
<Subcolumn>
<d>35</d>
<d>35</d>
<d>35</d>
<d>35</d>
<d>35</d>
<d>35</d>
<d>35</d>
<d>35</d>
<d>35</d>
<d>35</d>
<d/>
<d>36</d>
<d>36</d>
<d>36</d>
<d>36</d>
<d>36</d>
<d>36</d>
<d>36</d>
<d>36</d>
<d>36</d>
<d>36</d>
<d/>
<d>34</d>
<d>34</d>
<d>34</d>
<d>34</d>
<d>34</d>
<d>33</d>
<d>33</d>
<d>33</d>
<d>33</d>
<d>33</d>
<d/>
<d>25.02388</d>
<d/>
<d>25.02388</d>
<d>-21.6705</d>
<d/>
<d>-2.23821</d>
<d/>
<d/>
<d/>
<d>25.02388</d>
<d>2.57869</d>
</Subcolumn>
</YColumn>
<YColumn Width="125" Decimals="6" Subcolumns="1">
<Title>VT</Title>
<Subcolumn>
<d>6.536842</d>
<d>6.547368</d>
<d>6.547368</d>
<d>6.547368</d>
<d>6.547368</d>
<d>6.547368</d>
<d>6.568421</d>
<d>6.568421</d>
<d>6.568421</d>
<d>6.568421</d>
<d/>
<d>6.557895</d>
<d>6.557895</d>
<d>6.557895</d>
<d>6.557895</d>
<d>6.568421</d>
<d>6.568421</d>
<d>6.568421</d>
<d>6.568421</d>
<d>6.568421</d>
<d>6.568421</d>
<d/>
<d>6.621053</d>
<d>6.621053</d>
<d>6.621053</d>
<d>6.621053</d>
<d>6.621053</d>
<d>6.578947</d>
<d>6.578947</d>
<d>6.578947</d>
<d>6.578947</d>
<d>6.578947</d>
</Subcolumn>
</YColumn>
<YColumn Width="125" Decimals="6" Subcolumns="1">
<Title>SPER</Title>
<Subcolumn>
<d>23.67153</d>
<d>23.98061</d>
<d>24.21265</d>
<d>24.29754</d>
<d>24.274</d>
<d>24.23924</d>
<d>24.2034</d>
<d>24.2026</d>
<d>24.2002</d>
<d>24.20123</d>
<d/>
<d>9.352656</d>
<d>9.384522</d>
<d>9.56307</d>
<d>9.52323</d>
<d>9.416363</d>
<d>9.423811</d>
<d>9.414926</d>
<d>9.333841</d>
<d>9.518875</d>
<d>9.979851</d>
<d/>
<d>24.73522</d>
<d>25.24851</d>
<d>25.79997</d>
<d>26.35427</d>
<d>26.83553</d>
<d>27.18302</d>
<d>27.38</d>
<d>27.42609</d>
<d>27.36992</d>
<d>27.28964</d>
</Subcolumn>
</YColumn>
<YColumn Width="125" Decimals="6" Subcolumns="1">
<Title>MAP (AV)</Title>
<Subcolumn>
<d/>
<d/>
<d/>
<d/>
<d/>
<d/>
<d/>
<d/>
<d/>
<d/>
<d>62.82</d>
<d/>
<d/>
<d/>
<d/>
<d/>
<d/>
<d/>
<d/>
<d/>
<d/>
<d>78.54</d>
<d/>
<d/>
<d/>
<d/>
<d/>
<d/>
<d/>
<d/>
<d/>
<d/>
<d>61.52</d>
</Subcolumn>
</YColumn>
<YColumn Width="125" Decimals="6" Subcolumns="1">
<Title>CVP (AV)</Title>
<Subcolumn>
<d/>
<d/>
<d/>
<d/>
<d/>
<d/>
<d/>
<d/>
<d/>
<d/>
<d>5.56</d>
<d/>
<d/>
<d/>
<d/>
<d/>
<d/>
<d/>
<d/>
<d/>
<d/>
<d>7.59</d>
<d/>
<d/>
<d/>
<d/>
<d/>
<d/>
<d/>
<d/>
<d/>
<d/>
<d>5.15</d>
</Subcolumn>
</YColumn>
<YColumn Width="125" Decimals="5" Subcolumns="1">
<Title>ETCO2 (AV)</Title>
<Subcolumn>
<d/>
<d/>
<d/>
<d/>
<d/>
<d/>
<d/>
<d/>
<d/>
<d/>
<d>35</d>
<d/>
<d/>
<d/>
<d/>
<d/>
<d/>
<d/>
<d/>
<d/>
<d/>
<d>36</d>
<d/>
<d/>
<d/>
<d/>
<d/>
<d/>
<d/>
<d/>
<d/>
<d/>
<d>33.5</d>
</Subcolumn>
</YColumn>
<YColumn Width="125" Decimals="6" Subcolumns="1">
<Title>VT (AV)</Title>
<Subcolumn>
<d/>
<d/>
<d/>
<d/>
<d/>
<d/>
<d/>
<d/>
<d/>
<d/>
<d>6.554737</d>
<d/>
<d/>
<d/>
<d/>
<d/>
<d/>
<d/>
<d/>
<d/>
<d/>
<d>6.564211</d>
<d/>
<d/>
<d/>
<d/>
<d/>
<d/>
<d/>
<d/>
<d/>
<d/>
<d>6.6</d>
</Subcolumn>
</YColumn>
<YColumn Width="125" Decimals="6" Subcolumns="1">
<Title>SPER (AV)</Title>
<Subcolumn>
<d/>
<d/>
<d/>
<d/>
<d/>
<d/>
<d/>
<d/>
<d/>
<d/>
<d>24.1483</d>
<d/>
<d/>
<d/>
<d/>
<d/>
<d/>
<d/>
<d/>
<d/>
<d/>
<d>9.491114</d>
<d/>
<d/>
<d/>
<d/>
<d/>
<d/>
<d/>
<d/>
<d/>
<d/>
<d>26.56222</d>
</Subcolumn>
</YColumn>
<YColumn Width="125" Decimals="6" Subcolumns="1">
<Title>BETA</Title>
<Subcolumn>
<d/>
<d/>
<d/>
<d/>
<d/>
<d/>
<d/>
<d/>
<d/>
<d/>
<d>3.684099</d>
<d/>
<d/>
<d/>
<d/>
<d/>
<d/>
<d/>
<d/>
<d/>
<d/>
<d>1.445888</d>
<d/>
<d/>
<d/>
<d/>
<d/>
<d/>
<d/>
<d/>
<d/>
<d/>
<d>4.024578</d>
</Subcolumn>
</YColumn>
<YColumn Width="125" Decimals="5" Subcolumns="1">
<Title>MAP DIFF(%)</Title>
<Subcolumn>
<d/>
<d/>
<d/>
<d/>
<d/>
<d/>
<d/>
<d/>
<d/>
<d/>
<d/>
<d/>
<d/>
<d/>
<d/>
<d/>
<d/>
<d/>
<d/>
<d/>
<d/>
<d>25.02388</d>
<d/>
<d/>
<d/>
<d/>
<d/>
<d/>
<d/>
<d/>
<d/>
<d/>
<d>-21.6705</d>
</Subcolumn>
</YColumn>
<YColumn Width="125" Decimals="5" Subcolumns="1">
<Title>BETA DIFF</Title>
<Subcolumn>
<d/>
<d/>
<d/>
<d/>
<d/>
<d/>
<d/>
<d/>
<d/>
<d/>
<d/>
<d/>
<d/>
<d/>
<d/>
<d/>
<d/>
<d/>
<d/>
<d/>
<d/>
<d>-2.23821</d>
<d/>
<d/>
<d/>
<d/>
<d/>
<d/>
<d/>
<d/>
<d/>
<d/>
<d>2.57869</d>
</Subcolumn>
</YColumn>
<YColumn Width="125" Decimals="15" Subcolumns="1">
<Title>CVP (DIFF)</Title>
<Subcolumn/>
</YColumn>
</Table>
<Table ID="Table10" XFormat="none" TableType="OneWay" EVFormat="AsteriskAfterNumber">
<Title>P13</Title>
<RowTitlesColumn Width="214">
<Subcolumn>
<d>RAW DATA</d>
<d/>
<d/>
<d/>
<d/>
<d/>
<d/>
<d/>
<d/>
<d/>
<d/>
<d/>
<d/>
<d/>
<d/>
<d/>
<d/>
<d/>
<d/>
<d/>
<d/>
<d/>
<d/>
<d/>
<d/>
<d/>
<d/>
<d/>
<d/>
<d/>
<d/>
<d/>
<d/>
<d>Beta (INIT) vs MAP DIFF (%)</d>
<d/>
<d>Beta (DIFF) vs MAP DIFF (%)</d>
<d/>
<d/>
<d>Beta (INIT) vs Beta (DIFF)</d>
<d/>
<d>Mean VT</d>
<d/>
<d>CVP (DIFF) vs MAP DIFF (%)</d>
</Subcolumn>
</RowTitlesColumn>
<YColumn Width="94" Decimals="6" Subcolumns="1">
<Title>MAP</Title>
<Subcolumn>
<d>58.5</d>
<d>58.4</d>
<d>58.5</d>
<d>58.4</d>
<d>58.4</d>
<d>58.4</d>
<d>58.4</d>
<d>58.4</d>
<d>58.4</d>
<d>58.5</d>
<d/>
<d>67.3</d>
<d>67.4</d>
<d>67.8</d>
<d>67.9</d>
<d>68.3</d>
<d>68.3</d>
<d>68.7</d>
<d>68.8</d>
<d>69.1</d>
<d>69.1</d>
<d/>
<d>64.5</d>
<d>64.5</d>
<d>64.4</d>
<d>64.4</d>
<d>64.4</d>
<d>64.4</d>
<d>64.4</d>
<d>64.3</d>
<d>64.4</d>
<d>64.3</d>
<d/>
<d>2.808169</d>
<d/>
<d>-1.13703</d>
<d>1.108575</d>
<d/>
<d>2.808169</d>
<d/>
<d>5.731807</d>
<d/>
<d>3.5</d>
<d>-3.49</d>
</Subcolumn>
</YColumn>
<YColumn Width="94" Decimals="6" Subcolumns="1">
<Title>CVP</Title>
<Subcolumn>
<d>9.5</d>
<d>9.5</d>
<d>9.5</d>
<d>9.5</d>
<d>9.6</d>
<d>9.6</d>
<d>9.6</d>
<d>9.6</d>
<d>9.6</d>
<d>9.6</d>
<d/>
<d>13.1</d>
<d>13.1</d>
<d>13.1</d>
<d>13.1</d>
<d>13.1</d>
<d>13.1</d>
<d>13</d>
<d>13</d>
<d>13</d>
<d>13</d>
<d/>
<d>9.7</d>
<d>9.6</d>
<d>9.6</d>
<d>9.6</d>
<d>9.6</d>
<d>9.6</d>
<d>9.5</d>
<d>9.5</d>
<d>9.5</d>
<d>9.5</d>
<d/>
<d>16.84066</d>
<d/>
<d>16.84066</d>
<d>-5.66867</d>
<d/>
<d>-1.13703</d>
<d/>
<d/>
<d/>
<d>16.84066</d>
<d>-5.66867</d>
</Subcolumn>
</YColumn>
<YColumn Width="94" Decimals="6" Subcolumns="1">
<Title>VT</Title>
<Subcolumn>
<d>5.732824</d>
<d>5.732824</d>
<d>5.732824</d>
<d>5.732824</d>
<d>5.732824</d>
<d>5.732824</d>
<d>5.732824</d>
<d>5.732824</d>
<d>5.732824</d>
<d>5.725191</d>
<d/>
<d>5.656489</d>
<d>5.725191</d>
<d>5.725191</d>
<d>5.725191</d>
<d>5.725191</d>
<d>5.725191</d>
<d>5.725191</d>
<d>5.725191</d>
<d>5.725191</d>
<d>5.725191</d>
<d/>
<d>5.78626</d>
<d>5.740458</d>
<d>5.740458</d>
<d>5.740458</d>
<d>5.740458</d>
<d>5.740458</d>
<d>5.740458</d>
<d>5.740458</d>
<d>5.740458</d>
<d>5.740458</d>
</Subcolumn>
</YColumn>
<YColumn Width="94" Decimals="6" Subcolumns="1">
<Title>SPER</Title>
<Subcolumn>
<d>15.63954</d>
<d>15.81267</d>
<d>15.96917</d>
<d>16.09021</d>
<d>16.16836</d>
<d>16.21243</d>
<d>16.23767</d>
<d>16.25606</d>
<d>16.27527</d>
<d>16.30457</d>
<d/>
<d>9.299727</d>
<d>9.462982</d>
<d>9.646529</d>
<d>9.763337</d>
<d>9.81006</d>
<d>9.700139</d>
<d>9.585587</d>
<d>9.481921</d>
<d>9.411456</d>
<d>9.399169</d>
<d/>
<d>15.29677</d>
<d>15.38931</d>
<d>15.45669</d>
<d>15.5635</d>
<d>15.73813</d>
<d>15.96299</d>
<d>16.20235</d>
<d>16.45297</d>
<d>16.70644</d>
<d>16.92629</d>
</Subcolumn>
</YColumn>
<YColumn Width="94" Decimals="6" Subcolumns="1">
<Title>MAP (AV)</Title>
<Subcolumn>
<d/>
<d/>
<d/>
<d/>
<d/>
<d/>
<d/>
<d/>
<d/>
<d/>
<d>58.43</d>
<d/>
<d/>
<d/>
<d/>
<d/>
<d/>
<d/>
<d/>
<d/>
<d/>
<d>68.27</d>
<d/>
<d/>
<d/>
<d/>
<d/>
<d/>
<d/>
<d/>
<d/>
<d/>
<d>64.4</d>
</Subcolumn>
</YColumn>
<YColumn Width="94" Decimals="5" Subcolumns="1">
<Title>CVP (AV)</Title>
<Subcolumn>
<d/>
<d/>
<d/>
<d/>
<d/>
<d/>
<d/>
<d/>
<d/>
<d/>
<d>9.56</d>
<d/>
<d/>
<d/>
<d/>
<d/>
<d/>
<d/>
<d/>
<d/>
<d/>
<d>13.06</d>
<d/>
<d/>
<d/>
<d/>
<d/>
<d/>
<d/>
<d/>
<d/>
<d/>
<d>9.57</d>
</Subcolumn>
</YColumn>
<YColumn Width="94" Decimals="6" Subcolumns="1">
<Title>VT (AV)</Title>
<Subcolumn>
<d/>
<d/>
<d/>
<d/>
<d/>
<d/>
<d/>
<d/>
<d/>
<d/>
<d>5.732061</d>
<d/>
<d/>
<d/>
<d/>
<d/>
<d/>
<d/>
<d/>
<d/>
<d/>
<d>5.718321</d>
<d/>
<d/>
<d/>
<d/>
<d/>
<d/>
<d/>
<d/>
<d/>
<d/>
<d>5.745038</d>
</Subcolumn>
</YColumn>
<YColumn Width="94" Decimals="6" Subcolumns="1">
<Title>SPER (AV)</Title>
<Subcolumn>
<d/>
<d/>
<d/>
<d/>
<d/>
<d/>
<d/>
<d/>
<d/>
<d/>
<d>16.0966</d>
<d/>
<d/>
<d/>
<d/>
<d/>
<d/>
<d/>
<d/>
<d/>
<d/>
<d>9.556091</d>
<d/>
<d/>
<d/>
<d/>
<d/>
<d/>
<d/>
<d/>
<d/>
<d/>
<d>15.96955</d>
</Subcolumn>
</YColumn>
<YColumn Width="94" Decimals="6" Subcolumns="1">
<Title>BETA</Title>
<Subcolumn>
<d/>
<d/>
<d/>
<d/>
<d/>
<d/>
<d/>
<d/>
<d/>
<d/>
<d>2.808169</d>
<d/>
<d/>
<d/>
<d/>
<d/>
<d/>
<d/>
<d/>
<d/>
<d/>
<d>1.671136</d>
<d/>
<d/>
<d/>
<d/>
<d/>
<d/>
<d/>
<d/>
<d/>
<d/>
<d>2.779711</d>
</Subcolumn>
</YColumn>
<YColumn Width="104" Decimals="5" Subcolumns="1">
<Title>MAP DIFF(%)</Title>
<Subcolumn>
<d/>
<d/>
<d/>
<d/>
<d/>
<d/>
<d/>
<d/>
<d/>
<d/>
<d/>
<d/>
<d/>
<d/>
<d/>
<d/>
<d/>
<d/>
<d/>
<d/>
<d/>
<d>16.84066</d>
<d/>
<d/>
<d/>
<d/>
<d/>
<d/>
<d/>
<d/>
<d/>
<d/>
<d>-5.66867</d>
</Subcolumn>
</YColumn>
<YColumn Width="94" Decimals="6" Subcolumns="1">
<Title>BETA DIFF</Title>
<Subcolumn>
<d/>
<d/>
<d/>
<d/>
<d/>
<d/>
<d/>
<d/>
<d/>
<d/>
<d/>
<d/>
<d/>
<d/>
<d/>
<d/>
<d/>
<d/>
<d/>
<d/>
<d/>
<d>-1.13703</d>
<d/>
<d/>
<d/>
<d/>
<d/>
<d/>
<d/>
<d/>
<d/>
<d/>
<d>1.108575</d>
</Subcolumn>
</YColumn>
<YColumn Width="94" Decimals="2" Subcolumns="1">
<Title>CVP DIFF</Title>
<Subcolumn>
<d/>
<d/>
<d/>
<d/>
<d/>
<d/>
<d/>
<d/>
<d/>
<d/>
<d/>
<d/>
<d/>
<d/>
<d/>
<d/>
<d/>
<d/>
<d/>
<d/>
<d/>
<d>3.5</d>
<d/>
<d/>
<d/>
<d/>
<d/>
<d/>
<d/>
<d/>
<d/>
<d/>
<d>-3.49</d>
</Subcolumn>
</YColumn>
</Table>
<Table ID="Table11" XFormat="none" TableType="OneWay" EVFormat="AsteriskAfterNumber">
<Title>P14</Title>
<RowTitlesColumn Width="173">
<Subcolumn>
<d>RAW DATA</d>
<d/>
<d/>
<d/>
<d/>
<d/>
<d/>
<d/>
<d/>
<d/>
<d/>
<d/>
<d/>
<d/>
<d/>
<d/>
<d/>
<d/>
<d/>
<d/>
<d/>
<d/>
<d/>
<d/>
<d/>
<d/>
<d/>
<d/>
<d/>
<d/>
<d/>
<d/>
<d/>
<d>Beta (INIT) vs MAP DIFF (%)</d>
<d/>
<d>Beta (DIFF) vs MAP DIFF (%)</d>
<d/>
<d/>
<d>Beta (INIT) vs Beta (DIFF)</d>
<d/>
<d>Mean VT</d>
<d/>
<d>CVP (DIFF) vs MAP DIFF (%)</d>
</Subcolumn>
</RowTitlesColumn>
<YColumn Width="94" Decimals="6" Subcolumns="1">
<Title>MAP</Title>
<Subcolumn>
<d>77.6</d>
<d>77.6</d>
<d>77.5</d>
<d>77.4</d>
<d>77.3</d>
<d>77.3</d>
<d>77.3</d>
<d>77.3</d>
<d>77.4</d>
<d>77.6</d>
<d/>
<d>88.1</d>
<d>88.5</d>
<d>88.8</d>
<d>89.2</d>
<d>89.6</d>
<d>89.8</d>
<d>90</d>
<d>90.1</d>
<d>90.2</d>
<d>90.3</d>
<d/>
<d>78.4</d>
<d>78.2</d>
<d>78</d>
<d>77.9</d>
<d>77.7</d>
<d>77.6</d>
<d>77.4</d>
<d>77.3</d>
<d>77.3</d>
<d>77.1</d>
<d/>
<d>2.815291</d>
<d/>
<d>-1.54023</d>
<d>1.49633</d>
<d/>
<d>2.815291</d>
<d/>
<d>6.298841</d>
<d/>
<d>3.07</d>
<d>-3.04</d>
</Subcolumn>
</YColumn>
<YColumn Width="94" Decimals="6" Subcolumns="1">
<Title>CVP</Title>
<Subcolumn>
<d>7.2</d>
<d>7.2</d>
<d>7.2</d>
<d>7.2</d>
<d>7.2</d>
<d>7.2</d>
<d>7.2</d>
<d>7.2</d>
<d>7.3</d>
<d>7.3</d>
<d/>
<d>10.3</d>
<d>10.3</d>
<d>10.3</d>
<d>10.3</d>
<d>10.3</d>
<d>10.3</d>
<d>10.3</d>
<d>10.3</d>
<d>10.3</d>
<d>10.2</d>
<d/>
<d>7.3</d>
<d>7.3</d>
<d>7.3</d>
<d>7.3</d>
<d>7.3</d>
<d>7.2</d>
<d>7.2</d>
<d>7.2</d>
<d>7.2</d>
<d>7.2</d>
<d/>
<d>15.53661</d>
<d/>
<d>15.53661</d>
<d>-13.1567</d>
<d/>
<d>-1.54023</d>
<d/>
<d/>
<d/>
<d>15.53661</d>
<d>-13.1567</d>
</Subcolumn>
</YColumn>
<YColumn Width="94" Decimals="6" Subcolumns="1">
<Title>VT</Title>
<Subcolumn>
<d>6.330435</d>
<d>6.330435</d>
<d>6.330435</d>
<d>6.313043</d>
<d>6.313043</d>
<d>6.313043</d>
<d>6.313043</d>
<d>6.313043</d>
<d>6.313043</d>
<d>6.313043</d>
<d/>
<d>6.243478</d>
<d>6.243478</d>
<d>6.243478</d>
<d>6.243478</d>
<d>6.252174</d>
<d>6.252174</d>
<d>6.252174</d>
<d>6.252174</d>
<d>6.252174</d>
<d>6.286957</d>
<d/>
<d>6.330435</d>
<d>6.330435</d>
<d>6.330435</d>
<d>6.330435</d>
<d>6.330435</d>
<d>6.321739</d>
<d>6.321739</d>
<d>6.321739</d>
<d>6.321739</d>
<d>6.321739</d>
</Subcolumn>
</YColumn>
<YColumn Width="94" Decimals="6" Subcolumns="1">
<Title>SPER</Title>
<Subcolumn>
<d>16.73893</d>
<d>17.07574</d>
<d>17.49199</d>
<d>17.78074</d>
<d>18.04689</d>
<d>18.14434</d>
<d>18.23925</d>
<d>18.23321</d>
<d>18.11015</d>
<d>18.0162</d>
<d/>
<d>7.501603</d>
<d>7.581049</d>
<d>7.707052</d>
<d>7.82512</d>
<d>7.940759</d>
<d>8.065544</d>
<d>8.190189</d>
<d>8.275912</d>
<d>8.286731</d>
<d>8.345264</d>
<d/>
<d>16.32532</d>
<d>16.62194</d>
<d>16.88518</d>
<d>17.15727</d>
<d>17.40372</d>
<d>17.64205</d>
<d>17.88274</d>
<d>18.14534</d>
<d>18.45562</d>
<d>18.80162</d>
</Subcolumn>
</YColumn>
<YColumn Width="94" Decimals="6" Subcolumns="1">
<Title>MAP (AV)</Title>
<Subcolumn>
<d/>
<d/>
<d/>
<d/>
<d/>
<d/>
<d/>
<d/>
<d/>
<d/>
<d>77.43</d>
<d/>
<d/>
<d/>
<d/>
<d/>
<d/>
<d/>
<d/>
<d/>
<d/>
<d>89.46</d>
<d/>
<d/>
<d/>
<d/>
<d/>
<d/>
<d/>
<d/>
<d/>
<d/>
<d>77.69</d>
</Subcolumn>
</YColumn>
<YColumn Width="94" Decimals="6" Subcolumns="1">
<Title>CVP (AV)</Title>
<Subcolumn>
<d/>
<d/>
<d/>
<d/>
<d/>
<d/>
<d/>
<d/>
<d/>
<d/>
<d>7.22</d>
<d/>
<d/>
<d/>
<d/>
<d/>
<d/>
<d/>
<d/>
<d/>
<d/>
<d>10.29</d>
<d/>
<d/>
<d/>
<d/>
<d/>
<d/>
<d/>
<d/>
<d/>
<d/>
<d>7.25</d>
</Subcolumn>
</YColumn>
<YColumn Width="94" Decimals="6" Subcolumns="1">
<Title>VT (AV)</Title>
<Subcolumn>
<d/>
<d/>
<d/>
<d/>
<d/>
<d/>
<d/>
<d/>
<d/>
<d/>
<d>6.318261</d>
<d/>
<d/>
<d/>
<d/>
<d/>
<d/>
<d/>
<d/>
<d/>
<d/>
<d>6.252174</d>
<d/>
<d/>
<d/>
<d/>
<d/>
<d/>
<d/>
<d/>
<d/>
<d/>
<d>6.326087</d>
</Subcolumn>
</YColumn>
<YColumn Width="94" Decimals="6" Subcolumns="1">
<Title>SPER (AV)</Title>
<Subcolumn>
<d/>
<d/>
<d/>
<d/>
<d/>
<d/>
<d/>
<d/>
<d/>
<d/>
<d>17.78774</d>
<d/>
<d/>
<d/>
<d/>
<d/>
<d/>
<d/>
<d/>
<d/>
<d/>
<d>7.971922</d>
<d/>
<d/>
<d/>
<d/>
<d/>
<d/>
<d/>
<d/>
<d/>
<d/>
<d>17.53208</d>
</Subcolumn>
</YColumn>
<YColumn Width="94" Decimals="6" Subcolumns="1">
<Title>BETA</Title>
<Subcolumn>
<d/>
<d/>
<d/>
<d/>
<d/>
<d/>
<d/>
<d/>
<d/>
<d/>
<d>2.815291</d>
<d/>
<d/>
<d/>
<d/>
<d/>
<d/>
<d/>
<d/>
<d/>
<d/>
<d>1.275064</d>
<d/>
<d/>
<d/>
<d/>
<d/>
<d/>
<d/>
<d/>
<d/>
<d/>
<d>2.771394</d>
</Subcolumn>
</YColumn>
<YColumn Width="94" Decimals="5" Subcolumns="1">
<Title>MAP DIFF(%)</Title>
<Subcolumn>
<d/>
<d/>
<d/>
<d/>
<d/>
<d/>
<d/>
<d/>
<d/>
<d/>
<d/>
<d/>
<d/>
<d/>
<d/>
<d/>
<d/>
<d/>
<d/>
<d/>
<d/>
<d>15.53661</d>
<d/>
<d/>
<d/>
<d/>
<d/>
<d/>
<d/>
<d/>
<d/>
<d/>
<d>-13.1567</d>
</Subcolumn>
</YColumn>
<YColumn Width="94" Decimals="5" Subcolumns="1">
<Title>BETA DIFF</Title>
<Subcolumn>
<d/>
<d/>
<d/>
<d/>
<d/>
<d/>
<d/>
<d/>
<d/>
<d/>
<d/>
<d/>
<d/>
<d/>
<d/>
<d/>
<d/>
<d/>
<d/>
<d/>
<d/>
<d>-1.54023</d>
<d/>
<d/>
<d/>
<d/>
<d/>
<d/>
<d/>
<d/>
<d/>
<d/>
<d>1.49633</d>
</Subcolumn>
</YColumn>
<YColumn Width="94" Decimals="2" Subcolumns="1">
<Title>CVP (DIFF)</Title>
<Subcolumn>
<d/>
<d/>
<d/>
<d/>
<d/>
<d/>
<d/>
<d/>
<d/>
<d/>
<d/>
<d/>
<d/>
<d/>
<d/>
<d/>
<d/>
<d/>
<d/>
<d/>
<d/>
<d>3.07</d>
<d/>
<d/>
<d/>
<d/>
<d/>
<d/>
<d/>
<d/>
<d/>
<d/>
<d>-3.04</d>
</Subcolumn>
</YColumn>
</Table>
<Table ID="Table12" XFormat="none" TableType="OneWay" EVFormat="AsteriskAfterNumber">
<Title>P15</Title>
<RowTitlesColumn Width="143">
<Subcolumn>
<d>RAW DATA</d>
<d/>
<d/>
<d/>
<d/>
<d/>
<d/>
<d/>
<d/>
<d/>
<d/>
<d/>
<d/>
<d/>
<d/>
<d/>
<d/>
<d/>
<d/>
<d/>
<d/>
<d/>
<d/>
<d/>
<d/>
<d/>
<d/>
<d/>
<d/>
<d/>
<d/>
<d/>
<d/>
<d>Beta (INIT) vs MAP DIFF (%)</d>
<d/>
<d>Beta (DIFF) vs MAP DIFF (%)</d>
<d/>
<d/>
<d>Beta (INIT) vs Beta (DIFF)</d>
<d/>
<d>Mean VT</d>
<d/>
<d>CVP (DIFF) vs MAP DIFF (%)</d>
</Subcolumn>
</RowTitlesColumn>
<YColumn Width="94" Decimals="9" Subcolumns="1">
<Title>MAP</Title>
<Subcolumn>
<d>72.7</d>
<d>72.6</d>
<d>72.6</d>
<d>72.6</d>
<d>72.5</d>
<d>72.5</d>
<d>72.4</d>
<d>72.5</d>
<d>72.4</d>
<d>72.6</d>
<d/>
<d>80.9</d>
<d>81</d>
<d>81</d>
<d>81</d>
<d>81.1</d>
<d>81</d>
<d>81.1</d>
<d>81</d>
<d>81</d>
<d>80.8</d>
<d/>
<d>78.3</d>
<d>78.3</d>
<d>78.2</d>
<d>78.2</d>
<d>78.1</d>
<d>78.1</d>
<d>78</d>
<d>78</d>
<d>77.9</d>
<d>77.9</d>
<d/>
<d>2.305299</d>
<d/>
<d>-1.08683</d>
<d>0.511613</d>
<d/>
<d>2.305299</d>
<d/>
<d>6.745946</d>
</Subcolumn>
</YColumn>
<YColumn Width="94" Decimals="9" Subcolumns="1">
<Title>CVP</Title>
<Subcolumn>
<d>325.5</d>
<d>325.5</d>
<d>325.5</d>
<d>325.5</d>
<d>325.6</d>
<d>325.6</d>
<d>325.6</d>
<d>325.6</d>
<d>325.6</d>
<d>325.3</d>
<d/>
<d>325.1</d>
<d>325.1</d>
<d>325.1</d>
<d>325.2</d>
<d>325.2</d>
<d>325.2</d>
<d>325.2</d>
<d>325.2</d>
<d>325.4</d>
<d>325.4</d>
<d/>
<d>4.9</d>
<d>4.9</d>
<d>4.9</d>
<d>4.9</d>
<d>4.7</d>
<d>4.7</d>
<d>4.7</d>
<d>4.7</d>
<d>4.7</d>
<d>4.7</d>
<d/>
<d>11.64875</d>
<d/>
<d>11.64875</d>
<d>-3.56834</d>
<d/>
<d>-1.08683</d>
</Subcolumn>
</YColumn>
<YColumn Width="94" Decimals="9" Subcolumns="1">
<Title>VT</Title>
<Subcolumn>
<d>6.77027</d>
<d>6.77027</d>
<d>6.77027</d>
<d>6.77027</d>
<d>6.702703</d>
<d>6.702703</d>
<d>6.702703</d>
<d>6.702703</d>
<d>6.702703</d>
<d>6.743243</d>
<d/>
<d>6.756757</d>
<d>6.756757</d>
<d>6.756757</d>
<d>6.72973</d>
<d>6.72973</d>
<d>6.72973</d>
<d>6.72973</d>
<d>6.72973</d>
<d>6.77027</d>
<d>6.77027</d>
<d/>
<d>6.783784</d>
<d>6.783784</d>
<d>6.783784</d>
<d>6.783784</d>
<d>6.743243</d>
<d>6.743243</d>
<d>6.743243</d>
<d>6.743243</d>
<d>6.743243</d>
<d>6.72973</d>
</Subcolumn>
</YColumn>
<YColumn Width="94" Decimals="9" Subcolumns="1">
<Title>SPER</Title>
<Subcolumn>
<d>14.89778</d>
<d>15.12153</d>
<d>15.35986</d>
<d>15.59474</d>
<d>15.79184</d>
<d>15.89784</d>
<d>15.88322</d>
<d>15.76435</d>
<d>15.57055</d>
<d>15.35215</d>
<d/>
<d>8.425204</d>
<d>8.329379</d>
<d>8.228523</d>
<d>8.148306</d>
<d>8.107917</d>
<d>8.104988</d>
<d>8.135569</d>
<d>8.192641</d>
<d>8.24619</d>
<d>8.278301</d>
<d/>
<d>11.49873</d>
<d>11.64982</d>
<d>11.73246</d>
<d>11.75836</d>
<d>11.74925</d>
<d>11.71306</d>
<d>11.67447</d>
<d>11.66749</d>
<d>11.70138</d>
<d>11.77556</d>
</Subcolumn>
</YColumn>
<YColumn Width="94" Decimals="6" Subcolumns="1">
<Title>MAP (AV)</Title>
<Subcolumn>
<d/>
<d/>
<d/>
<d/>
<d/>
<d/>
<d/>
<d/>
<d/>
<d/>
<d>72.54</d>
<d/>
<d/>
<d/>
<d/>
<d/>
<d/>
<d/>
<d/>
<d/>
<d/>
<d>80.99</d>
<d/>
<d/>
<d/>
<d/>
<d/>
<d/>
<d/>
<d/>
<d/>
<d/>
<d>78.1</d>
</Subcolumn>
</YColumn>
<YColumn Width="94" Decimals="6" Subcolumns="1">
<Title>CVP (AV)</Title>
<Subcolumn>
<d/>
<d/>
<d/>
<d/>
<d/>
<d/>
<d/>
<d/>
<d/>
<d/>
<d>325.53</d>
<d/>
<d/>
<d/>
<d/>
<d/>
<d/>
<d/>
<d/>
<d/>
<d/>
<d>325.21</d>
<d/>
<d/>
<d/>
<d/>
<d/>
<d/>
<d/>
<d/>
<d/>
<d/>
<d>4.78</d>
</Subcolumn>
</YColumn>
<YColumn Width="94" Decimals="9" Subcolumns="1">
<Title>VT (AV)</Title>
<Subcolumn>
<d/>
<d/>
<d/>
<d/>
<d/>
<d/>
<d/>
<d/>
<d/>
<d/>
<d>6.733784</d>
<d/>
<d/>
<d/>
<d/>
<d/>
<d/>
<d/>
<d/>
<d/>
<d/>
<d>6.745946</d>
<d/>
<d/>
<d/>
<d/>
<d/>
<d/>
<d/>
<d/>
<d/>
<d/>
<d>6.758108</d>
</Subcolumn>
</YColumn>
<YColumn Width="94" Decimals="8" Subcolumns="1">
<Title>SPER (AV)</Title>
<Subcolumn>
<d/>
<d/>
<d/>
<d/>
<d/>
<d/>
<d/>
<d/>
<d/>
<d/>
<d>15.52338</d>
<d/>
<d/>
<d/>
<d/>
<d/>
<d/>
<d/>
<d/>
<d/>
<d/>
<d>8.219702</d>
<d/>
<d/>
<d/>
<d/>
<d/>
<d/>
<d/>
<d/>
<d/>
<d/>
<d>11.69206</d>
</Subcolumn>
</YColumn>
<YColumn Width="94" Decimals="9" Subcolumns="1">
<Title>BETA</Title>
<Subcolumn>
<d/>
<d/>
<d/>
<d/>
<d/>
<d/>
<d/>
<d/>
<d/>
<d/>
<d>2.305299</d>
<d/>
<d/>
<d/>
<d/>
<d/>
<d/>
<d/>
<d/>
<d/>
<d/>
<d>1.218465</d>
<d/>
<d/>
<d/>
<d/>
<d/>
<d/>
<d/>
<d/>
<d/>
<d/>
<d>1.730078</d>
</Subcolumn>
</YColumn>
<YColumn Width="94" Decimals="9" Subcolumns="1">
<Title>MAP DIFF(%)</Title>
<Subcolumn>
<d/>
<d/>
<d/>
<d/>
<d/>
<d/>
<d/>
<d/>
<d/>
<d/>
<d/>
<d/>
<d/>
<d/>
<d/>
<d/>
<d/>
<d/>
<d/>
<d/>
<d/>
<d>11.64875</d>
<d/>
<d/>
<d/>
<d/>
<d/>
<d/>
<d/>
<d/>
<d/>
<d/>
<d>-3.56834</d>
</Subcolumn>
</YColumn>
<YColumn Width="94" Decimals="9" Subcolumns="1">
<Title>BETA DIFF</Title>
<Subcolumn>
<d/>
<d/>
<d/>
<d/>
<d/>
<d/>
<d/>
<d/>
<d/>
<d/>
<d/>
<d/>
<d/>
<d/>
<d/>
<d/>
<d/>
<d/>
<d/>
<d/>
<d/>
<d>-1.08683</d>
<d/>
<d/>
<d/>
<d/>
<d/>
<d/>
<d/>
<d/>
<d/>
<d/>
<d>0.511613</d>
</Subcolumn>
</YColumn>
<YColumn Width="94" Decimals="2" Subcolumns="1">
<Title>CVP DIFF</Title>
<Subcolumn/>
</YColumn>
</Table>
<Table ID="Table25" XFormat="none" TableType="OneWay" EVFormat="AsteriskAfterNumber">
<Title>P16</Title>
<RowTitlesColumn Width="105">
<Subcolumn>
<d/>
<d/>
<d/>
<d/>
<d/>
<d/>
<d/>
<d/>
<d/>
<d/>
<d/>
<d/>
<d/>
<d/>
<d/>
<d/>
<d/>
<d/>
<d/>
<d/>
<d/>
<d/>
<d/>
<d/>
<d/>
<d/>
<d/>
<d/>
<d/>
<d/>
<d/>
<d/>
<d/>
<d/>
<d/>
<d/>
<d/>
<d/>
<d>Average VT</d>
</Subcolumn>
</RowTitlesColumn>
<YColumn Width="94" Decimals="6" Subcolumns="1">
<Title>MAP</Title>
<Subcolumn>
<d>85.6</d>
<d>85.5</d>
<d>85.5</d>
<d>85.4</d>
<d>85.3</d>
<d>85.4</d>
<d>85.5</d>
<d>85.5</d>
<d>85.3</d>
<d>85.5</d>
<d/>
<d>88.8</d>
<d>88.9</d>
<d>88.8</d>
<d>88.6</d>
<d>88.5</d>
<d>88.5</d>
<d>88.4</d>
<d>88.3</d>
<d>88.5</d>
<d>88.3</d>
<d/>
<d>83.1</d>
<d>82.5</d>
<d>82.1</d>
<d>82.1</d>
<d>81.6</d>
<d>81.2</d>
<d>81.1</d>
<d>80.8</d>
<d>80.3</d>
<d>80.3</d>
<d/>
<d/>
<d>0.83339</d>
<d>-0.1704</d>
<d>0.198034</d>
<d>0.83339</d>
<d>7.573232</d>
</Subcolumn>
</YColumn>
<YColumn Width="105" Decimals="6" Subcolumns="1">
<Title>CVP</Title>
<Subcolumn>
<d>-327.7</d>
<d>-327.7</d>
<d>-327.7</d>
<d>-327.7</d>
<d>-327.7</d>
<d>-327.7</d>
<d>-327.7</d>
<d>-327.7</d>
<d>-327.7</d>
<d>-327.7</d>
<d/>
<d>-327.7</d>
<d>-327.7</d>
<d>-327.7</d>
<d>-327.7</d>
<d>-327.7</d>
<d>-327.7</d>
<d>-327.7</d>
<d>-327.7</d>
<d>-327.7</d>
<d>-327.7</d>
<d/>
<d>-327.7</d>
<d>-327.7</d>
<d>-327.7</d>
<d>-327.7</d>
<d>-327.7</d>
<d>-327.7</d>
<d>-327.7</d>
<d>-327.7</d>
<d>-327.7</d>
<d>-327.7</d>
<d/>
<d/>
<d>3.639555</d>
<d>3.639555</d>
<d>-7.9607</d>
<d>-0.1704</d>
</Subcolumn>
</YColumn>
<YColumn Width="94" Decimals="6" Subcolumns="1">
<Title>VT</Title>
<Subcolumn>
<d>7.545455</d>
<d>7.545455</d>
<d>7.545455</d>
<d>7.545455</d>
<d>7.545455</d>
<d>7.545455</d>
<d>7.545455</d>
<d>7.545455</d>
<d>7.560606</d>
<d>7.560606</d>
<d/>
<d>7.515152</d>
<d>7.515152</d>
<d>7.515152</d>
<d>7.515152</d>
<d>7.530303</d>
<d>7.530303</d>
<d>7.530303</d>
<d>7.530303</d>
<d>7.530303</d>
<d>7.530303</d>
<d/>
<d>7.651515</d>
<d>7.651515</d>
<d>7.651515</d>
<d>7.651515</d>
<d>7.651515</d>
<d>7.651515</d>
<d>7.651515</d>
<d>7.636364</d>
<d>7.636364</d>
<d>7.636364</d>
</Subcolumn>
</YColumn>
<YColumn Width="94" Decimals="6" Subcolumns="1">
<Title>SPER</Title>
<Subcolumn>
<d>6.436335</d>
<d>6.281148</d>
<d>6.130867</d>
<d>6.526477</d>
<d>6.685519</d>
<d>6.487397</d>
<d>5.967109</d>
<d>5.967701</d>
<d>6.109191</d>
<d>6.316554</d>
<d/>
<d>4.475752</d>
<d>4.513115</d>
<d>4.831674</d>
<d>4.678118</d>
<d>4.846586</d>
<d>5.044852</d>
<d>5.139325</d>
<d>5.204118</d>
<d>5.354034</d>
<d>5.797339</d>
<d/>
<d>6.446411</d>
<d>6.078304</d>
<d>5.750692</d>
<d>5.428784</d>
<d>6.054075</d>
<d>6.932976</d>
<d>7.227939</d>
<d>7.249861</d>
<d>7.253656</d>
<d>7.419505</d>
</Subcolumn>
</YColumn>
<YColumn Width="94" Decimals="6" Subcolumns="1">
<Title>MAP (AV)</Title>
<Subcolumn>
<d/>
<d/>
<d/>
<d/>
<d/>
<d/>
<d/>
<d/>
<d/>
<d/>
<d>85.45</d>
<d/>
<d/>
<d/>
<d/>
<d/>
<d/>
<d/>
<d/>
<d/>
<d/>
<d>88.56</d>
<d/>
<d/>
<d/>
<d/>
<d/>
<d/>
<d/>
<d/>
<d/>
<d/>
<d>81.51</d>
</Subcolumn>
</YColumn>
<YColumn Width="105" Decimals="6" Subcolumns="1">
<Title>CVP (AV)</Title>
<Subcolumn>
<d/>
<d/>
<d/>
<d/>
<d/>
<d/>
<d/>
<d/>
<d/>
<d/>
<d>-327.7</d>
<d/>
<d/>
<d/>
<d/>
<d/>
<d/>
<d/>
<d/>
<d/>
<d/>
<d>-327.7</d>
<d/>
<d/>
<d/>
<d/>
<d/>
<d/>
<d/>
<d/>
<d/>
<d/>
<d>-327.7</d>
</Subcolumn>
</YColumn>
<YColumn Width="94" Decimals="6" Subcolumns="1">
<Title>VT (AV)</Title>
<Subcolumn>
<d/>
<d/>
<d/>
<d/>
<d/>
<d/>
<d/>
<d/>
<d/>
<d/>
<d>7.548485</d>
<d/>
<d/>
<d/>
<d/>
<d/>
<d/>
<d/>
<d/>
<d/>
<d/>
<d>7.524242</d>
<d/>
<d/>
<d/>
<d/>
<d/>
<d/>
<d/>
<d/>
<d/>
<d/>
<d>7.64697</d>
</Subcolumn>
</YColumn>
<YColumn Width="94" Decimals="6" Subcolumns="1">
<Title>SPER (AV)</Title>
<Subcolumn>
<d/>
<d/>
<d/>
<d/>
<d/>
<d/>
<d/>
<d/>
<d/>
<d/>
<d>6.29083</d>
<d/>
<d/>
<d/>
<d/>
<d/>
<d/>
<d/>
<d/>
<d/>
<d/>
<d>4.988491</d>
<d/>
<d/>
<d/>
<d/>
<d/>
<d/>
<d/>
<d/>
<d/>
<d/>
<d>6.58422</d>
</Subcolumn>
</YColumn>
<YColumn Width="94" Decimals="6" Subcolumns="1">
<Title>BETA</Title>
<Subcolumn>
<d/>
<d/>
<d/>
<d/>
<d/>
<d/>
<d/>
<d/>
<d/>
<d/>
<d>0.83339</d>
<d/>
<d/>
<d/>
<d/>
<d/>
<d/>
<d/>
<d/>
<d/>
<d/>
<d>0.662989</d>
<d/>
<d/>
<d/>
<d/>
<d/>
<d/>
<d/>
<d/>
<d/>
<d/>
<d>0.861023</d>
</Subcolumn>
</YColumn>
<YColumn Width="104" Decimals="6" Subcolumns="1">
<Title>MAP DIFF(%)</Title>
<Subcolumn>
<d/>
<d/>
<d/>
<d/>
<d/>
<d/>
<d/>
<d/>
<d/>
<d/>
<d/>
<d/>
<d/>
<d/>
<d/>
<d/>
<d/>
<d/>
<d/>
<d/>
<d/>
<d>3.639555</d>
<d/>
<d/>
<d/>
<d/>
<d/>
<d/>
<d/>
<d/>
<d/>
<d/>
<d>-7.9607</d>
</Subcolumn>
</YColumn>
<YColumn Width="94" Decimals="6" Subcolumns="1">
<Title>BETA DIFF</Title>
<Subcolumn>
<d/>
<d/>
<d/>
<d/>
<d/>
<d/>
<d/>
<d/>
<d/>
<d/>
<d/>
<d/>
<d/>
<d/>
<d/>
<d/>
<d/>
<d/>
<d/>
<d/>
<d/>
<d>-0.1704</d>
<d/>
<d/>
<d/>
<d/>
<d/>
<d/>
<d/>
<d/>
<d/>
<d/>
<d>0.198034</d>
</Subcolumn>
</YColumn>
</Table>
<Table ID="Table26" XFormat="none" TableType="OneWay" EVFormat="AsteriskAfterNumber">
<Title>P17</Title>
<RowTitlesColumn Width="214">
<Subcolumn>
<d>RAW DATA</d>
<d/>
<d/>
<d/>
<d/>
<d/>
<d/>
<d/>
<d/>
<d/>
<d/>
<d/>
<d/>
<d/>
<d/>
<d/>
<d/>
<d/>
<d/>
<d/>
<d/>
<d/>
<d/>
<d/>
<d/>
<d/>
<d/>
<d/>
<d/>
<d/>
<d/>
<d/>
<d/>
<d>Beta (INIT) vs MAP DIFF (%)</d>
<d/>
<d>Beta (DIFF) vs MAP DIFF (%)</d>
<d/>
<d/>
<d>Beta (INIT) vs Beta (DIFF)</d>
<d/>
<d>Mean VT</d>
<d/>
<d>CVP (DIFF) vs MAP DIFF (%)</d>
</Subcolumn>
</RowTitlesColumn>
<YColumn Width="94" Decimals="6" Subcolumns="1">
<Title>MAP</Title>
<Subcolumn>
<d>55.5</d>
<d>55.4</d>
<d>55.2</d>
<d>55.1</d>
<d>54.8</d>
<d>54.7</d>
<d>54.6</d>
<d>54.6</d>
<d>54.6</d>
<d>54.6</d>
<d/>
<d>62.5</d>
<d>62.8</d>
<d>63</d>
<d>63.2</d>
<d>63.3</d>
<d>63.3</d>
<d>63.5</d>
<d>63.7</d>
<d>63.8</d>
<d>63.8</d>
<d/>
<d>55.8</d>
<d>55.4</d>
<d>55</d>
<d>54.6</d>
<d>54.3</d>
<d>54</d>
<d>53.6</d>
<d>53.1</d>
<d>52.6</d>
<d>52.2</d>
<d/>
<d>2.958515</d>
<d/>
<d>-1.75919</d>
<d>0.880611</d>
<d/>
<d>2.958515</d>
<d/>
<d>6.157522</d>
<d/>
<d>1.84</d>
<d>-2.97</d>
</Subcolumn>
</YColumn>
<YColumn Width="96" Decimals="6" Subcolumns="1">
<Title>CVP</Title>
<Subcolumn>
<d>8.1</d>
<d>8.1</d>
<d>8.1</d>
<d>8.1</d>
<d>8.1</d>
<d>7.2</d>
<d>7.2</d>
<d>7.2</d>
<d>7.2</d>
<d>7.2</d>
<d/>
<d>9.5</d>
<d>9.5</d>
<d>9.5</d>
<d>9.5</d>
<d>9.5</d>
<d>9.5</d>
<d>9.5</d>
<d>9.5</d>
<d>9.5</d>
<d>9.4</d>
<d/>
<d>7</d>
<d>6.6</d>
<d>6.6</d>
<d>6.6</d>
<d>6.6</d>
<d>6.6</d>
<d>6.3</d>
<d>6.3</d>
<d>6.3</d>
<d>6.3</d>
<d/>
<d>15.26134</d>
<d/>
<d>15.26134</d>
<d>-14.5837</d>
<d/>
<d>-1.75919</d>
<d/>
<d/>
<d/>
<d>15.26134</d>
<d>-14.5837</d>
</Subcolumn>
</YColumn>
<YColumn Width="94" Decimals="6" Subcolumns="1">
<Title>VT</Title>
<Subcolumn>
<d>6.00885</d>
<d>6.00885</d>
<d>6.00885</d>
<d>6.00885</d>
<d>6.00885</d>
<d>5.982301</d>
<d>5.982301</d>
<d>5.982301</d>
<d>5.982301</d>
<d>5.982301</d>
<d/>
<d>6.168142</d>
<d>6.168142</d>
<d>6.168142</d>
<d>6.168142</d>
<d>6.176991</d>
<d>6.176991</d>
<d>6.176991</d>
<d>6.176991</d>
<d>6.176991</d>
<d>6.20354</d>
<d/>
<d>6.318584</d>
<d>6.318584</d>
<d>6.318584</d>
<d>6.318584</d>
<d>6.318584</d>
<d>6.318584</d>
<d>6.274336</d>
<d>6.274336</d>
<d>6.274336</d>
<d>6.274336</d>
</Subcolumn>
</YColumn>
<YColumn Width="94" Decimals="6" Subcolumns="1">
<Title>SPER</Title>
<Subcolumn>
<d>18.37507</d>
<d>19.0582</d>
<d>19.35593</d>
<d>19.20426</d>
<d>18.62845</d>
<d>17.81758</d>
<d>17.00648</d>
<d>15.97928</d>
<d>15.78573</d>
<d>16.16904</d>
<d/>
<d>7.436865</d>
<d>7.463095</d>
<d>7.594556</d>
<d>7.592138</d>
<d>7.49128</d>
<d>7.361296</d>
<d>7.243314</d>
<d>7.199568</d>
<d>7.215135</d>
<d>7.474379</d>
<d/>
<d>15.92408</d>
<d>12.27346</d>
<d>11.96576</d>
<d>12.06051</d>
<d>12.18389</d>
<d>12.65987</d>
<d>12.97619</d>
<d>13.14129</d>
<d>13.65466</d>
<d>14.21473</d>
</Subcolumn>
</YColumn>
<YColumn Width="94" Decimals="6" Subcolumns="1">
<Title>MAP (AV)</Title>
<Subcolumn>
<d/>
<d/>
<d/>
<d/>
<d/>
<d/>
<d/>
<d/>
<d/>
<d/>
<d>54.91</d>
<d/>
<d/>
<d/>
<d/>
<d/>
<d/>
<d/>
<d/>
<d/>
<d/>
<d>63.29</d>
<d/>
<d/>
<d/>
<d/>
<d/>
<d/>
<d/>
<d/>
<d/>
<d/>
<d>54.06</d>
</Subcolumn>
</YColumn>
<YColumn Width="94" Decimals="6" Subcolumns="1">
<Title>CVP (AV)</Title>
<Subcolumn>
<d/>
<d/>
<d/>
<d/>
<d/>
<d/>
<d/>
<d/>
<d/>
<d/>
<d>7.65</d>
<d/>
<d/>
<d/>
<d/>
<d/>
<d/>
<d/>
<d/>
<d/>
<d/>
<d>9.49</d>
<d/>
<d/>
<d/>
<d/>
<d/>
<d/>
<d/>
<d/>
<d/>
<d/>
<d>6.52</d>
</Subcolumn>
</YColumn>
<YColumn Width="94" Decimals="6" Subcolumns="1">
<Title>VT (AV)</Title>
<Subcolumn>
<d/>
<d/>
<d/>
<d/>
<d/>
<d/>
<d/>
<d/>
<d/>
<d/>
<d>5.995575</d>
<d/>
<d/>
<d/>
<d/>
<d/>
<d/>
<d/>
<d/>
<d/>
<d/>
<d>6.176106</d>
<d/>
<d/>
<d/>
<d/>
<d/>
<d/>
<d/>
<d/>
<d/>
<d/>
<d>6.300885</d>
</Subcolumn>
</YColumn>
<YColumn Width="94" Decimals="6" Subcolumns="1">
<Title>SPER (AV)</Title>
<Subcolumn>
<d/>
<d/>
<d/>
<d/>
<d/>
<d/>
<d/>
<d/>
<d/>
<d/>
<d>17.738</d>
<d/>
<d/>
<d/>
<d/>
<d/>
<d/>
<d/>
<d/>
<d/>
<d/>
<d>7.407162</d>
<d/>
<d/>
<d/>
<d/>
<d/>
<d/>
<d/>
<d/>
<d/>
<d/>
<d>13.10544</d>
</Subcolumn>
</YColumn>
<YColumn Width="94" Decimals="6" Subcolumns="1">
<Title>BETA</Title>
<Subcolumn>
<d/>
<d/>
<d/>
<d/>
<d/>
<d/>
<d/>
<d/>
<d/>
<d/>
<d>2.958515</d>
<d/>
<d/>
<d/>
<d/>
<d/>
<d/>
<d/>
<d/>
<d/>
<d/>
<d>1.199326</d>
<d/>
<d/>
<d/>
<d/>
<d/>
<d/>
<d/>
<d/>
<d/>
<d/>
<d>2.079937</d>
</Subcolumn>
</YColumn>
<YColumn Width="104" Decimals="5" Subcolumns="1">
<Title>MAP DIFF(%)</Title>
<Subcolumn>
<d/>
<d/>
<d/>
<d/>
<d/>
<d/>
<d/>
<d/>
<d/>
<d/>
<d/>
<d/>
<d/>
<d/>
<d/>
<d/>
<d/>
<d/>
<d/>
<d/>
<d/>
<d>15.26134</d>
<d/>
<d/>
<d/>
<d/>
<d/>
<d/>
<d/>
<d/>
<d/>
<d/>
<d>-14.5837</d>
</Subcolumn>
</YColumn>
<YColumn Width="94" Decimals="6" Subcolumns="1">
<Title>BETA DIFF</Title>
<Subcolumn>
<d/>
<d/>
<d/>
<d/>
<d/>
<d/>
<d/>
<d/>
<d/>
<d/>
<d/>
<d/>
<d/>
<d/>
<d/>
<d/>
<d/>
<d/>
<d/>
<d/>
<d/>
<d>-1.75919</d>
<d/>
<d/>
<d/>
<d/>
<d/>
<d/>
<d/>
<d/>
<d/>
<d/>
<d>0.880611</d>
</Subcolumn>
</YColumn>
<YColumn Width="94" Decimals="2" Subcolumns="1">
<Title>CVP (DIFF)</Title>
<Subcolumn>
<d/>
<d/>
<d/>
<d/>
<d/>
<d/>
<d/>
<d/>
<d/>
<d/>
<d/>
<d/>
<d/>
<d/>
<d/>
<d/>
<d/>
<d/>
<d/>
<d/>
<d/>
<d>1.84</d>
<d/>
<d/>
<d/>
<d/>
<d/>
<d/>
<d/>
<d/>
<d/>
<d/>
<d>-2.97</d>
</Subcolumn>
</YColumn>
</Table>
<Table ID="Table38" XFormat="none" TableType="OneWay" EVFormat="AsteriskAfterNumber">
<Title>P18</Title>
<RowTitlesColumn Width="214">
<Subcolumn>
<d>RAW DATA</d>
<d/>
<d/>
<d/>
<d/>
<d/>
<d/>
<d/>
<d/>
<d/>
<d/>
<d/>
<d/>
<d/>
<d/>
<d/>
<d/>
<d/>
<d/>
<d/>
<d/>
<d/>
<d/>
<d/>
<d/>
<d/>
<d/>
<d/>
<d/>
<d/>
<d/>
<d/>
<d/>
<d>Beta (INIT) vs MAP DIFF (%)</d>
<d/>
<d>Beta (DIFF) vs MAP DIFF (%)</d>
<d/>
<d/>
<d>Beta (INIT) vs Beta (DIFF)</d>
<d/>
<d>Mean VT</d>
<d/>
<d>CVP (DIFF) vs MAP DIFF (%)</d>
</Subcolumn>
</RowTitlesColumn>
<YColumn Width="94" Decimals="6" Subcolumns="1">
<Title>MAP</Title>
<Subcolumn>
<d>67.6</d>
<d>67.4</d>
<d>67.1</d>
<d>66.9</d>
<d>66.9</d>
<d>66.8</d>
<d>66.5</d>
<d>66.3</d>
<d>66.2</d>
<d>66.1</d>
<d/>
<d>73.5</d>
<d>73.9</d>
<d>74.2</d>
<d>74.8</d>
<d>75.3</d>
<d>75.6</d>
<d>75.8</d>
<d>76.1</d>
<d>76.4</d>
<d>76.6</d>
<d/>
<d>68.4</d>
<d>67.9</d>
<d>67.4</d>
<d>66.7</d>
<d>66</d>
<d>65.5</d>
<d>64.9</d>
<d>64.3</d>
<d>63.7</d>
<d>63.2</d>
<d/>
<d>2.508514</d>
<d/>
<d>-1.55229</d>
<d>0.910488</d>
<d/>
<d>2.508514</d>
<d/>
<d>7.227778</d>
<d/>
<d>2.3</d>
<d>-2.49</d>
</Subcolumn>
</YColumn>
<YColumn Width="96" Decimals="6" Subcolumns="1">
<Title>CVP</Title>
<Subcolumn>
<d>3.9</d>
<d>3.9</d>
<d>3.9</d>
<d>3.9</d>
<d>3.9</d>
<d>3.9</d>
<d>3.9</d>
<d>3.9</d>
<d>3.9</d>
<d>3.9</d>
<d/>
<d>6.2</d>
<d>6.2</d>
<d>6.2</d>
<d>6.2</d>
<d>6.2</d>
<d>6.2</d>
<d>6.2</d>
<d>6.2</d>
<d>6.2</d>
<d>6.2</d>
<d/>
<d>3.9</d>
<d>3.9</d>
<d>3.7</d>
<d>3.7</d>
<d>3.7</d>
<d>3.7</d>
<d>3.7</d>
<d>3.6</d>
<d>3.6</d>
<d>3.6</d>
<d/>
<d>12.63851</d>
<d/>
<d>12.63851</d>
<d>-12.5233</d>
<d/>
<d>-1.55229</d>
<d/>
<d/>
<d/>
<d>12.63851</d>
<d>-12.5233</d>
</Subcolumn>
</YColumn>
<YColumn Width="94" Decimals="6" Subcolumns="1">
<Title>VT</Title>
<Subcolumn>
<d>7.222222</d>
<d>7.211111</d>
<d>7.211111</d>
<d>7.211111</d>
<d>7.211111</d>
<d>7.211111</d>
<d>7.233333</d>
<d>7.233333</d>
<d>7.233333</d>
<d>7.233333</d>
<d/>
<d>7.2</d>
<d>7.2</d>
<d>7.2</d>
<d>7.2</d>
<d>7.2</d>
<d>7.222222</d>
<d>7.222222</d>
<d>7.222222</d>
<d>7.222222</d>
<d>7.222222</d>
<d/>
<d>7.266667</d>
<d>7.266667</d>
<d>7.255556</d>
<d>7.255556</d>
<d>7.255556</d>
<d>7.255556</d>
<d>7.255556</d>
<d>7.233333</d>
<d>7.233333</d>
<d>7.233333</d>
</Subcolumn>
</YColumn>
<YColumn Width="94" Decimals="6" Subcolumns="1">
<Title>SPER</Title>
<Subcolumn>
<d>18.04957</d>
<d>17.9805</d>
<d>17.9735</d>
<d>18.03075</d>
<d>18.15021</d>
<d>18.0959</d>
<d>18.07634</d>
<d>18.13783</d>
<d>18.25166</d>
<d>18.39631</d>
<d/>
<d>6.39812</d>
<d>6.459625</d>
<d>6.553916</d>
<d>6.620432</d>
<d>6.816276</d>
<d>6.985962</d>
<d>7.132214</d>
<d>7.249253</d>
<d>7.328065</d>
<d>7.410277</d>
<d/>
<d>10.01351</d>
<d>10.67316</d>
<d>11.49561</d>
<d>12.3525</d>
<d>13.18403</d>
<d>13.94333</d>
<d>14.66647</d>
<d>15.44949</d>
<d>16.35654</d>
<d>17.22251</d>
</Subcolumn>
</YColumn>
<YColumn Width="94" Decimals="6" Subcolumns="1">
<Title>MAP (AV)</Title>
<Subcolumn>
<d/>
<d/>
<d/>
<d/>
<d/>
<d/>
<d/>
<d/>
<d/>
<d/>
<d>66.78</d>
<d/>
<d/>
<d/>
<d/>
<d/>
<d/>
<d/>
<d/>
<d/>
<d/>
<d>75.22</d>
<d/>
<d/>
<d/>
<d/>
<d/>
<d/>
<d/>
<d/>
<d/>
<d/>
<d>65.8</d>
</Subcolumn>
</YColumn>
<YColumn Width="94" Decimals="6" Subcolumns="1">
<Title>CVP (AV)</Title>
<Subcolumn>
<d/>
<d/>
<d/>
<d/>
<d/>
<d/>
<d/>
<d/>
<d/>
<d/>
<d>3.9</d>
<d/>
<d/>
<d/>
<d/>
<d/>
<d/>
<d/>
<d/>
<d/>
<d/>
<d>6.2</d>
<d/>
<d/>
<d/>
<d/>
<d/>
<d/>
<d/>
<d/>
<d/>
<d/>
<d>3.71</d>
</Subcolumn>
</YColumn>
<YColumn Width="94" Decimals="6" Subcolumns="1">
<Title>VT (AV)</Title>
<Subcolumn>
<d/>
<d/>
<d/>
<d/>
<d/>
<d/>
<d/>
<d/>
<d/>
<d/>
<d>7.221111</d>
<d/>
<d/>
<d/>
<d/>
<d/>
<d/>
<d/>
<d/>
<d/>
<d/>
<d>7.211111</d>
<d/>
<d/>
<d/>
<d/>
<d/>
<d/>
<d/>
<d/>
<d/>
<d/>
<d>7.251111</d>
</Subcolumn>
</YColumn>
<YColumn Width="94" Decimals="6" Subcolumns="1">
<Title>SPER (AV)</Title>
<Subcolumn>
<d/>
<d/>
<d/>
<d/>
<d/>
<d/>
<d/>
<d/>
<d/>
<d/>
<d>18.11426</d>
<d/>
<d/>
<d/>
<d/>
<d/>
<d/>
<d/>
<d/>
<d/>
<d/>
<d>6.895414</d>
<d/>
<d/>
<d/>
<d/>
<d/>
<d/>
<d/>
<d/>
<d/>
<d/>
<d>13.53572</d>
</Subcolumn>
</YColumn>
<YColumn Width="94" Decimals="6" Subcolumns="1">
<Title>BETA</Title>
<Subcolumn>
<d/>
<d/>
<d/>
<d/>
<d/>
<d/>
<d/>
<d/>
<d/>
<d/>
<d>2.508514</d>
<d/>
<d/>
<d/>
<d/>
<d/>
<d/>
<d/>
<d/>
<d/>
<d/>
<d>0.956221</d>
<d/>
<d/>
<d/>
<d/>
<d/>
<d/>
<d/>
<d/>
<d/>
<d/>
<d>1.866709</d>
</Subcolumn>
</YColumn>
<YColumn Width="104" Decimals="5" Subcolumns="1">
<Title>MAP DIFF(%)</Title>
<Subcolumn>
<d/>
<d/>
<d/>
<d/>
<d/>
<d/>
<d/>
<d/>
<d/>
<d/>
<d/>
<d/>
<d/>
<d/>
<d/>
<d/>
<d/>
<d/>
<d/>
<d/>
<d/>
<d>12.63851</d>
<d/>
<d/>
<d/>
<d/>
<d/>
<d/>
<d/>
<d/>
<d/>
<d/>
<d>-12.5233</d>
</Subcolumn>
</YColumn>
<YColumn Width="94" Decimals="6" Subcolumns="1">
<Title>BETA DIFF</Title>
<Subcolumn>
<d/>
<d/>
<d/>
<d/>
<d/>
<d/>
<d/>
<d/>
<d/>
<d/>
<d/>
<d/>
<d/>
<d/>
<d/>
<d/>
<d/>
<d/>
<d/>
<d/>
<d/>
<d>-1.55229</d>
<d/>
<d/>
<d/>
<d/>
<d/>
<d/>
<d/>
<d/>
<d/>
<d/>
<d>0.910488</d>
</Subcolumn>
</YColumn>
<YColumn Width="94" Decimals="2" Subcolumns="1">
<Title>CVP DIFF</Title>
<Subcolumn>
<d/>
<d/>
<d/>
<d/>
<d/>
<d/>
<d/>
<d/>
<d/>
<d/>
<d/>
<d/>
<d/>
<d/>
<d/>
<d/>
<d/>
<d/>
<d/>
<d/>
<d/>
<d>2.3</d>
<d/>
<d/>
<d/>
<d/>
<d/>
<d/>
<d/>
<d/>
<d/>
<d/>
<d>-2.49</d>
</Subcolumn>
</YColumn>
</Table>
<Table ID="Table87" XFormat="none" TableType="OneWay" EVFormat="AsteriskAfterNumber">
<Title>P19</Title>
<RowTitlesColumn Width="214">
<Subcolumn>
<d>RAW DATA</d>
<d/>
<d/>
<d/>
<d/>
<d/>
<d/>
<d/>
<d/>
<d/>
<d/>
<d/>
<d/>
<d/>
<d/>
<d/>
<d/>
<d/>
<d/>
<d/>
<d/>
<d/>
<d/>
<d/>
<d/>
<d/>
<d/>
<d/>
<d/>
<d/>
<d/>
<d/>
<d/>
<d>Beta (INIT) vs MAP DIFF (%)</d>
<d/>
<d>Beta (DIFF) vs MAP DIFF (%)</d>
<d/>
<d/>
<d>Beta (INIT) vs Beta (DIFF)</d>
<d/>
<d>Mean VT</d>
<d/>
<d>CVP (DIFF) vs MAP DIFF (%)</d>
</Subcolumn>
</RowTitlesColumn>
<YColumn Width="94" Decimals="6" Subcolumns="1">
<Title>MAP</Title>
<Subcolumn>
<d>54.2</d>
<d>54.3</d>
<d>54.2</d>
<d>54.1</d>
<d>54</d>
<d>54.1</d>
<d>54</d>
<d>54</d>
<d>54.1</d>
<d>54.5</d>
<d/>
<d>65.3</d>
<d>65.3</d>
<d>65.4</d>
<d>65.4</d>
<d>65.2</d>
<d>65</d>
<d>65.2</d>
<d>65.4</d>
<d>65.1</d>
<d>65</d>
<d/>
<d>56</d>
<d>55.8</d>
<d>55.6</d>
<d>55.6</d>
<d>55.5</d>
<d>55.4</d>
<d>55.2</d>
<d>55.1</d>
<d>54.9</d>
<d>54.8</d>
<d/>
<d>2.841908</d>
<d/>
<d>-2.04585</d>
<d>1.769453</d>
<d/>
<d>2.841908</d>
<d/>
<d>6.379433</d>
<d/>
<d>1.63</d>
<d>-2.16</d>
</Subcolumn>
</YColumn>
<YColumn Width="96" Decimals="6" Subcolumns="1">
<Title>CVP</Title>
<Subcolumn>
<d>4</d>
<d>4</d>
<d>4</d>
<d>4.1</d>
<d>4.1</d>
<d>4.1</d>
<d>4.1</d>
<d>4.1</d>
<d>4.1</d>
<d>4.1</d>
<d/>
<d>5.7</d>
<d>5.7</d>
<d>5.7</d>
<d>5.7</d>
<d>5.7</d>
<d>5.7</d>
<d>5.7</d>
<d>5.7</d>
<d>5.7</d>
<d>5.7</d>
<d/>
<d>3.6</d>
<d>3.6</d>
<d>3.6</d>
<d>3.6</d>
<d>3.5</d>
<d>3.5</d>
<d>3.5</d>
<d>3.5</d>
<d>3.5</d>
<d>3.5</d>
<d/>
<d>20.46168</d>
<d/>
<d>20.46168</d>
<d>-15.0851</d>
<d/>
<d>-2.04585</d>
<d/>
<d/>
<d/>
<d>20.46168</d>
<d>-15.0851</d>
</Subcolumn>
</YColumn>
<YColumn Width="94" Decimals="6" Subcolumns="1">
<Title>ETCO2</Title>
<Subcolumn>
<d>28</d>
<d>28</d>
<d>28</d>
<d>28</d>
<d>28</d>
<d>28</d>
<d>28</d>
<d>28</d>
<d>28</d>
<d>28</d>
<d/>
<d>31</d>
<d>31</d>
<d>31</d>
<d>31</d>
<d>31</d>
<d>31</d>
<d>31</d>
<d>31</d>
<d>31</d>
<d>31</d>
<d/>
<d>29</d>
<d>29</d>
<d>29</d>
<d>29</d>
<d>29</d>
<d>29</d>
<d>29</d>
<d>29</d>
<d>29</d>
<d>28</d>
</Subcolumn>
</YColumn>
<YColumn Width="94" Decimals="6" Subcolumns="1">
<Title>VT</Title>
<Subcolumn>
<d>6.382979</d>
<d>6.382979</d>
<d>6.382979</d>
<d>6.382979</d>
<d>6.382979</d>
<d>6.382979</d>
<d>6.382979</d>
<d>6.382979</d>
<d>6.382979</d>
<d>6.382979</d>
<d/>
<d>6.382979</d>
<d>6.382979</d>
<d>6.382979</d>
<d>6.382979</d>
<d>6.382979</d>
<d>6.37234</d>
<d>6.37234</d>
<d>6.37234</d>
<d>6.37234</d>
<d>6.37234</d>
<d/>
<d>6.382979</d>
<d>6.382979</d>
<d>6.382979</d>
<d>6.382979</d>
<d>6.37234</d>
<d>6.37234</d>
<d>6.37234</d>
<d>6.37234</d>
<d>6.37234</d>
<d>6.382979</d>
</Subcolumn>
</YColumn>
<YColumn Width="94" Decimals="6" Subcolumns="1">
<Title>SPER</Title>
<Subcolumn>
<d>17.79121</d>
<d>17.86442</d>
<d>17.96037</d>
<d>18.05592</d>
<d>18.14338</d>
<d>18.22396</d>
<d>18.282</d>
<d>18.33067</d>
<d>18.36081</d>
<d>18.38565</d>
<d/>
<d>4.949935</d>
<d>4.973799</d>
<d>5.022267</d>
<d>5.100852</d>
<d>5.202551</d>
<d>5.344306</d>
<d>5.213885</d>
<d>5.069875</d>
<d>4.974881</d>
<d>4.917672</d>
<d/>
<d>16.0311</d>
<d>16.12702</d>
<d>16.19771</d>
<d>16.24798</d>
<d>16.28571</d>
<d>16.32716</d>
<d>16.38875</d>
<d>16.49162</d>
<d>16.65196</d>
<d>16.8707</d>
</Subcolumn>
</YColumn>
<YColumn Width="94" Decimals="6" Subcolumns="1">
<Title>MAP (AV)</Title>
<Subcolumn>
<d/>
<d/>
<d/>
<d/>
<d/>
<d/>
<d/>
<d/>
<d/>
<d/>
<d>54.15</d>
<d/>
<d/>
<d/>
<d/>
<d/>
<d/>
<d/>
<d/>
<d/>
<d/>
<d>65.23</d>
<d/>
<d/>
<d/>
<d/>
<d/>
<d/>
<d/>
<d/>
<d/>
<d/>
<d>55.39</d>
</Subcolumn>
</YColumn>
<YColumn Width="94" Decimals="6" Subcolumns="1">
<Title>CVP (AV)</Title>
<Subcolumn>
<d/>
<d/>
<d/>
<d/>
<d/>
<d/>
<d/>
<d/>
<d/>
<d/>
<d>4.07</d>
<d/>
<d/>
<d/>
<d/>
<d/>
<d/>
<d/>
<d/>
<d/>
<d/>
<d>5.7</d>
<d/>
<d/>
<d/>
<d/>
<d/>
<d/>
<d/>
<d/>
<d/>
<d/>
<d>3.54</d>
</Subcolumn>
</YColumn>
<YColumn Width="114" Decimals="9" Subcolumns="1">
<Title>ETCO2 (AV)</Title>
<Subcolumn>
<d/>
<d/>
<d/>
<d/>
<d/>
<d/>
<d/>
<d/>
<d/>
<d/>
<d>28</d>
<d/>
<d/>
<d/>
<d/>
<d/>
<d/>
<d/>
<d/>
<d/>
<d/>
<d>31</d>
<d/>
<d/>
<d/>
<d/>
<d/>
<d/>
<d/>
<d/>
<d/>
<d/>
<d>28.9</d>
</Subcolumn>
</YColumn>
<YColumn Width="105" Decimals="9" Subcolumns="1">
<Title>VT (AV)</Title>
<Subcolumn>
<d/>
<d/>
<d/>
<d/>
<d/>
<d/>
<d/>
<d/>
<d/>
<d/>
<d>6.382979</d>
<d/>
<d/>
<d/>
<d/>
<d/>
<d/>
<d/>
<d/>
<d/>
<d/>
<d>6.37766</d>
<d/>
<d/>
<d/>
<d/>
<d/>
<d/>
<d/>
<d/>
<d/>
<d/>
<d>6.37766</d>
</Subcolumn>
</YColumn>
<YColumn Width="94" Decimals="6" Subcolumns="1">
<Title>SPER (AV)</Title>
<Subcolumn>
<d/>
<d/>
<d/>
<d/>
<d/>
<d/>
<d/>
<d/>
<d/>
<d/>
<d>18.13984</d>
<d/>
<d/>
<d/>
<d/>
<d/>
<d/>
<d/>
<d/>
<d/>
<d/>
<d>5.077002</d>
<d/>
<d/>
<d/>
<d/>
<d/>
<d/>
<d/>
<d/>
<d/>
<d/>
<d>16.36197</d>
</Subcolumn>
</YColumn>
<YColumn Width="94" Decimals="6" Subcolumns="1">
<Title>BETA</Title>
<Subcolumn>
<d/>
<d/>
<d/>
<d/>
<d/>
<d/>
<d/>
<d/>
<d/>
<d/>
<d>2.841908</d>
<d/>
<d/>
<d/>
<d/>
<d/>
<d/>
<d/>
<d/>
<d/>
<d/>
<d>0.79606</d>
<d/>
<d/>
<d/>
<d/>
<d/>
<d/>
<d/>
<d/>
<d/>
<d/>
<d>2.565514</d>
</Subcolumn>
</YColumn>
<YColumn Width="104" Decimals="5" Subcolumns="1">
<Title>MAP DIFF(%)</Title>
<Subcolumn>
<d/>
<d/>
<d/>
<d/>
<d/>
<d/>
<d/>
<d/>
<d/>
<d/>
<d/>
<d/>
<d/>
<d/>
<d/>
<d/>
<d/>
<d/>
<d/>
<d/>
<d/>
<d>20.46168</d>
<d/>
<d/>
<d/>
<d/>
<d/>
<d/>
<d/>
<d/>
<d/>
<d/>
<d>-15.0851</d>
</Subcolumn>
</YColumn>
<YColumn Width="94" Decimals="6" Subcolumns="1">
<Title>BETA DIFF</Title>
<Subcolumn>
<d/>
<d/>
<d/>
<d/>
<d/>
<d/>
<d/>
<d/>
<d/>
<d/>
<d/>
<d/>
<d/>
<d/>
<d/>
<d/>
<d/>
<d/>
<d/>
<d/>
<d/>
<d>-2.04585</d>
<d/>
<d/>
<d/>
<d/>
<d/>
<d/>
<d/>
<d/>
<d/>
<d/>
<d>1.769453</d>
</Subcolumn>
</YColumn>
<YColumn Width="94" Decimals="2" Subcolumns="1">
<Title>CVP (DIFF)</Title>
<Subcolumn>
<d/>
<d/>
<d/>
<d/>
<d/>
<d/>
<d/>
<d/>
<d/>
<d/>
<d/>
<d/>
<d/>
<d/>
<d/>
<d/>
<d/>
<d/>
<d/>
<d/>
<d/>
<d>1.63</d>
<d/>
<d/>
<d/>
<d/>
<d/>
<d/>
<d/>
<d/>
<d/>
<d/>
<d>-2.16</d>
</Subcolumn>
</YColumn>
</Table>
<Table ID="Table44" XFormat="none" TableType="OneWay" EVFormat="AsteriskAfterNumber">
<Title>P20</Title>
<RowTitlesColumn Width="133">
<Subcolumn>
<d>RAW DATA</d>
<d/>
<d/>
<d/>
<d/>
<d/>
<d/>
<d/>
<d/>
<d/>
<d/>
<d/>
<d/>
<d/>
<d/>
<d/>
<d/>
<d/>
<d/>
<d/>
<d/>
<d/>
<d/>
<d/>
<d/>
<d/>
<d/>
<d/>
<d/>
<d/>
<d/>
<d/>
<d/>
<d>Beta (INIT) vs MAP DIFF (%)</d>
<d/>
<d>Beta (DIFF) vs MAP DIFF (%)</d>
<d/>
<d/>
<d>Beta (INIT) vs Beta (DIFF)</d>
<d/>
<d>Mean VT</d>
<d/>
<d>CVP (DIFF) vs MAP DIFF (%)</d>
</Subcolumn>
</RowTitlesColumn>
<YColumn Width="94" Decimals="6" Subcolumns="1">
<Title>MAP</Title>
<Subcolumn>
<d>52.8</d>
<d>52.8</d>
<d>52.9</d>
<d>53</d>
<d>53.1</d>
<d>53.3</d>
<d>53.5</d>
<d>53.7</d>
<d>53.9</d>
<d>54.1</d>
<d/>
<d>59.9</d>
<d>60</d>
<d>60</d>
<d>60.1</d>
<d>60.1</d>
<d>60.1</d>
<d>60.1</d>
<d>60</d>
<d>60</d>
<d>59.9</d>
<d/>
<d>54.4</d>
<d>54.2</d>
<d>54</d>
<d>53.8</d>
<d>53.7</d>
<d>53.6</d>
<d>53.5</d>
<d>53.4</d>
<d>53.3</d>
<d>53.2</d>
<d/>
<d>1.95513</d>
<d/>
<d>-0.58146</d>
<d>0.615891</d>
<d/>
<d>1.95513</d>
<d/>
<d>6.93642</d>
<d/>
<d>0.97</d>
<d>-1.89</d>
</Subcolumn>
</YColumn>
<YColumn Width="94" Decimals="6" Subcolumns="1">
<Title>CVP</Title>
<Subcolumn>
<d>9.9</d>
<d>9.9</d>
<d>9.8</d>
<d>9.8</d>
<d>9.8</d>
<d>9.8</d>
<d>9.8</d>
<d>10.8</d>
<d>10.8</d>
<d>10.8</d>
<d/>
<d>11.1</d>
<d>11.1</d>
<d>11.1</d>
<d>11.1</d>
<d>11.1</d>
<d>11.1</d>
<d>11.1</d>
<d>11.1</d>
<d>11.1</d>
<d>11</d>
<d/>
<d>9.2</d>
<d>9.2</d>
<d>9.2</d>
<d>9.2</d>
<d>9.2</d>
<d>9.2</d>
<d>9.2</d>
<d>9.2</d>
<d>9.2</d>
<d>9.2</d>
<d/>
<d>12.58676</d>
<d/>
<d>12.58676</d>
<d>-10.5132</d>
<d/>
<d>-0.58146</d>
<d/>
<d/>
<d/>
<d>12.58676</d>
<d>-10.5132</d>
</Subcolumn>
</YColumn>
<YColumn Width="94" Decimals="6" Subcolumns="1">
<Title>VT</Title>
<Subcolumn>
<d>6.944444</d>
<d>6.944444</d>
<d>6.907407</d>
<d>6.907407</d>
<d>6.907407</d>
<d>6.907407</d>
<d>6.907407</d>
<d>6.87037</d>
<d>6.87037</d>
<d>6.87037</d>
<d/>
<d>6.944444</d>
<d>6.944444</d>
<d>6.944444</d>
<d>6.944444</d>
<d>6.944444</d>
<d>6.944444</d>
<d>6.944444</d>
<d>6.944444</d>
<d>6.944444</d>
<d>7.018519</d>
<d/>
<d>6.962963</d>
<d>6.962963</d>
<d>6.962963</d>
<d>6.962963</d>
<d>6.962963</d>
<d>6.944444</d>
<d>6.944444</d>
<d>6.944444</d>
<d>6.944444</d>
<d>6.944444</d>
</Subcolumn>
</YColumn>
<YColumn Width="94" Decimals="6" Subcolumns="1">
<Title>SPER</Title>
<Subcolumn>
<d>13.32409</d>
<d>13.30451</d>
<d>13.32175</d>
<d>13.35915</d>
<d>13.39528</d>
<d>13.41623</d>
<d>13.45367</d>
<d>13.54632</d>
<d>13.74681</d>
<d>14.1086</d>
<d/>
<d>9.443628</d>
<d>9.480895</d>
<d>9.506669</d>
<d>9.521726</d>
<d>9.532816</d>
<d>9.542477</d>
<d>9.566431</d>
<d>9.60498</d>
<d>9.643128</d>
<d>9.652942</d>
<d/>
<d>12.89118</d>
<d>13.14873</d>
<d>13.41308</d>
<d>13.66945</d>
<d>13.89182</d>
<d>14.07469</d>
<d>14.21348</d>
<d>14.30807</d>
<d>14.36014</d>
<d>14.37773</d>
</Subcolumn>
</YColumn>
<YColumn Width="94" Decimals="6" Subcolumns="1">
<Title>MAP (AV)</Title>
<Subcolumn>
<d/>
<d/>
<d/>
<d/>
<d/>
<d/>
<d/>
<d/>
<d/>
<d/>
<d>53.31</d>
<d/>
<d/>
<d/>
<d/>
<d/>
<d/>
<d/>
<d/>
<d/>
<d/>
<d>60.02</d>
<d/>
<d/>
<d/>
<d/>
<d/>
<d/>
<d/>
<d/>
<d/>
<d/>
<d>53.71</d>
</Subcolumn>
</YColumn>
<YColumn Width="94" Decimals="6" Subcolumns="1">
<Title>CVP (AV)</Title>
<Subcolumn>
<d/>
<d/>
<d/>
<d/>
<d/>
<d/>
<d/>
<d/>
<d/>
<d/>
<d>10.12</d>
<d/>
<d/>
<d/>
<d/>
<d/>
<d/>
<d/>
<d/>
<d/>
<d/>
<d>11.09</d>
<d/>
<d/>
<d/>
<d/>
<d/>
<d/>
<d/>
<d/>
<d/>
<d/>
<d>9.2</d>
</Subcolumn>
</YColumn>
<YColumn Width="94" Decimals="6" Subcolumns="1">
<Title>VT (AV)</Title>
<Subcolumn>
<d/>
<d/>
<d/>
<d/>
<d/>
<d/>
<d/>
<d/>
<d/>
<d/>
<d>6.903704</d>
<d/>
<d/>
<d/>
<d/>
<d/>
<d/>
<d/>
<d/>
<d/>
<d/>
<d>6.951852</d>
<d/>
<d/>
<d/>
<d/>
<d/>
<d/>
<d/>
<d/>
<d/>
<d/>
<d>6.953704</d>
</Subcolumn>
</YColumn>
<YColumn Width="94" Decimals="9" Subcolumns="1">
<Title>SPER (AV)</Title>
<Subcolumn>
<d/>
<d/>
<d/>
<d/>
<d/>
<d/>
<d/>
<d/>
<d/>
<d/>
<d>13.49764</d>
<d/>
<d/>
<d/>
<d/>
<d/>
<d/>
<d/>
<d/>
<d/>
<d/>
<d>9.549569</d>
<d/>
<d/>
<d/>
<d/>
<d/>
<d/>
<d/>
<d/>
<d/>
<d/>
<d>13.83484</d>
</Subcolumn>
</YColumn>
<YColumn Width="94" Decimals="9" Subcolumns="1">
<Title>BETA</Title>
<Subcolumn>
<d/>
<d/>
<d/>
<d/>
<d/>
<d/>
<d/>
<d/>
<d/>
<d/>
<d>1.95513</d>
<d/>
<d/>
<d/>
<d/>
<d/>
<d/>
<d/>
<d/>
<d/>
<d/>
<d>1.373673</d>
<d/>
<d/>
<d/>
<d/>
<d/>
<d/>
<d/>
<d/>
<d/>
<d/>
<d>1.989564</d>
</Subcolumn>
</YColumn>
<YColumn Width="94" Decimals="5" Subcolumns="1">
<Title>MAP DIFF(%)</Title>
<Subcolumn>
<d/>
<d/>
<d/>
<d/>
<d/>
<d/>
<d/>
<d/>
<d/>
<d/>
<d/>
<d/>
<d/>
<d/>
<d/>
<d/>
<d/>
<d/>
<d/>
<d/>
<d/>
<d>12.58676</d>
<d/>
<d/>
<d/>
<d/>
<d/>
<d/>
<d/>
<d/>
<d/>
<d/>
<d>-10.5132</d>
</Subcolumn>
</YColumn>
<YColumn Width="94" Decimals="6" Subcolumns="1">
<Title>BETA DIFF</Title>
<Subcolumn>
<d/>
<d/>
<d/>
<d/>
<d/>
<d/>
<d/>
<d/>
<d/>
<d/>
<d/>
<d/>
<d/>
<d/>
<d/>
<d/>
<d/>
<d/>
<d/>
<d/>
<d/>
<d>-0.58146</d>
<d/>
<d/>
<d/>
<d/>
<d/>
<d/>
<d/>
<d/>
<d/>
<d/>
<d>0.615891</d>
</Subcolumn>
</YColumn>
<YColumn Width="94" Decimals="2" Subcolumns="1">
<Title>CVP (DIFF)</Title>
<Subcolumn>
<d/>
<d/>
<d/>
<d/>
<d/>
<d/>
<d/>
<d/>
<d/>
<d/>
<d/>
<d/>
<d/>
<d/>
<d/>
<d/>
<d/>
<d/>
<d/>
<d/>
<d/>
<d>0.97</d>
<d/>
<d/>
<d/>
<d/>
<d/>
<d/>
<d/>
<d/>
<d/>
<d/>
<d>-1.89</d>
</Subcolumn>
</YColumn>
</Table>
<Table ID="Table45" XFormat="none" TableType="OneWay" EVFormat="AsteriskAfterNumber">
<Title>P21</Title>
<RowTitlesColumn Width="214">
<Subcolumn>
<d>RAW DATA</d>
<d/>
<d/>
<d/>
<d/>
<d/>
<d/>
<d/>
<d/>
<d/>
<d/>
<d/>
<d/>
<d/>
<d/>
<d/>
<d/>
<d/>
<d/>
<d/>
<d/>
<d/>
<d/>
<d/>
<d/>
<d/>
<d/>
<d/>
<d/>
<d/>
<d/>
<d/>
<d/>
<d>Beta (INIT) vs MAP DIFF (%)</d>
<d/>
<d>Beta (DIFF) vs MAP DIFF (%)</d>
<d/>
<d/>
<d>Beta (INIT) vs Beta (DIFF)</d>
<d/>
<d>Mean VT</d>
<d/>
<d>CVP (DIFF) vs MAP DIFF (%)</d>
</Subcolumn>
</RowTitlesColumn>
<YColumn Width="94" Decimals="6" Subcolumns="1">
<Title>MAP</Title>
<Subcolumn>
<d>76</d>
<d>76.2</d>
<d>76.2</d>
<d>76.2</d>
<d>76.2</d>
<d>76.2</d>
<d>76.1</d>
<d>76.1</d>
<d>76.4</d>
<d>76.8</d>
<d/>
<d>82.5</d>
<d>82.7</d>
<d>83</d>
<d>83.4</d>
<d>83.7</d>
<d>83.8</d>
<d>83.8</d>
<d>83.8</d>
<d>83.8</d>
<d>83.7</d>
<d/>
<d>76.8</d>
<d>76.4</d>
<d>76</d>
<d>75.5</d>
<d>75.2</d>
<d>75</d>
<d>74.9</d>
<d>74.7</d>
<d>74.4</d>
<d>74</d>
<d/>
<d>0.939348</d>
<d/>
<d>-0.35115</d>
<d>0.481723</d>
<d/>
<d>0.939348</d>
<d/>
<d>5.97156</d>
<d/>
<d>1.55</d>
<d>-2.4</d>
</Subcolumn>
</YColumn>
<YColumn Width="94" Decimals="6" Subcolumns="1">
<Title>CVP</Title>
<Subcolumn>
<d>8.4</d>
<d>8.4</d>
<d>8.4</d>
<d>8.4</d>
<d>8.4</d>
<d>10.1</d>
<d>10.1</d>
<d>10.1</d>
<d>10.1</d>
<d>10.1</d>
<d/>
<d>10.8</d>
<d>10.8</d>
<d>10.8</d>
<d>10.8</d>
<d>10.8</d>
<d>10.8</d>
<d>10.8</d>
<d>10.8</d>
<d>10.8</d>
<d>10.8</d>
<d/>
<d>8.4</d>
<d>8.4</d>
<d>8.4</d>
<d>8.4</d>
<d>8.4</d>
<d>8.4</d>
<d>8.4</d>
<d>8.4</d>
<d>8.4</d>
<d>8.4</d>
<d/>
<d>9.417629</d>
<d/>
<d>9.417629</d>
<d>-9.74586</d>
<d/>
<d>-0.35115</d>
<d/>
<d/>
<d/>
<d>9.417629</d>
<d>-9.74586</d>
</Subcolumn>
</YColumn>
<YColumn Width="94" Decimals="6" Subcolumns="1">
<Title>VT</Title>
<Subcolumn>
<d>5.954128</d>
<d>5.954128</d>
<d>5.954128</d>
<d>5.954128</d>
<d>5.954128</d>
<d>5.972477</d>
<d>5.972477</d>
<d>5.972477</d>
<d>5.972477</d>
<d>5.972477</d>
<d/>
<d>5.93578</d>
<d>5.93578</d>
<d>5.93578</d>
<d>5.93578</d>
<d>5.93578</d>
<d>5.93578</d>
<d>5.93578</d>
<d>5.926606</d>
<d>5.926606</d>
<d>5.926606</d>
<d/>
<d>6.027523</d>
<d>6.027523</d>
<d>6.027523</d>
<d>6.027523</d>
<d>6.027523</d>
<d>6.009174</d>
<d>6.009174</d>
<d>6.009174</d>
<d>6.009174</d>
<d>6.009174</d>
</Subcolumn>
</YColumn>
<YColumn Width="94" Decimals="6" Subcolumns="1">
<Title>SPER</Title>
<Subcolumn>
<d>5.713578</d>
<d>5.852654</d>
<d>5.930404</d>
<d>5.923064</d>
<d>5.836806</d>
<d>5.753151</d>
<d>5.715719</d>
<d>5.281327</d>
<d>5.008461</d>
<d>5.001006</d>
<d/>
<d>3.151858</d>
<d>3.160492</d>
<d>3.152919</d>
<d>3.258181</d>
<d>3.302455</d>
<d>3.421798</d>
<d>3.907331</d>
<d>4.179844</d>
<d>3.986152</d>
<d>3.377038</d>
<d/>
<d>6.224183</d>
<d>7.178623</d>
<d>6.977817</d>
<d>6.069021</d>
<d>6.023609</d>
<d>6.251734</d>
<d>6.348739</d>
<d>6.405158</d>
<d>6.441522</d>
<d>6.471282</d>
</Subcolumn>
</YColumn>
<YColumn Width="94" Decimals="6" Subcolumns="1">
<Title>MAP (AV)</Title>
<Subcolumn>
<d/>
<d/>
<d/>
<d/>
<d/>
<d/>
<d/>
<d/>
<d/>
<d/>
<d>76.24</d>
<d/>
<d/>
<d/>
<d/>
<d/>
<d/>
<d/>
<d/>
<d/>
<d/>
<d>83.42</d>
<d/>
<d/>
<d/>
<d/>
<d/>
<d/>
<d/>
<d/>
<d/>
<d/>
<d>75.29</d>
</Subcolumn>
</YColumn>
<YColumn Width="94" Decimals="6" Subcolumns="1">
<Title>CVP (AV)</Title>
<Subcolumn>
<d/>
<d/>
<d/>
<d/>
<d/>
<d/>
<d/>
<d/>
<d/>
<d/>
<d>9.25</d>
<d/>
<d/>
<d/>
<d/>
<d/>
<d/>
<d/>
<d/>
<d/>
<d/>
<d>10.8</d>
<d/>
<d/>
<d/>
<d/>
<d/>
<d/>
<d/>
<d/>
<d/>
<d/>
<d>8.4</d>
</Subcolumn>
</YColumn>
<YColumn Width="94" Decimals="6" Subcolumns="1">
<Title>VT (AV)</Title>
<Subcolumn>
<d/>
<d/>
<d/>
<d/>
<d/>
<d/>
<d/>
<d/>
<d/>
<d/>
<d>5.963303</d>
<d/>
<d/>
<d/>
<d/>
<d/>
<d/>
<d/>
<d/>
<d/>
<d/>
<d>5.933028</d>
<d/>
<d/>
<d/>
<d/>
<d/>
<d/>
<d/>
<d/>
<d/>
<d/>
<d>6.018349</d>
</Subcolumn>
</YColumn>
<YColumn Width="105" Decimals="9" Subcolumns="1">
<Title>SPER (AV)</Title>
<Subcolumn>
<d/>
<d/>
<d/>
<d/>
<d/>
<d/>
<d/>
<d/>
<d/>
<d/>
<d>5.601617</d>
<d/>
<d/>
<d/>
<d/>
<d/>
<d/>
<d/>
<d/>
<d/>
<d/>
<d>3.489807</d>
<d/>
<d/>
<d/>
<d/>
<d/>
<d/>
<d/>
<d/>
<d/>
<d/>
<d>6.439169</d>
</Subcolumn>
</YColumn>
<YColumn Width="105" Decimals="9" Subcolumns="1">
<Title>BETA</Title>
<Subcolumn>
<d/>
<d/>
<d/>
<d/>
<d/>
<d/>
<d/>
<d/>
<d/>
<d/>
<d>0.939348</d>
<d/>
<d/>
<d/>
<d/>
<d/>
<d/>
<d/>
<d/>
<d/>
<d/>
<d>0.5882</d>
<d/>
<d/>
<d/>
<d/>
<d/>
<d/>
<d/>
<d/>
<d/>
<d/>
<d>1.069923</d>
</Subcolumn>
</YColumn>
<YColumn Width="104" Decimals="6" Subcolumns="1">
<Title>MAP DIFF(%)</Title>
<Subcolumn>
<d/>
<d/>
<d/>
<d/>
<d/>
<d/>
<d/>
<d/>
<d/>
<d/>
<d/>
<d/>
<d/>
<d/>
<d/>
<d/>
<d/>
<d/>
<d/>
<d/>
<d/>
<d>9.417629</d>
<d/>
<d/>
<d/>
<d/>
<d/>
<d/>
<d/>
<d/>
<d/>
<d/>
<d>-9.74586</d>
</Subcolumn>
</YColumn>
<YColumn Width="94" Decimals="6" Subcolumns="1">
<Title>BETA DIFF</Title>
<Subcolumn>
<d/>
<d/>
<d/>
<d/>
<d/>
<d/>
<d/>
<d/>
<d/>
<d/>
<d/>
<d/>
<d/>
<d/>
<d/>
<d/>
<d/>
<d/>
<d/>
<d/>
<d/>
<d>-0.35115</d>
<d/>
<d/>
<d/>
<d/>
<d/>
<d/>
<d/>
<d/>
<d/>
<d/>
<d>0.481723</d>
</Subcolumn>
</YColumn>
<YColumn Width="94" Decimals="2" Subcolumns="1">
<Title>CVP (DIFF)</Title>
<Subcolumn>
<d/>
<d/>
<d/>
<d/>
<d/>
<d/>
<d/>
<d/>
<d/>
<d/>
<d/>
<d/>
<d/>
<d/>
<d/>
<d/>
<d/>
<d/>
<d/>
<d/>
<d/>
<d>1.55</d>
<d/>
<d/>
<d/>
<d/>
<d/>
<d/>
<d/>
<d/>
<d/>
<d/>
<d>-2.4</d>
</Subcolumn>
</YColumn>
</Table>
<Table ID="Table46" XFormat="none" TableType="OneWay" EVFormat="AsteriskAfterNumber">
<Title>P22</Title>
<RowTitlesColumn Width="214">
<Subcolumn>
<d>RAW DATA</d>
<d/>
<d/>
<d/>
<d/>
<d/>
<d/>
<d/>
<d/>
<d/>
<d/>
<d/>
<d/>
<d/>
<d/>
<d/>
<d/>
<d/>
<d/>
<d/>
<d/>
<d/>
<d/>
<d/>
<d/>
<d/>
<d/>
<d/>
<d/>
<d/>
<d/>
<d/>
<d/>
<d>Beta (INIT) vs MAP DIFF (%)</d>
<d/>
<d>Beta (DIFF) vs MAP DIFF (%)</d>
<d/>
<d/>
<d>Beta (INIT) vs Beta (DIFF)</d>
<d/>
<d>Mean VT</d>
<d/>
<d>CVP (DIFF) vs MAP DIFF (%)</d>
</Subcolumn>
</RowTitlesColumn>
<YColumn Width="94" Decimals="6" Subcolumns="1">
<Title>MAP</Title>
<Subcolumn>
<d>53.8</d>
<d>53.9</d>
<d>54.1</d>
<d>54.4</d>
<d>54.7</d>
<d>55</d>
<d>55.5</d>
<d>55.9</d>
<d>56.3</d>
<d>56.8</d>
<d/>
<d>67.4</d>
<d>67.4</d>
<d>67.4</d>
<d>67.3</d>
<d>67.2</d>
<d>67.1</d>
<d>67.1</d>
<d>67</d>
<d>66.9</d>
<d>66.8</d>
<d/>
<d>61</d>
<d>60.8</d>
<d>60.6</d>
<d>60.5</d>
<d>60.4</d>
<d>60.2</d>
<d>60.1</d>
<d>59.9</d>
<d>59.8</d>
<d>59.7</d>
<d/>
<d>3.962647</d>
<d/>
<d>-2.19758</d>
<d>2.017851</d>
<d/>
<d>3.962647</d>
<d/>
<d>6.402963</d>
<d/>
<d>0.59</d>
<d>-0.59</d>
</Subcolumn>
</YColumn>
<YColumn Width="96" Decimals="6" Subcolumns="1">
<Title>CVP</Title>
<Subcolumn>
<d>7.7</d>
<d>7.7</d>
<d>7.7</d>
<d>7.7</d>
<d>7.7</d>
<d>7.7</d>
<d>7.7</d>
<d>7.7</d>
<d>7.7</d>
<d>7.7</d>
<d/>
<d>8.7</d>
<d>8.7</d>
<d>8.7</d>
<d>8.2</d>
<d>8.2</d>
<d>8.2</d>
<d>8.2</d>
<d>8.2</d>
<d>7.9</d>
<d>7.9</d>
<d/>
<d>7.7</d>
<d>7.7</d>
<d>7.7</d>
<d>7.7</d>
<d>7.7</d>
<d>7.7</d>
<d>7.7</d>
<d>7.7</d>
<d>7.7</d>
<d>7.7</d>
<d/>
<d>22.02035</d>
<d/>
<d>22.02035</d>
<d>-10.2144</d>
<d/>
<d>-2.19758</d>
<d/>
<d/>
<d/>
<d>22.02035</d>
<d>-10.2144</d>
</Subcolumn>
</YColumn>
<YColumn Width="94" Decimals="6" Subcolumns="1">
<Title>VT</Title>
<Subcolumn>
<d>6.377778</d>
<d>6.377778</d>
<d>6.377778</d>
<d>6.377778</d>
<d>6.377778</d>
<d>6.388889</d>
<d>6.388889</d>
<d>6.388889</d>
<d>6.388889</d>
<d>6.388889</d>
<d/>
<d>6.5</d>
<d>6.5</d>
<d>6.5</d>
<d>6.411111</d>
<d>6.411111</d>
<d>6.411111</d>
<d>6.411111</d>
<d>6.411111</d>
<d>6.4</d>
<d>6.4</d>
<d/>
<d>6.4</d>
<d>6.4</d>
<d>6.4</d>
<d>6.4</d>
<d>6.388889</d>
<d>6.388889</d>
<d>6.388889</d>
<d>6.388889</d>
<d>6.388889</d>
<d>6.355556</d>
</Subcolumn>
</YColumn>
<YColumn Width="94" Decimals="6" Subcolumns="1">
<Title>SPER</Title>
<Subcolumn>
<d>24.98069</d>
<d>24.71864</d>
<d>24.5122</d>
<d>24.45263</d>
<d>24.62248</d>
<d>25.014</d>
<d>25.53504</d>
<d>26.06974</d>
<d>26.47248</d>
<d>26.57106</d>
<d/>
<d>12.99463</d>
<d>12.58221</d>
<d>11.82801</d>
<d>11.56611</d>
<d>11.13122</d>
<d>10.54973</d>
<d>9.90361</d>
<d>9.484015</d>
<d>11.5163</d>
<d>12.03596</d>
<d/>
<d>23.70092</d>
<d>23.66829</d>
<d>23.70903</d>
<d>23.81621</d>
<d>23.99492</d>
<d>24.22129</d>
<d>24.45451</d>
<d>24.64046</d>
<d>24.74764</d>
<d>24.77512</d>
</Subcolumn>
</YColumn>
<YColumn Width="94" Decimals="6" Subcolumns="1">
<Title>MAP (AV)</Title>
<Subcolumn>
<d/>
<d/>
<d/>
<d/>
<d/>
<d/>
<d/>
<d/>
<d/>
<d/>
<d>55.04</d>
<d/>
<d/>
<d/>
<d/>
<d/>
<d/>
<d/>
<d/>
<d/>
<d/>
<d>67.16</d>
<d/>
<d/>
<d/>
<d/>
<d/>
<d/>
<d/>
<d/>
<d/>
<d/>
<d>60.3</d>
</Subcolumn>
</YColumn>
<YColumn Width="94" Decimals="6" Subcolumns="1">
<Title>CVP (AV)</Title>
<Subcolumn>
<d/>
<d/>
<d/>
<d/>
<d/>
<d/>
<d/>
<d/>
<d/>
<d/>
<d>7.7</d>
<d/>
<d/>
<d/>
<d/>
<d/>
<d/>
<d/>
<d/>
<d/>
<d/>
<d>8.29</d>
<d/>
<d/>
<d/>
<d/>
<d/>
<d/>
<d/>
<d/>
<d/>
<d/>
<d>7.7</d>
</Subcolumn>
</YColumn>
<YColumn Width="94" Decimals="6" Subcolumns="1">
<Title>VT (AV)</Title>
<Subcolumn>
<d/>
<d/>
<d/>
<d/>
<d/>
<d/>
<d/>
<d/>
<d/>
<d/>
<d>6.383333</d>
<d/>
<d/>
<d/>
<d/>
<d/>
<d/>
<d/>
<d/>
<d/>
<d/>
<d>6.435556</d>
<d/>
<d/>
<d/>
<d/>
<d/>
<d/>
<d/>
<d/>
<d/>
<d/>
<d>6.39</d>
</Subcolumn>
</YColumn>
<YColumn Width="114" Decimals="9" Subcolumns="1">
<Title>SPER (AV)</Title>
<Subcolumn>
<d/>
<d/>
<d/>
<d/>
<d/>
<d/>
<d/>
<d/>
<d/>
<d/>
<d>25.2949</d>
<d/>
<d/>
<d/>
<d/>
<d/>
<d/>
<d/>
<d/>
<d/>
<d/>
<d>11.35918</d>
<d/>
<d/>
<d/>
<d/>
<d/>
<d/>
<d/>
<d/>
<d/>
<d/>
<d>24.17284</d>
</Subcolumn>
</YColumn>
<YColumn Width="105" Decimals="9" Subcolumns="1">
<Title>BETA</Title>
<Subcolumn>
<d/>
<d/>
<d/>
<d/>
<d/>
<d/>
<d/>
<d/>
<d/>
<d/>
<d>3.962647</d>
<d/>
<d/>
<d/>
<d/>
<d/>
<d/>
<d/>
<d/>
<d/>
<d/>
<d>1.765066</d>
<d/>
<d/>
<d/>
<d/>
<d/>
<d/>
<d/>
<d/>
<d/>
<d/>
<d>3.782917</d>
</Subcolumn>
</YColumn>
<YColumn Width="104" Decimals="5" Subcolumns="1">
<Title>MAP DIFF(%)</Title>
<Subcolumn>
<d/>
<d/>
<d/>
<d/>
<d/>
<d/>
<d/>
<d/>
<d/>
<d/>
<d/>
<d/>
<d/>
<d/>
<d/>
<d/>
<d/>
<d/>
<d/>
<d/>
<d/>
<d>22.02035</d>
<d/>
<d/>
<d/>
<d/>
<d/>
<d/>
<d/>
<d/>
<d/>
<d/>
<d>-10.2144</d>
</Subcolumn>
</YColumn>
<YColumn Width="94" Decimals="6" Subcolumns="1">
<Title>BETA DIFF</Title>
<Subcolumn>
<d/>
<d/>
<d/>
<d/>
<d/>
<d/>
<d/>
<d/>
<d/>
<d/>
<d/>
<d/>
<d/>
<d/>
<d/>
<d/>
<d/>
<d/>
<d/>
<d/>
<d/>
<d>-2.19758</d>
<d/>
<d/>
<d/>
<d/>
<d/>
<d/>
<d/>
<d/>
<d/>
<d/>
<d>2.017851</d>
</Subcolumn>
</YColumn>
<YColumn Width="94" Decimals="2" Subcolumns="1">
<Title>CVP DIFF</Title>
<Subcolumn>
<d/>
<d/>
<d/>
<d/>
<d/>
<d/>
<d/>
<d/>
<d/>
<d/>
<d/>
<d/>
<d/>
<d/>
<d/>
<d/>
<d/>
<d/>
<d/>
<d/>
<d/>
<d>0.59</d>
<d/>
<d/>
<d/>
<d/>
<d/>
<d/>
<d/>
<d/>
<d/>
<d/>
<d>-0.59</d>
</Subcolumn>
</YColumn>
</Table>
<Table ID="Table48" XFormat="none" TableType="OneWay" EVFormat="AsteriskAfterNumber">
<Title>P23</Title>
<RowTitlesColumn Width="213">
<Subcolumn>
<d>RAW DATA</d>
<d/>
<d/>
<d/>
<d/>
<d/>
<d/>
<d/>
<d/>
<d/>
<d/>
<d/>
<d/>
<d/>
<d/>
<d/>
<d/>
<d/>
<d/>
<d/>
<d/>
<d/>
<d/>
<d/>
<d/>
<d/>
<d/>
<d/>
<d/>
<d/>
<d/>
<d/>
<d/>
<d>Beta (INIT) vs MAP DIFF (%)</d>
<d/>
<d>Beta (DIFF) vs MAP DIFF (%)</d>
<d/>
<d/>
<d>Beta (INIT) vs Beta (DIFF)</d>
<d/>
<d>Mean VT</d>
</Subcolumn>
</RowTitlesColumn>
<YColumn Width="94" Decimals="6" Subcolumns="1">
<Title>MAP</Title>
<Subcolumn>
<d>49.6</d>
<d>49.3</d>
<d>49.2</d>
<d>49.2</d>
<d>49.1</d>
<d>49.2</d>
<d>49.3</d>
<d>49.4</d>
<d>49.6</d>
<d>49.9</d>
<d/>
<d>58.6</d>
<d>58.7</d>
<d>58.8</d>
<d>58.7</d>
<d>58.6</d>
<d>58.7</d>
<d>58.7</d>
<d>58.4</d>
<d>58.4</d>
<d>58.3</d>
<d/>
<d>49.7</d>
<d>49.3</d>
<d>49.1</d>
<d>49.1</d>
<d>48.8</d>
<d>48.5</d>
<d>48.2</d>
<d>48</d>
<d>47.9</d>
<d>47.5</d>
<d/>
<d>3.328361</d>
<d/>
<d>-1.76934</d>
<d>1.228537</d>
<d/>
<d>3.328361</d>
<d/>
<d>6.576754</d>
</Subcolumn>
</YColumn>
<YColumn Width="96" Decimals="6" Subcolumns="1">
<Title>CVP</Title>
<Subcolumn>
<d/>
<d/>
<d/>
<d/>
<d/>
<d/>
<d/>
<d/>
<d/>
<d/>
<d/>
<d/>
<d/>
<d/>
<d/>
<d/>
<d/>
<d/>
<d/>
<d/>
<d/>
<d/>
<d/>
<d/>
<d/>
<d/>
<d/>
<d/>
<d/>
<d/>
<d/>
<d/>
<d/>
<d>18.65128</d>
<d/>
<d>18.65128</d>
<d>-17.0336</d>
<d/>
<d>-1.76934</d>
</Subcolumn>
</YColumn>
<YColumn Width="94" Decimals="6" Subcolumns="1">
<Title>VT</Title>
<Subcolumn>
<d>6.578947</d>
<d>6.578947</d>
<d>6.578947</d>
<d>6.578947</d>
<d>6.578947</d>
<d>6.578947</d>
<d>6.578947</d>
<d>6.578947</d>
<d>6.578947</d>
<d>6.578947</d>
<d/>
<d>6.578947</d>
<d>6.578947</d>
<d>6.578947</d>
<d>6.578947</d>
<d>6.578947</d>
<d>6.578947</d>
<d>6.578947</d>
<d>6.578947</d>
<d>6.578947</d>
<d>6.578947</d>
<d/>
<d>6.578947</d>
<d>6.578947</d>
<d>6.578947</d>
<d>6.578947</d>
<d>6.578947</d>
<d>6.565789</d>
<d>6.565789</d>
<d>6.565789</d>
<d>6.565789</d>
<d>6.565789</d>
<d>6.576754</d>
</Subcolumn>
</YColumn>
<YColumn Width="94" Decimals="6" Subcolumns="1">
<Title>SPER</Title>
<Subcolumn>
<d>21.22775</d>
<d>21.36381</d>
<d>21.57218</d>
<d>21.77884</d>
<d>21.96635</d>
<d>22.11531</d>
<d>22.24507</d>
<d>22.32392</d>
<d>22.29198</d>
<d>22.08587</d>
<d/>
<d>10.27709</d>
<d>10.27971</d>
<d>10.27304</d>
<d>10.26695</d>
<d>10.26739</d>
<d>10.27918</d>
<d>10.28706</d>
<d>10.26946</d>
<d>10.21912</d>
<d>10.14819</d>
<d/>
<d>17.16657</d>
<d>17.50936</d>
<d>17.84051</d>
<d>17.87067</d>
<d>18.19218</d>
<d>18.47923</d>
<d>18.70183</d>
<d>18.90251</d>
<d>19.12799</d>
<d>19.41774</d>
</Subcolumn>
</YColumn>
<YColumn Width="94" Decimals="6" Subcolumns="1">
<Title>MAP (AV)</Title>
<Subcolumn>
<d/>
<d/>
<d/>
<d/>
<d/>
<d/>
<d/>
<d/>
<d/>
<d/>
<d>49.38</d>
<d/>
<d/>
<d/>
<d/>
<d/>
<d/>
<d/>
<d/>
<d/>
<d/>
<d>58.59</d>
<d/>
<d/>
<d/>
<d/>
<d/>
<d/>
<d/>
<d/>
<d/>
<d/>
<d>48.61</d>
</Subcolumn>
</YColumn>
<YColumn Width="94" Decimals="6" Subcolumns="1">
<Title>CVP (AV)</Title>
<Subcolumn/>
</YColumn>
<YColumn Width="94" Decimals="6" Subcolumns="1">
<Title>VT (AV)</Title>
<Subcolumn>
<d/>
<d/>
<d/>
<d/>
<d/>
<d/>
<d/>
<d/>
<d/>
<d/>
<d>6.578947</d>
<d/>
<d/>
<d/>
<d/>
<d/>
<d/>
<d/>
<d/>
<d/>
<d/>
<d>6.578947</d>
<d/>
<d/>
<d/>
<d/>
<d/>
<d/>
<d/>
<d/>
<d/>
<d/>
<d>6.572368</d>
</Subcolumn>
</YColumn>
<YColumn Width="114" Decimals="9" Subcolumns="1">
<Title>SPER (AV)</Title>
<Subcolumn>
<d/>
<d/>
<d/>
<d/>
<d/>
<d/>
<d/>
<d/>
<d/>
<d/>
<d>21.89711</d>
<d/>
<d/>
<d/>
<d/>
<d/>
<d/>
<d/>
<d/>
<d/>
<d/>
<d>10.25672</d>
<d/>
<d/>
<d/>
<d/>
<d/>
<d/>
<d/>
<d/>
<d/>
<d/>
<d>18.32086</d>
</Subcolumn>
</YColumn>
<YColumn Width="105" Decimals="9" Subcolumns="1">
<Title>BETA</Title>
<Subcolumn>
<d/>
<d/>
<d/>
<d/>
<d/>
<d/>
<d/>
<d/>
<d/>
<d/>
<d>3.328361</d>
<d/>
<d/>
<d/>
<d/>
<d/>
<d/>
<d/>
<d/>
<d/>
<d/>
<d>1.559021</d>
<d/>
<d/>
<d/>
<d/>
<d/>
<d/>
<d/>
<d/>
<d/>
<d/>
<d>2.787558</d>
</Subcolumn>
</YColumn>
<YColumn Width="104" Decimals="5" Subcolumns="1">
<Title>MAP DIFF(%)</Title>
<Subcolumn>
<d/>
<d/>
<d/>
<d/>
<d/>
<d/>
<d/>
<d/>
<d/>
<d/>
<d/>
<d/>
<d/>
<d/>
<d/>
<d/>
<d/>
<d/>
<d/>
<d/>
<d/>
<d>18.65128</d>
<d/>
<d/>
<d/>
<d/>
<d/>
<d/>
<d/>
<d/>
<d/>
<d/>
<d>-17.0336</d>
</Subcolumn>
</YColumn>
<YColumn Width="94" Decimals="6" Subcolumns="1">
<Title>BETA DIFF</Title>
<Subcolumn>
<d/>
<d/>
<d/>
<d/>
<d/>
<d/>
<d/>
<d/>
<d/>
<d/>
<d/>
<d/>
<d/>
<d/>
<d/>
<d/>
<d/>
<d/>
<d/>
<d/>
<d/>
<d>-1.76934</d>
<d/>
<d/>
<d/>
<d/>
<d/>
<d/>
<d/>
<d/>
<d/>
<d/>
<d>1.228537</d>
</Subcolumn>
</YColumn>
<YColumn Width="94" Decimals="15" Subcolumns="1">
<Title>CVP (DIFF)</Title>
<Subcolumn/>
</YColumn>
</Table>
<Table ID="Table55" XFormat="none" TableType="OneWay" EVFormat="AsteriskAfterNumber">
<Title>P24</Title>
<RowTitlesColumn Width="143">
<Subcolumn>
<d>RAW DATA</d>
<d/>
<d/>
<d/>
<d/>
<d/>
<d/>
<d/>
<d/>
<d/>
<d/>
<d/>
<d/>
<d/>
<d/>
<d/>
<d/>
<d/>
<d/>
<d/>
<d/>
<d/>
<d/>
<d/>
<d/>
<d/>
<d/>
<d/>
<d/>
<d/>
<d/>
<d/>
<d/>
<d>Beta (INIT) vs MAP DIFF (%)</d>
<d/>
<d>Beta (DIFF) vs MAP DIFF (%)</d>
<d/>
<d/>
<d>Beta (INIT) vs Beta (DIFF)</d>
<d/>
<d>Mean VT</d>
<d/>
<d>CVP (DIFF) vs MAP DIFF (%)</d>
</Subcolumn>
</RowTitlesColumn>
<YColumn Width="94" Decimals="6" Subcolumns="1">
<Title>MAP</Title>
<Subcolumn>
<d>63.5</d>
<d>63.4</d>
<d>63.5</d>
<d>63.5</d>
<d>63.2</d>
<d>63.2</d>
<d>63.5</d>
<d>63.3</d>
<d>63.2</d>
<d>63.4</d>
<d/>
<d>69.5</d>
<d>69.7</d>
<d>70</d>
<d>70.1</d>
<d>69.8</d>
<d>70</d>
<d>70.4</d>
<d>70.4</d>
<d>70.1</d>
<d>70.2</d>
<d/>
<d>63.9</d>
<d>63.9</d>
<d>63.9</d>
<d>64</d>
<d>63.6</d>
<d>63.6</d>
<d>63.8</d>
<d>63.7</d>
<d>63.3</d>
<d>63.3</d>
<d/>
<d>1.99765</d>
<d/>
<d>-0.85603</d>
<d>0.59061</d>
<d/>
<d>1.99765</d>
<d/>
<d>6.57474</d>
<d/>
<d>2.19</d>
<d>-2.18</d>
</Subcolumn>
</YColumn>
<YColumn Width="94" Decimals="6" Subcolumns="1">
<Title>CVP</Title>
<Subcolumn>
<d>6.5</d>
<d>6.4</d>
<d>6.4</d>
<d>6.4</d>
<d>6.4</d>
<d>6.4</d>
<d>6.4</d>
<d>6.4</d>
<d>6.4</d>
<d>6.4</d>
<d/>
<d>8.6</d>
<d>8.6</d>
<d>8.6</d>
<d>8.6</d>
<d>8.6</d>
<d>8.6</d>
<d>8.6</d>
<d>8.6</d>
<d>8.6</d>
<d>8.6</d>
<d/>
<d>6.6</d>
<d>6.6</d>
<d>6.6</d>
<d>6.4</d>
<d>6.4</d>
<d>6.4</d>
<d>6.4</d>
<d>6.4</d>
<d>6.2</d>
<d>6.2</d>
<d/>
<d>10.49392</d>
<d/>
<d>10.49392</d>
<d>-9.02599</d>
<d/>
<d>-0.85603</d>
<d/>
<d/>
<d/>
<d>10.49392</d>
<d>-9.02599</d>
</Subcolumn>
</YColumn>
<YColumn Width="94" Decimals="6" Subcolumns="1">
<Title>VT</Title>
<Subcolumn>
<d>6.568421</d>
<d>6.568421</d>
<d>6.568421</d>
<d>6.568421</d>
<d>6.568421</d>
<d>6.568421</d>
<d>6.568421</d>
<d>6.568421</d>
<d>6.568421</d>
<d>6.568421</d>
<d/>
<d>6.568421</d>
<d>6.568421</d>
<d>6.568421</d>
<d>6.568421</d>
<d>6.568421</d>
<d>6.568421</d>
<d>6.568421</d>
<d>6.568421</d>
<d>6.568421</d>
<d>6.568421</d>
<d/>
<d>6.589474</d>
<d>6.589474</d>
<d>6.589474</d>
<d>6.589474</d>
<d>6.589474</d>
<d>6.589474</d>
<d>6.589474</d>
<d>6.589474</d>
<d>6.578947</d>
<d>6.578947</d>
</Subcolumn>
</YColumn>
<YColumn Width="94" Decimals="6" Subcolumns="1">
<Title>SPER</Title>
<Subcolumn>
<d>13.5801</d>
<d>13.46329</d>
<d>13.429</d>
<d>13.2757</d>
<d>13.03729</d>
<d>12.81426</d>
<d>12.82596</d>
<d>13.10199</d>
<d>12.74379</d>
<d>12.94284</d>
<d/>
<d>6.909107</d>
<d>6.896776</d>
<d>7.024927</d>
<d>7.185294</d>
<d>7.258568</d>
<d>7.358263</d>
<d>7.630522</d>
<d>7.927674</d>
<d>8.269306</d>
<d>8.525986</d>
<d/>
<d>10.35571</d>
<d>10.73201</d>
<d>11.07909</d>
<d>11.33931</d>
<d>11.52233</d>
<d>11.58994</d>
<d>11.66124</d>
<d>11.72643</d>
<d>11.87398</d>
<d>12.22846</d>
</Subcolumn>
</YColumn>
<YColumn Width="94" Decimals="6" Subcolumns="1">
<Title>MAP (AV)</Title>
<Subcolumn>
<d/>
<d/>
<d/>
<d/>
<d/>
<d/>
<d/>
<d/>
<d/>
<d/>
<d>63.37</d>
<d/>
<d/>
<d/>
<d/>
<d/>
<d/>
<d/>
<d/>
<d/>
<d/>
<d>70.02</d>
<d/>
<d/>
<d/>
<d/>
<d/>
<d/>
<d/>
<d/>
<d/>
<d/>
<d>63.7</d>
</Subcolumn>
</YColumn>
<YColumn Width="94" Decimals="6" Subcolumns="1">
<Title>CVP (AV)</Title>
<Subcolumn>
<d/>
<d/>
<d/>
<d/>
<d/>
<d/>
<d/>
<d/>
<d/>
<d/>
<d>6.41</d>
<d/>
<d/>
<d/>
<d/>
<d/>
<d/>
<d/>
<d/>
<d/>
<d/>
<d>8.6</d>
<d/>
<d/>
<d/>
<d/>
<d/>
<d/>
<d/>
<d/>
<d/>
<d/>
<d>6.42</d>
</Subcolumn>
</YColumn>
<YColumn Width="94" Decimals="6" Subcolumns="1">
<Title>VT (AV)</Title>
<Subcolumn>
<d/>
<d/>
<d/>
<d/>
<d/>
<d/>
<d/>
<d/>
<d/>
<d/>
<d>6.568421</d>
<d/>
<d/>
<d/>
<d/>
<d/>
<d/>
<d/>
<d/>
<d/>
<d/>
<d>6.568421</d>
<d/>
<d/>
<d/>
<d/>
<d/>
<d/>
<d/>
<d/>
<d/>
<d/>
<d>6.587368</d>
</Subcolumn>
</YColumn>
<YColumn Width="94" Decimals="9" Subcolumns="1">
<Title>SPER (AV)</Title>
<Subcolumn>
<d/>
<d/>
<d/>
<d/>
<d/>
<d/>
<d/>
<d/>
<d/>
<d/>
<d>13.12142</d>
<d/>
<d/>
<d/>
<d/>
<d/>
<d/>
<d/>
<d/>
<d/>
<d/>
<d>7.498642</d>
<d/>
<d/>
<d/>
<d/>
<d/>
<d/>
<d/>
<d/>
<d/>
<d/>
<d>11.41085</d>
</Subcolumn>
</YColumn>
<YColumn Width="90" Decimals="9" Subcolumns="1">
<Title>BETA</Title>
<Subcolumn>
<d/>
<d/>
<d/>
<d/>
<d/>
<d/>
<d/>
<d/>
<d/>
<d/>
<d>1.99765</d>
<d/>
<d/>
<d/>
<d/>
<d/>
<d/>
<d/>
<d/>
<d/>
<d/>
<d>1.14162</d>
<d/>
<d/>
<d/>
<d/>
<d/>
<d/>
<d/>
<d/>
<d/>
<d/>
<d>1.73223</d>
</Subcolumn>
</YColumn>
<YColumn Width="94" Decimals="6" Subcolumns="1">
<Title>MAP DIFF(%)</Title>
<Subcolumn>
<d/>
<d/>
<d/>
<d/>
<d/>
<d/>
<d/>
<d/>
<d/>
<d/>
<d/>
<d/>
<d/>
<d/>
<d/>
<d/>
<d/>
<d/>
<d/>
<d/>
<d/>
<d>10.49</d>
<d/>
<d/>
<d/>
<d/>
<d/>
<d/>
<d/>
<d/>
<d/>
<d/>
<d>-9.03</d>
</Subcolumn>
</YColumn>
<YColumn Width="94" Decimals="2" Subcolumns="1">
<Title>BETA DIFF</Title>
<Subcolumn>
<d/>
<d/>
<d/>
<d/>
<d/>
<d/>
<d/>
<d/>
<d/>
<d/>
<d/>
<d/>
<d/>
<d/>
<d/>
<d/>
<d/>
<d/>
<d/>
<d/>
<d/>
<d>-0.86</d>
<d/>
<d/>
<d/>
<d/>
<d/>
<d/>
<d/>
<d/>
<d/>
<d/>
<d>0.59</d>
</Subcolumn>
</YColumn>
<YColumn Width="94" Decimals="2" Subcolumns="1">
<Title>CVP (DIFF)</Title>
<Subcolumn>
<d/>
<d/>
<d/>
<d/>
<d/>
<d/>
<d/>
<d/>
<d/>
<d/>
<d/>
<d/>
<d/>
<d/>
<d/>
<d/>
<d/>
<d/>
<d/>
<d/>
<d/>
<d>2.19</d>
<d/>
<d/>
<d/>
<d/>
<d/>
<d/>
<d/>
<d/>
<d/>
<d/>
<d>-2.18</d>
</Subcolumn>
</YColumn>
</Table>
<Table ID="Table56" XFormat="none" TableType="OneWay" EVFormat="AsteriskAfterNumber">
<Title>P25</Title>
<RowTitlesColumn Width="93">
<Subcolumn>
<d>RAW DATA</d>
<d/>
<d/>
<d/>
<d/>
<d/>
<d/>
<d/>
<d/>
<d/>
<d/>
<d/>
<d/>
<d/>
<d/>
<d/>
<d/>
<d/>
<d/>
<d/>
<d/>
<d/>
<d/>
<d/>
<d/>
<d/>
<d/>
<d/>
<d/>
<d/>
<d/>
<d/>
<d/>
<d>Beta (INIT) vs MAP DIFF (%)</d>
<d/>
<d>Beta (DIFF) vs MAP DIFF (%)</d>
<d/>
<d/>
<d>Beta (INIT) vs Beta (DIFF)</d>
<d/>
<d>Mean VT</d>
<d/>
<d>CVP (DIFF) vs MAP DIFF (%)</d>
</Subcolumn>
</RowTitlesColumn>
<YColumn Width="94" Decimals="6" Subcolumns="1">
<Title>MAP</Title>
<Subcolumn>
<d>53.6</d>
<d>53.6</d>
<d>53.7</d>
<d>53.6</d>
<d>53.5</d>
<d>53.3</d>
<d>53.1</d>
<d>52.8</d>
<d>52.7</d>
<d>52.6</d>
<d/>
<d>57.3</d>
<d>57.9</d>
<d>58.4</d>
<d>58.9</d>
<d>59.4</d>
<d>59.7</d>
<d>60</d>
<d>60.3</d>
<d>60.5</d>
<d>60.7</d>
<d/>
<d>54</d>
<d>53.5</d>
<d>53.1</d>
<d>52.7</d>
<d>52.4</d>
<d>52</d>
<d>51.6</d>
<d>51.2</d>
<d>50.8</d>
<d>50.4</d>
<d/>
<d>1.931156</d>
<d/>
<d>-0.86997</d>
<d>0.325785</d>
<d/>
<d>1.931156</d>
<d/>
<d>5.857222</d>
<d/>
<d>1.94</d>
<d>-1.35</d>
</Subcolumn>
</YColumn>
<YColumn Width="94" Decimals="6" Subcolumns="1">
<Title>CVP</Title>
<Subcolumn>
<d>3.6</d>
<d>3.6</d>
<d>3.6</d>
<d>3.6</d>
<d>3.6</d>
<d>3.6</d>
<d>3.6</d>
<d>3.6</d>
<d>3.6</d>
<d>3.6</d>
<d/>
<d>5.6</d>
<d>5.6</d>
<d>5.6</d>
<d>5.6</d>
<d>5.5</d>
<d>5.5</d>
<d>5.5</d>
<d>5.5</d>
<d>5.5</d>
<d>5.5</d>
<d/>
<d>4.4</d>
<d>4.4</d>
<d>4.4</d>
<d>4.1</d>
<d>4.1</d>
<d>4.1</d>
<d>4.1</d>
<d>4.1</d>
<d>4.1</d>
<d>4.1</d>
<d/>
<d>11.38028</d>
<d/>
<d>11.38028</d>
<d>-12.0384</d>
<d/>
<d>-0.86997</d>
<d/>
<d/>
<d/>
<d>11.38028</d>
<d>-12.0384</d>
</Subcolumn>
</YColumn>
<YColumn Width="94" Decimals="6" Subcolumns="1">
<Title>VT</Title>
<Subcolumn>
<d>5.85</d>
<d>5.816667</d>
<d>5.816667</d>
<d>5.816667</d>
<d>5.816667</d>
<d>5.816667</d>
<d>5.883333</d>
<d>5.883333</d>
<d>5.883333</d>
<d>5.883333</d>
<d/>
<d>5.883333</d>
<d>5.883333</d>
<d>5.883333</d>
<d>5.883333</d>
<d>5.883333</d>
<d>5.883333</d>
<d>5.883333</d>
<d>5.883333</d>
<d>5.883333</d>
<d>5.833333</d>
<d/>
<d>5.85</d>
<d>5.85</d>
<d>5.85</d>
<d>5.85</d>
<d>5.85</d>
<d>5.85</d>
<d>5.85</d>
<d>5.85</d>
<d>5.833333</d>
<d>5.833333</d>
</Subcolumn>
</YColumn>
<YColumn Width="94" Decimals="6" Subcolumns="1">
<Title>SPER</Title>
<Subcolumn>
<d>10.18932</d>
<d>10.5062</d>
<d>10.88382</d>
<d>11.27097</d>
<d>11.62462</d>
<d>11.77317</d>
<d>11.80311</d>
<d>11.73925</d>
<d>11.63574</d>
<d>11.48206</d>
<d/>
<d>7.30286</d>
<d>7.462045</d>
<d>6.362761</d>
<d>5.667584</d>
<d>5.742667</d>
<d>5.80416</d>
<d>5.986888</d>
<d>6.286742</d>
<d>5.941068</d>
<d>5.823031</d>
<d/>
<d>8.581598</d>
<d>9.652663</d>
<d>9.074248</d>
<d>8.082409</d>
<d>7.994186</d>
<d>7.74914</d>
<d>7.527827</d>
<d>7.468101</d>
<d>7.470423</d>
<d>7.490711</d>
</Subcolumn>
</YColumn>
<YColumn Width="94" Decimals="6" Subcolumns="1">
<Title>MAP (AV)</Title>
<Subcolumn>
<d/>
<d/>
<d/>
<d/>
<d/>
<d/>
<d/>
<d/>
<d/>
<d/>
<d>53.25</d>
<d/>
<d/>
<d/>
<d/>
<d/>
<d/>
<d/>
<d/>
<d/>
<d/>
<d>59.31</d>
<d/>
<d/>
<d/>
<d/>
<d/>
<d/>
<d/>
<d/>
<d/>
<d/>
<d>52.17</d>
</Subcolumn>
</YColumn>
<YColumn Width="94" Decimals="6" Subcolumns="1">
<Title>CVP (AV)</Title>
<Subcolumn>
<d/>
<d/>
<d/>
<d/>
<d/>
<d/>
<d/>
<d/>
<d/>
<d/>
<d>3.6</d>
<d/>
<d/>
<d/>
<d/>
<d/>
<d/>
<d/>
<d/>
<d/>
<d/>
<d>5.54</d>
<d/>
<d/>
<d/>
<d/>
<d/>
<d/>
<d/>
<d/>
<d/>
<d/>
<d>4.19</d>
</Subcolumn>
</YColumn>
<YColumn Width="94" Decimals="6" Subcolumns="1">
<Title>VT (AV)</Title>
<Subcolumn>
<d/>
<d/>
<d/>
<d/>
<d/>
<d/>
<d/>
<d/>
<d/>
<d/>
<d>5.846667</d>
<d/>
<d/>
<d/>
<d/>
<d/>
<d/>
<d/>
<d/>
<d/>
<d/>
<d>5.878333</d>
<d/>
<d/>
<d/>
<d/>
<d/>
<d/>
<d/>
<d/>
<d/>
<d/>
<d>5.846667</d>
</Subcolumn>
</YColumn>
<YColumn Width="94" Decimals="9" Subcolumns="1">
<Title>SPER (AV)</Title>
<Subcolumn>
<d/>
<d/>
<d/>
<d/>
<d/>
<d/>
<d/>
<d/>
<d/>
<d/>
<d>11.29082</d>
<d/>
<d/>
<d/>
<d/>
<d/>
<d/>
<d/>
<d/>
<d/>
<d/>
<d>6.237981</d>
<d/>
<d/>
<d/>
<d/>
<d/>
<d/>
<d/>
<d/>
<d/>
<d/>
<d>8.109131</d>
</Subcolumn>
</YColumn>
<YColumn Width="94" Decimals="9" Subcolumns="1">
<Title>BETA</Title>
<Subcolumn>
<d/>
<d/>
<d/>
<d/>
<d/>
<d/>
<d/>
<d/>
<d/>
<d/>
<d>1.931156</d>
<d/>
<d/>
<d/>
<d/>
<d/>
<d/>
<d/>
<d/>
<d/>
<d/>
<d>1.061182</d>
<d/>
<d/>
<d/>
<d/>
<d/>
<d/>
<d/>
<d/>
<d/>
<d/>
<d>1.386966</d>
</Subcolumn>
</YColumn>
<YColumn Width="94" Decimals="6" Subcolumns="1">
<Title>MAP DIFF(%)</Title>
<Subcolumn>
<d/>
<d/>
<d/>
<d/>
<d/>
<d/>
<d/>
<d/>
<d/>
<d/>
<d/>
<d/>
<d/>
<d/>
<d/>
<d/>
<d/>
<d/>
<d/>
<d/>
<d/>
<d>11.38028</d>
<d/>
<d/>
<d/>
<d/>
<d/>
<d/>
<d/>
<d/>
<d/>
<d/>
<d>-12.0384</d>
</Subcolumn>
</YColumn>
<YColumn Width="94" Decimals="6" Subcolumns="1">
<Title>BETA DIFF</Title>
<Subcolumn>
<d/>
<d/>
<d/>
<d/>
<d/>
<d/>
<d/>
<d/>
<d/>
<d/>
<d/>
<d/>
<d/>
<d/>
<d/>
<d/>
<d/>
<d/>
<d/>
<d/>
<d/>
<d>-0.86997</d>
<d/>
<d/>
<d/>
<d/>
<d/>
<d/>
<d/>
<d/>
<d/>
<d/>
<d>0.325785</d>
</Subcolumn>
</YColumn>
<YColumn Width="94" Decimals="5" Subcolumns="1">
<Title>CVP DIFF</Title>
<Subcolumn>
<d/>
<d/>
<d/>
<d/>
<d/>
<d/>
<d/>
<d/>
<d/>
<d/>
<d/>
<d/>
<d/>
<d/>
<d/>
<d/>
<d/>
<d/>
<d/>
<d/>
<d/>
<d>1.94</d>
<d/>
<d/>
<d/>
<d/>
<d/>
<d/>
<d/>
<d/>
<d/>
<d/>
<d>-1.35</d>
</Subcolumn>
</YColumn>
</Table>
<Table ID="Table57" XFormat="none" TableType="OneWay" EVFormat="AsteriskAfterNumber">
<Title>P26</Title>
<YColumn Width="140" Decimals="6" Subcolumns="1">
<Title>MAP</Title>
<Subcolumn>
<d>67.2</d>
<d>67.2</d>
<d>67.2</d>
<d>67.2</d>
<d>67.5</d>
<d>67.4</d>
<d>67.4</d>
<d>67.4</d>
<d>67.4</d>
<d>67.4</d>
<d/>
<d>73</d>
<d>73.2</d>
<d>73.4</d>
<d>73.6</d>
<d>73.7</d>
<d>73.8</d>
<d>74.1</d>
<d>74.2</d>
<d>74.2</d>
<d>74.3</d>
<d/>
<d>66.7</d>
<d>66.4</d>
<d>66.2</d>
<d>66.2</d>
<d>66.2</d>
<d>66.2</d>
<d>66.2</d>
<d>66.1</d>
<d>65.8</d>
<d>65.8</d>
<d/>
<d/>
<d/>
<d>1.688182</d>
<d/>
<d>-0.7884</d>
<d>0.904287</d>
<d/>
<d>1.688182</d>
<d/>
<d>7.047887</d>
<d/>
<d>0.92</d>
<d>-1.26</d>
</Subcolumn>
</YColumn>
<YColumn Width="140" Decimals="6" Subcolumns="1">
<Title>CVP</Title>
<Subcolumn>
<d>2.5</d>
<d>2.5</d>
<d>2.5</d>
<d>2.5</d>
<d>2.5</d>
<d>2.6</d>
<d>2.6</d>
<d>2.6</d>
<d>2.6</d>
<d>2.6</d>
<d/>
<d>3.6</d>
<d>3.5</d>
<d>3.5</d>
<d>3.5</d>
<d>3.5</d>
<d>3.5</d>
<d>3.4</d>
<d>3.4</d>
<d>3.4</d>
<d>3.4</d>
<d/>
<d>2.2</d>
<d>2.2</d>
<d>2.2</d>
<d>2.2</d>
<d>2.2</d>
<d>2.2</d>
<d>2.2</d>
<d>2.2</d>
<d>2.2</d>
<d>2.3</d>
<d/>
<d/>
<d/>
<d>9.535126</d>
<d/>
<d>9.535126</d>
<d>-10.2644</d>
<d/>
<d>-0.7884</d>
<d/>
<d/>
<d/>
<d>9.535126</d>
<d>-10.2644</d>
</Subcolumn>
</YColumn>
<YColumn Width="140" Decimals="6" Subcolumns="1">
<Title>VT</Title>
<Subcolumn>
<d>7.042254</d>
<d>7.042254</d>
<d>7.042254</d>
<d>7.042254</d>
<d>7.042254</d>
<d>7.028169</d>
<d>7.028169</d>
<d>7.028169</d>
<d>7.028169</d>
<d>7.028169</d>
<d/>
<d>7.042254</d>
<d>7.042254</d>
<d>7.042254</d>
<d>7.042254</d>
<d>7.042254</d>
<d>7.042254</d>
<d>7.056338</d>
<d>7.056338</d>
<d>7.056338</d>
<d>7.056338</d>
<d/>
<d>7.070423</d>
<d>7.070423</d>
<d>7.070423</d>
<d>7.070423</d>
<d>7.056338</d>
<d>7.056338</d>
<d>7.056338</d>
<d>7.056338</d>
<d>7.056338</d>
<d>7.042254</d>
</Subcolumn>
</YColumn>
<YColumn Width="140" Decimals="6" Subcolumns="1">
<Title>SPER</Title>
<Subcolumn>
<d>11.78539</d>
<d>11.86866</d>
<d>11.9041</d>
<d>11.91441</d>
<d>11.91487</d>
<d>11.90083</d>
<d>11.88681</d>
<d>11.87065</d>
<d>11.86219</d>
<d>11.85929</d>
<d/>
<d>6.263519</d>
<d>6.291355</d>
<d>6.309779</d>
<d>6.318546</d>
<d>6.320595</d>
<d>6.327733</d>
<d>6.354023</d>
<d>6.388733</d>
<d>6.413323</d>
<d>6.428274</d>
<d/>
<d>12.17332</d>
<d>12.27676</d>
<d>12.41683</d>
<d>12.57264</d>
<d>12.73183</d>
<d>12.87451</d>
<d>12.99056</d>
<d>13.07467</d>
<d>13.115</d>
<d>13.15155</d>
</Subcolumn>
</YColumn>
<YColumn Width="140" Decimals="6" Subcolumns="1">
<Title>MAP (AV)</Title>
<Subcolumn>
<d/>
<d/>
<d/>
<d/>
<d/>
<d/>
<d/>
<d/>
<d/>
<d/>
<d>67.33</d>
<d/>
<d/>
<d/>
<d/>
<d/>
<d/>
<d/>
<d/>
<d/>
<d/>
<d>73.75</d>
<d/>
<d/>
<d/>
<d/>
<d/>
<d/>
<d/>
<d/>
<d/>
<d/>
<d>66.18</d>
</Subcolumn>
</YColumn>
<YColumn Width="140" Decimals="6" Subcolumns="1">
<Title>VT (AV)</Title>
<Subcolumn>
<d/>
<d/>
<d/>
<d/>
<d/>
<d/>
<d/>
<d/>
<d/>
<d/>
<d>7.035211</d>
<d/>
<d/>
<d/>
<d/>
<d/>
<d/>
<d/>
<d/>
<d/>
<d/>
<d>7.047887</d>
<d/>
<d/>
<d/>
<d/>
<d/>
<d/>
<d/>
<d/>
<d/>
<d/>
<d>7.060563</d>
</Subcolumn>
</YColumn>
<YColumn Width="140" Decimals="6" Subcolumns="1">
<Title>SPER (AV)</Title>
<Subcolumn>
<d/>
<d/>
<d/>
<d/>
<d/>
<d/>
<d/>
<d/>
<d/>
<d/>
<d>11.87672</d>
<d/>
<d/>
<d/>
<d/>
<d/>
<d/>
<d/>
<d/>
<d/>
<d/>
<d>6.341588</d>
<d/>
<d/>
<d/>
<d/>
<d/>
<d/>
<d/>
<d/>
<d/>
<d/>
<d>12.73777</d>
</Subcolumn>
</YColumn>
<YColumn Width="140" Decimals="9" Subcolumns="1">
<Title>BETA</Title>
<Subcolumn>
<d/>
<d/>
<d/>
<d/>
<d/>
<d/>
<d/>
<d/>
<d/>
<d/>
<d>1.688182</d>
<d/>
<d/>
<d/>
<d/>
<d/>
<d/>
<d/>
<d/>
<d/>
<d/>
<d>0.899786</d>
<d/>
<d/>
<d/>
<d/>
<d/>
<d/>
<d/>
<d/>
<d/>
<d/>
<d>1.804072</d>
</Subcolumn>
</YColumn>
<YColumn Width="140" Decimals="9" Subcolumns="1">
<Title>MAP DIFF (%)</Title>
<Subcolumn>
<d/>
<d/>
<d/>
<d/>
<d/>
<d/>
<d/>
<d/>
<d/>
<d/>
<d/>
<d/>
<d/>
<d/>
<d/>
<d/>
<d/>
<d/>
<d/>
<d/>
<d/>
<d>9.535126</d>
<d/>
<d/>
<d/>
<d/>
<d/>
<d/>
<d/>
<d/>
<d/>
<d/>
<d>-10.2644</d>
</Subcolumn>
</YColumn>
<YColumn Width="140" Decimals="6" Subcolumns="1">
<Title>BETA DIFF</Title>
<Subcolumn>
<d/>
<d/>
<d/>
<d/>
<d/>
<d/>
<d/>
<d/>
<d/>
<d/>
<d/>
<d/>
<d/>
<d/>
<d/>
<d/>
<d/>
<d/>
<d/>
<d/>
<d/>
<d>-0.7884</d>
<d/>
<d/>
<d/>
<d/>
<d/>
<d/>
<d/>
<d/>
<d/>
<d/>
<d>0.904287</d>
</Subcolumn>
</YColumn>
<YColumn Width="110" Decimals="2" Subcolumns="1">
<Title>CVP (AV)</Title>
<Subcolumn>
<d/>
<d/>
<d/>
<d/>
<d/>
<d/>
<d/>
<d/>
<d/>
<d/>
<d>2.55</d>
<d/>
<d/>
<d/>
<d/>
<d/>
<d/>
<d/>
<d/>
<d/>
<d/>
<d>3.47</d>
<d/>
<d/>
<d/>
<d/>
<d/>
<d/>
<d/>
<d/>
<d/>
<d/>
<d>2.21</d>
</Subcolumn>
</YColumn>
<YColumn Width="110" Decimals="2" Subcolumns="1">
<Title>CVP(DIFF)</Title>
<Subcolumn>
<d/>
<d/>
<d/>
<d/>
<d/>
<d/>
<d/>
<d/>
<d/>
<d/>
<d/>
<d/>
<d/>
<d/>
<d/>
<d/>
<d/>
<d/>
<d/>
<d/>
<d/>
<d>0.92</d>
<d/>
<d/>
<d/>
<d/>
<d/>
<d/>
<d/>
<d/>
<d/>
<d/>
<d>-1.26</d>
</Subcolumn>
</YColumn>
</Table>
<Table ID="Table61" XFormat="none" TableType="OneWay" EVFormat="AsteriskAfterNumber">
<Title>P27</Title>
<RowTitlesColumn Width="214">
<Subcolumn>
<d>RAW DATA</d>
<d/>
<d/>
<d/>
<d/>
<d/>
<d/>
<d/>
<d/>
<d/>
<d/>
<d/>
<d/>
<d/>
<d/>
<d/>
<d/>
<d/>
<d/>
<d/>
<d/>
<d/>
<d/>
<d/>
<d/>
<d/>
<d/>
<d/>
<d/>
<d/>
<d/>
<d/>
<d/>
<d>Beta (INIT) vs MAP DIFF (%)</d>
<d/>
<d>Beta (DIFF) vs MAP DIFF (%)</d>
<d/>
<d/>
<d>Beta (INIT) vs Beta (DIFF)</d>
<d/>
<d>Mean VT</d>
<d/>
<d>CVP (DIFF) vs MAP DIFF (%)</d>
</Subcolumn>
</RowTitlesColumn>
<YColumn Width="110" Decimals="6" Subcolumns="1">
<Title>MAP</Title>
<Subcolumn>
<d>53.7</d>
<d>53.7</d>
<d>53.8</d>
<d>54.1</d>
<d>54.3</d>
<d>54.6</d>
<d>54.9</d>
<d>55.2</d>
<d>55.7</d>
<d>56.2</d>
<d/>
<d>66</d>
<d>65.9</d>
<d>65.8</d>
<d>65.8</d>
<d>65.7</d>
<d>65.6</d>
<d>65.6</d>
<d>65.4</d>
<d>65.1</d>
<d>64.7</d>
<d/>
<d>54.6</d>
<d>54.5</d>
<d>54.3</d>
<d>54.2</d>
<d>54</d>
<d>53.9</d>
<d>53.7</d>
<d>53.5</d>
<d>53.4</d>
<d>53.2</d>
<d/>
<d>3.827598</d>
<d/>
<d>-2.47853</d>
<d>1.139713</d>
<d/>
<d>3.827598</d>
<d/>
<d>6.790217</d>
<d/>
<d>2.2</d>
<d>-1.88</d>
</Subcolumn>
</YColumn>
<YColumn Width="110" Decimals="6" Subcolumns="1">
<Title>CVP</Title>
<Subcolumn>
<d>2.3</d>
<d>2.3</d>
<d>2.3</d>
<d>2.3</d>
<d>2.3</d>
<d>2.3</d>
<d>2.3</d>
<d>2.3</d>
<d>2.3</d>
<d>2.3</d>
<d/>
<d>4.5</d>
<d>4.5</d>
<d>4.5</d>
<d>4.5</d>
<d>4.5</d>
<d>4.5</d>
<d>4.5</d>
<d>4.5</d>
<d>4.5</d>
<d>4.5</d>
<d/>
<d>2.8</d>
<d>2.6</d>
<d>2.6</d>
<d>2.6</d>
<d>2.6</d>
<d>2.6</d>
<d>2.6</d>
<d>2.6</d>
<d>2.6</d>
<d>2.6</d>
<d/>
<d>20.02929</d>
<d/>
<d>20.02929</d>
<d>-17.7395</d>
<d/>
<d>-2.47853</d>
<d/>
<d/>
<d/>
<d>20.02929</d>
<d>-17.7395</d>
</Subcolumn>
</YColumn>
<YColumn Width="110" Decimals="6" Subcolumns="1">
<Title>VT</Title>
<Subcolumn>
<d>6.793478</d>
<d>6.793478</d>
<d>6.793478</d>
<d>6.793478</d>
<d>6.793478</d>
<d>6.793478</d>
<d>6.793478</d>
<d>6.793478</d>
<d>6.793478</d>
<d>6.793478</d>
<d/>
<d>6.782609</d>
<d>6.782609</d>
<d>6.782609</d>
<d>6.782609</d>
<d>6.782609</d>
<d>6.782609</d>
<d>6.782609</d>
<d>6.782609</d>
<d>6.782609</d>
<d>6.782609</d>
<d/>
<d>6.804348</d>
<d>6.793478</d>
<d>6.793478</d>
<d>6.793478</d>
<d>6.793478</d>
<d>6.793478</d>
<d>6.793478</d>
<d>6.793478</d>
<d>6.793478</d>
<d>6.793478</d>
</Subcolumn>
</YColumn>
<YColumn Width="110" Decimals="6" Subcolumns="1">
<Title>SPER</Title>
<Subcolumn>
<d>27.24355</d>
<d>27.45625</d>
<d>27.30102</d>
<d>26.91956</d>
<d>26.57282</d>
<d>26.43215</d>
<d>24.17005</d>
<d>24.54697</d>
<d>25.02407</d>
<d>24.36057</d>
<d/>
<d>8.677856</d>
<d>8.763523</d>
<d>8.865519</d>
<d>9.033718</d>
<d>9.264554</d>
<d>9.582447</d>
<d>9.560579</d>
<d>9.271036</d>
<d>9.203357</d>
<d>9.279415</d>
<d/>
<d>17.19973</d>
<d>17.20345</d>
<d>17.09697</d>
<d>16.9158</d>
<d>16.71135</d>
<d>16.54607</d>
<d>16.48475</d>
<d>16.63549</d>
<d>16.90628</d>
<d>17.40199</d>
</Subcolumn>
</YColumn>
<YColumn Width="110" Decimals="6" Subcolumns="1">
<Title>MAP (AV)</Title>
<Subcolumn>
<d/>
<d/>
<d/>
<d/>
<d/>
<d/>
<d/>
<d/>
<d/>
<d/>
<d>54.62</d>
<d/>
<d/>
<d/>
<d/>
<d/>
<d/>
<d/>
<d/>
<d/>
<d/>
<d>65.56</d>
<d/>
<d/>
<d/>
<d/>
<d/>
<d/>
<d/>
<d/>
<d/>
<d/>
<d>53.93</d>
</Subcolumn>
</YColumn>
<YColumn Width="110" Decimals="6" Subcolumns="1">
<Title>CVP (AV)</Title>
<Subcolumn>
<d/>
<d/>
<d/>
<d/>
<d/>
<d/>
<d/>
<d/>
<d/>
<d/>
<d>2.3</d>
<d/>
<d/>
<d/>
<d/>
<d/>
<d/>
<d/>
<d/>
<d/>
<d/>
<d>4.5</d>
<d/>
<d/>
<d/>
<d/>
<d/>
<d/>
<d/>
<d/>
<d/>
<d/>
<d>2.62</d>
</Subcolumn>
</YColumn>
<YColumn Width="110" Decimals="6" Subcolumns="1">
<Title>VT (AV)</Title>
<Subcolumn>
<d/>
<d/>
<d/>
<d/>
<d/>
<d/>
<d/>
<d/>
<d/>
<d/>
<d>6.793478</d>
<d/>
<d/>
<d/>
<d/>
<d/>
<d/>
<d/>
<d/>
<d/>
<d/>
<d>6.782609</d>
<d/>
<d/>
<d/>
<d/>
<d/>
<d/>
<d/>
<d/>
<d/>
<d/>
<d>6.794565</d>
</Subcolumn>
</YColumn>
<YColumn Width="114" Decimals="9" Subcolumns="1">
<Title>SPER (AV)</Title>
<Subcolumn>
<d/>
<d/>
<d/>
<d/>
<d/>
<d/>
<d/>
<d/>
<d/>
<d/>
<d>26.0027</d>
<d/>
<d/>
<d/>
<d/>
<d/>
<d/>
<d/>
<d/>
<d/>
<d/>
<d>9.150201</d>
<d/>
<d/>
<d/>
<d/>
<d/>
<d/>
<d/>
<d/>
<d/>
<d/>
<d>16.91019</d>
</Subcolumn>
</YColumn>
<YColumn Width="110" Decimals="9" Subcolumns="1">
<Title>BETA</Title>
<Subcolumn>
<d/>
<d/>
<d/>
<d/>
<d/>
<d/>
<d/>
<d/>
<d/>
<d/>
<d>3.827598</d>
<d/>
<d/>
<d/>
<d/>
<d/>
<d/>
<d/>
<d/>
<d/>
<d/>
<d>1.349068</d>
<d/>
<d/>
<d/>
<d/>
<d/>
<d/>
<d/>
<d/>
<d/>
<d/>
<d>2.488781</d>
</Subcolumn>
</YColumn>
<YColumn Width="110" Decimals="6" Subcolumns="1">
<Title>MAP DIFF(%)</Title>
<Subcolumn>
<d/>
<d/>
<d/>
<d/>
<d/>
<d/>
<d/>
<d/>
<d/>
<d/>
<d/>
<d/>
<d/>
<d/>
<d/>
<d/>
<d/>
<d/>
<d/>
<d/>
<d/>
<d>20.02929</d>
<d/>
<d/>
<d/>
<d/>
<d/>
<d/>
<d/>
<d/>
<d/>
<d/>
<d>-17.7395</d>
</Subcolumn>
</YColumn>
<YColumn Width="110" Decimals="6" Subcolumns="1">
<Title>BETA DIFF</Title>
<Subcolumn>
<d/>
<d/>
<d/>
<d/>
<d/>
<d/>
<d/>
<d/>
<d/>
<d/>
<d/>
<d/>
<d/>
<d/>
<d/>
<d/>
<d/>
<d/>
<d/>
<d/>
<d/>
<d>-2.47853</d>
<d/>
<d/>
<d/>
<d/>
<d/>
<d/>
<d/>
<d/>
<d/>
<d/>
<d>1.139713</d>
</Subcolumn>
</YColumn>
<YColumn Width="110" Decimals="2" Subcolumns="1">
<Title>CVP (DIFF)</Title>
<Subcolumn>
<d/>
<d/>
<d/>
<d/>
<d/>
<d/>
<d/>
<d/>
<d/>
<d/>
<d/>
<d/>
<d/>
<d/>
<d/>
<d/>
<d/>
<d/>
<d/>
<d/>
<d/>
<d>2.2</d>
<d/>
<d/>
<d/>
<d/>
<d/>
<d/>
<d/>
<d/>
<d/>
<d/>
<d>-1.88</d>
</Subcolumn>
</YColumn>
</Table>
<Table ID="Table62" XFormat="none" TableType="OneWay" EVFormat="AsteriskAfterNumber">
<Title>P28</Title>
<RowTitlesColumn Width="127">
<Subcolumn>
<d>RAW DATA</d>
<d/>
<d/>
<d/>
<d/>
<d/>
<d/>
<d/>
<d/>
<d/>
<d/>
<d/>
<d/>
<d/>
<d/>
<d/>
<d/>
<d/>
<d/>
<d/>
<d/>
<d/>
<d/>
<d/>
<d/>
<d/>
<d/>
<d/>
<d/>
<d/>
<d/>
<d/>
<d/>
<d>Beta (INIT) vs MAP DIFF (%)</d>
<d/>
<d>Beta (DIFF) vs MAP DIFF (%)</d>
<d/>
<d/>
<d>Beta (INIT) vs Beta (DIFF)</d>
<d/>
<d>Mean VT</d>
<d/>
<d>CVP (DIFF) vs MAP DIFF (%)</d>
</Subcolumn>
</RowTitlesColumn>
<YColumn Width="152" Decimals="6" Subcolumns="1">
<Title>MAP</Title>
<Subcolumn>
<d>76.6</d>
<d>76.8</d>
<d>77</d>
<d>77.1</d>
<d>77.3</d>
<d>77.5</d>
<d>77.7</d>
<d>77.8</d>
<d>77.9</d>
<d>78</d>
<d/>
<d>84</d>
<d>84.1</d>
<d>84.3</d>
<d>84.5</d>
<d>84.6</d>
<d>84.7</d>
<d>84.7</d>
<d>84.7</d>
<d>84.6</d>
<d>84.6</d>
<d/>
<d>82.5</d>
<d>82.5</d>
<d>82.3</d>
<d>82.2</d>
<d>82.1</d>
<d>82.2</d>
<d>82.3</d>
<d>82.4</d>
<d>82.5</d>
<d>82.6</d>
<d/>
<d>2.054644</d>
<d/>
<d>-0.61832</d>
<d>0.235984</d>
<d/>
<d>2.054644</d>
<d/>
<d>6.974031</d>
<d/>
<d>0.55</d>
<d>-0.87</d>
</Subcolumn>
</YColumn>
<YColumn Width="152" Decimals="6" Subcolumns="1">
<Title>CVP</Title>
<Subcolumn>
<d>4.5</d>
<d>4.5</d>
<d>4.5</d>
<d>4.5</d>
<d>4.5</d>
<d>5</d>
<d>5</d>
<d>5</d>
<d>5</d>
<d>5</d>
<d/>
<d>5.3</d>
<d>5.3</d>
<d>5.3</d>
<d>5.3</d>
<d>5.3</d>
<d>5.3</d>
<d>5.3</d>
<d>5.3</d>
<d>5.3</d>
<d>5.3</d>
<d/>
<d>4.5</d>
<d>4.5</d>
<d>4.5</d>
<d>4.5</d>
<d>4.4</d>
<d>4.4</d>
<d>4.4</d>
<d>4.4</d>
<d>4.4</d>
<d>4.3</d>
<d/>
<d>8.461538</d>
<d/>
<d>8.461538</d>
<d>-2.36407</d>
<d/>
<d>-0.61832</d>
<d/>
<d/>
<d/>
<d>8.461538</d>
<d>-2.36407</d>
</Subcolumn>
</YColumn>
<YColumn Width="152" Decimals="6" Subcolumns="1">
<Title>VT</Title>
<Subcolumn>
<d>6.953488</d>
<d>6.953488</d>
<d>6.953488</d>
<d>6.953488</d>
<d>6.953488</d>
<d>6.965116</d>
<d>6.965116</d>
<d>6.965116</d>
<d>6.965116</d>
<d>6.965116</d>
<d/>
<d>6.965116</d>
<d>6.965116</d>
<d>6.965116</d>
<d>6.965116</d>
<d>6.976744</d>
<d>6.976744</d>
<d>6.976744</d>
<d>6.976744</d>
<d>6.976744</d>
<d>7.046512</d>
<d/>
<d>6.965116</d>
<d>6.965116</d>
<d>6.965116</d>
<d>6.965116</d>
<d>7</d>
<d>7</d>
<d>7</d>
<d>7</d>
<d>7</d>
<d>6.976744</d>
</Subcolumn>
</YColumn>
<YColumn Width="152" Decimals="6" Subcolumns="1">
<Title>SPER</Title>
<Subcolumn>
<d>13.80103</d>
<d>14.12106</d>
<d>14.31135</d>
<d>14.3874</d>
<d>14.40785</d>
<d>14.44487</d>
<d>14.4866</d>
<d>14.47387</d>
<d>14.36741</d>
<d>14.18743</d>
<d/>
<d>9.910554</d>
<d>9.907435</d>
<d>9.896328</d>
<d>9.87143</d>
<d>9.868534</d>
<d>9.906941</d>
<d>9.99289</d>
<d>10.13111</d>
<d>10.30276</d>
<d>10.45428</d>
<d/>
<d>11.18556</d>
<d>11.33724</d>
<d>11.49949</d>
<d>11.65818</d>
<d>11.76484</d>
<d>11.82824</d>
<d>11.8567</d>
<d>11.85435</d>
<d>11.87109</d>
<d>11.93387</d>
</Subcolumn>
</YColumn>
<YColumn Width="152" Decimals="6" Subcolumns="1">
<Title>MAP (AV)</Title>
<Subcolumn>
<d/>
<d/>
<d/>
<d/>
<d/>
<d/>
<d/>
<d/>
<d/>
<d/>
<d>77.37</d>
<d/>
<d/>
<d/>
<d/>
<d/>
<d/>
<d/>
<d/>
<d/>
<d/>
<d>84.48</d>
<d/>
<d/>
<d/>
<d/>
<d/>
<d/>
<d/>
<d/>
<d/>
<d/>
<d>82.36</d>
</Subcolumn>
</YColumn>
<YColumn Width="152" Decimals="6" Subcolumns="1">
<Title>CVP (AV)</Title>
<Subcolumn>
<d/>
<d/>
<d/>
<d/>
<d/>
<d/>
<d/>
<d/>
<d/>
<d/>
<d>4.75</d>
<d/>
<d/>
<d/>
<d/>
<d/>
<d/>
<d/>
<d/>
<d/>
<d/>
<d>5.3</d>
<d/>
<d/>
<d/>
<d/>
<d/>
<d/>
<d/>
<d/>
<d/>
<d/>
<d>4.43</d>
</Subcolumn>
</YColumn>
<YColumn Width="152" Decimals="6" Subcolumns="1">
<Title>VT (AV)</Title>
<Subcolumn>
<d/>
<d/>
<d/>
<d/>
<d/>
<d/>
<d/>
<d/>
<d/>
<d/>
<d>6.959302</d>
<d/>
<d/>
<d/>
<d/>
<d/>
<d/>
<d/>
<d/>
<d/>
<d/>
<d>6.97907</d>
<d/>
<d/>
<d/>
<d/>
<d/>
<d/>
<d/>
<d/>
<d/>
<d/>
<d>6.983721</d>
</Subcolumn>
</YColumn>
<YColumn Width="152" Decimals="6" Subcolumns="1">
<Title>SPER (AV)</Title>
<Subcolumn>
<d/>
<d/>
<d/>
<d/>
<d/>
<d/>
<d/>
<d/>
<d/>
<d/>
<d>14.29889</d>
<d/>
<d/>
<d/>
<d/>
<d/>
<d/>
<d/>
<d/>
<d/>
<d/>
<d>10.02423</d>
<d/>
<d/>
<d/>
<d/>
<d/>
<d/>
<d/>
<d/>
<d/>
<d/>
<d>11.67896</d>
</Subcolumn>
</YColumn>
<YColumn Width="152" Decimals="9" Subcolumns="1">
<Title>BETA</Title>
<Subcolumn>
<d/>
<d/>
<d/>
<d/>
<d/>
<d/>
<d/>
<d/>
<d/>
<d/>
<d>2.054644</d>
<d/>
<d/>
<d/>
<d/>
<d/>
<d/>
<d/>
<d/>
<d/>
<d/>
<d>1.436327</d>
<d/>
<d/>
<d/>
<d/>
<d/>
<d/>
<d/>
<d/>
<d/>
<d/>
<d>1.672311</d>
</Subcolumn>
</YColumn>
<YColumn Width="152" Decimals="9" Subcolumns="1">
<Title>MAP DIFF(%)</Title>
<Subcolumn>
<d/>
<d/>
<d/>
<d/>
<d/>
<d/>
<d/>
<d/>
<d/>
<d/>
<d/>
<d/>
<d/>
<d/>
<d/>
<d/>
<d/>
<d/>
<d/>
<d/>
<d/>
<d>8.461538</d>
<d/>
<d/>
<d/>
<d/>
<d/>
<d/>
<d/>
<d/>
<d/>
<d/>
<d>-2.36407</d>
</Subcolumn>
</YColumn>
<YColumn Width="152" Decimals="6" Subcolumns="1">
<Title>BETA DIFF</Title>
<Subcolumn>
<d/>
<d/>
<d/>
<d/>
<d/>
<d/>
<d/>
<d/>
<d/>
<d/>
<d/>
<d/>
<d/>
<d/>
<d/>
<d/>
<d/>
<d/>
<d/>
<d/>
<d/>
<d>-0.61832</d>
<d/>
<d/>
<d/>
<d/>
<d/>
<d/>
<d/>
<d/>
<d/>
<d/>
<d>0.235984</d>
</Subcolumn>
</YColumn>
<YColumn Width="152" Decimals="2" Subcolumns="1">
<Title>CVP DIFF</Title>
<Subcolumn>
<d/>
<d/>
<d/>
<d/>
<d/>
<d/>
<d/>
<d/>
<d/>
<d/>
<d/>
<d/>
<d/>
<d/>
<d/>
<d/>
<d/>
<d/>
<d/>
<d/>
<d/>
<d>0.55</d>
<d/>
<d/>
<d/>
<d/>
<d/>
<d/>
<d/>
<d/>
<d/>
<d/>
<d>-0.87</d>
</Subcolumn>
</YColumn>
</Table>
<Table ID="Table67" XFormat="none" TableType="OneWay" EVFormat="AsteriskAfterNumber">
<Title>P29</Title>
<RowTitlesColumn Width="214">
<Subcolumn>
<d>RAW DATA</d>
<d/>
<d/>
<d/>
<d/>
<d/>
<d/>
<d/>
<d/>
<d/>
<d/>
<d/>
<d/>
<d/>
<d/>
<d/>
<d/>
<d/>
<d/>
<d/>
<d/>
<d/>
<d/>
<d/>
<d/>
<d/>
<d/>
<d/>
<d/>
<d/>
<d/>
<d/>
<d/>
<d>Beta (INIT) vs MAP DIFF (%)</d>
<d/>
<d>Beta (DIFF) vs MAP DIFF (%)</d>
<d/>
<d/>
<d>Beta (INIT) vs Beta (DIFF)</d>
<d/>
<d>Mean VT</d>
<d/>
<d>CVP (DIFF) vs MAP DIFF (%)</d>
</Subcolumn>
</RowTitlesColumn>
<YColumn Width="94" Decimals="6" Subcolumns="1">
<Title>MAP</Title>
<Subcolumn>
<d>66.9</d>
<d>67.3</d>
<d>67.2</d>
<d>67.1</d>
<d>67.3</d>
<d>67.4</d>
<d>67.5</d>
<d>67.5</d>
<d>67.6</d>
<d>67.7</d>
<d/>
<d>79.7</d>
<d>79.8</d>
<d>79.9</d>
<d>80</d>
<d>80</d>
<d>80</d>
<d>79.7</d>
<d>79.5</d>
<d>79.6</d>
<d>79.5</d>
<d/>
<d>67</d>
<d>66.6</d>
<d>66.2</d>
<d>66</d>
<d>66</d>
<d>65.8</d>
<d>65.6</d>
<d>65.4</d>
<d>65.4</d>
<d>65.4</d>
<d/>
<d>4.313033</d>
<d/>
<d>-3.31488</d>
<d>2.615984</d>
<d/>
<d>4.313033</d>
<d/>
<d>6.840639</d>
<d/>
<d>1.09</d>
<d>-0.91</d>
</Subcolumn>
</YColumn>
<YColumn Width="96" Decimals="6" Subcolumns="1">
<Title>CVP</Title>
<Subcolumn>
<d>1.1</d>
<d>1.1</d>
<d>1.1</d>
<d>1.1</d>
<d>1.1</d>
<d>1.1</d>
<d>1.1</d>
<d>1.1</d>
<d>1.1</d>
<d>1.1</d>
<d/>
<d>2.2</d>
<d>2.2</d>
<d>2.2</d>
<d>2.2</d>
<d>2.2</d>
<d>2.2</d>
<d>2.2</d>
<d>2.2</d>
<d>2.2</d>
<d>2.1</d>
<d/>
<d>1.5</d>
<d>1.3</d>
<d>1.3</d>
<d>1.3</d>
<d>1.3</d>
<d>1.3</d>
<d>1.2</d>
<d>1.2</d>
<d>1.2</d>
<d>1.2</d>
<d/>
<d>18.44098</d>
<d/>
<d>18.44098</d>
<d>-17.3373</d>
<d/>
<d>-3.31488</d>
<d/>
<d/>
<d/>
<d>18.44098</d>
<d>-17.3373</d>
</Subcolumn>
</YColumn>
<YColumn Width="94" Decimals="6" Subcolumns="1">
<Title>VT</Title>
<Subcolumn>
<d>6.835616</d>
<d>6.835616</d>
<d>6.835616</d>
<d>6.835616</d>
<d>6.863014</d>
<d>6.863014</d>
<d>6.863014</d>
<d>6.863014</d>
<d>6.863014</d>
<d>6.835616</d>
<d/>
<d>6.849315</d>
<d>6.849315</d>
<d>6.849315</d>
<d>6.849315</d>
<d>6.821918</d>
<d>6.821918</d>
<d>6.821918</d>
<d>6.821918</d>
<d>6.821918</d>
<d>6.821918</d>
<d/>
<d>6.876712</d>
<d>6.835616</d>
<d>6.835616</d>
<d>6.835616</d>
<d>6.835616</d>
<d>6.835616</d>
<d>6.835616</d>
<d>6.835616</d>
<d>6.835616</d>
<d>6.835616</d>
</Subcolumn>
</YColumn>
<YColumn Width="94" Decimals="6" Subcolumns="1">
<Title>SPER</Title>
<Subcolumn>
<d>29.81451</d>
<d>28.90982</d>
<d>28.83881</d>
<d>29.16746</d>
<d>29.5605</d>
<d>29.827</d>
<d>29.79539</d>
<d>29.76974</d>
<d>29.79848</d>
<d>29.93149</d>
<d/>
<d>6.505127</d>
<d>6.599394</d>
<d>6.700106</d>
<d>6.79725</d>
<d>6.900007</d>
<d>7.000376</d>
<d>7.041875</d>
<d>6.907053</d>
<d>6.851568</d>
<d>6.899728</d>
<d/>
<d>19.98484</d>
<d>21.10681</d>
<d>22.18788</d>
<d>23.2736</d>
<d>24.43032</d>
<d>25.61441</d>
<d>26.43929</d>
<d>27.23802</d>
<d>28.04367</d>
<d>28.87813</d>
</Subcolumn>
</YColumn>
<YColumn Width="94" Decimals="6" Subcolumns="1">
<Title>MAP (AV)</Title>
<Subcolumn>
<d/>
<d/>
<d/>
<d/>
<d/>
<d/>
<d/>
<d/>
<d/>
<d/>
<d>67.35</d>
<d/>
<d/>
<d/>
<d/>
<d/>
<d/>
<d/>
<d/>
<d/>
<d/>
<d>79.77</d>
<d/>
<d/>
<d/>
<d/>
<d/>
<d/>
<d/>
<d/>
<d/>
<d/>
<d>65.94</d>
</Subcolumn>
</YColumn>
<YColumn Width="94" Decimals="6" Subcolumns="1">
<Title>CVP (AV)</Title>
<Subcolumn>
<d/>
<d/>
<d/>
<d/>
<d/>
<d/>
<d/>
<d/>
<d/>
<d/>
<d>1.1</d>
<d/>
<d/>
<d/>
<d/>
<d/>
<d/>
<d/>
<d/>
<d/>
<d/>
<d>2.19</d>
<d/>
<d/>
<d/>
<d/>
<d/>
<d/>
<d/>
<d/>
<d/>
<d/>
<d>1.28</d>
</Subcolumn>
</YColumn>
<YColumn Width="94" Decimals="6" Subcolumns="1">
<Title>VT (AV)</Title>
<Subcolumn>
<d/>
<d/>
<d/>
<d/>
<d/>
<d/>
<d/>
<d/>
<d/>
<d/>
<d>6.849315</d>
<d/>
<d/>
<d/>
<d/>
<d/>
<d/>
<d/>
<d/>
<d/>
<d/>
<d>6.832877</d>
<d/>
<d/>
<d/>
<d/>
<d/>
<d/>
<d/>
<d/>
<d/>
<d/>
<d>6.839726</d>
</Subcolumn>
</YColumn>
<YColumn Width="94" Decimals="6" Subcolumns="1">
<Title>SPER (AV)</Title>
<Subcolumn>
<d/>
<d/>
<d/>
<d/>
<d/>
<d/>
<d/>
<d/>
<d/>
<d/>
<d>29.54132</d>
<d/>
<d/>
<d/>
<d/>
<d/>
<d/>
<d/>
<d/>
<d/>
<d/>
<d>6.820248</d>
<d/>
<d/>
<d/>
<d/>
<d/>
<d/>
<d/>
<d/>
<d/>
<d/>
<d>24.7197</d>
</Subcolumn>
</YColumn>
<YColumn Width="94" Decimals="6" Subcolumns="1">
<Title>BETA</Title>
<Subcolumn>
<d/>
<d/>
<d/>
<d/>
<d/>
<d/>
<d/>
<d/>
<d/>
<d/>
<d>4.313033</d>
<d/>
<d/>
<d/>
<d/>
<d/>
<d/>
<d/>
<d/>
<d/>
<d/>
<d>0.998152</d>
<d/>
<d/>
<d/>
<d/>
<d/>
<d/>
<d/>
<d/>
<d/>
<d/>
<d>3.614136</d>
</Subcolumn>
</YColumn>
<YColumn Width="104" Decimals="6" Subcolumns="1">
<Title>MAP DIFF(%)</Title>
<Subcolumn>
<d/>
<d/>
<d/>
<d/>
<d/>
<d/>
<d/>
<d/>
<d/>
<d/>
<d/>
<d/>
<d/>
<d/>
<d/>
<d/>
<d/>
<d/>
<d/>
<d/>
<d/>
<d>18.44098</d>
<d/>
<d/>
<d/>
<d/>
<d/>
<d/>
<d/>
<d/>
<d/>
<d/>
<d>-17.3373</d>
</Subcolumn>
</YColumn>
<YColumn Width="114" Decimals="9" Subcolumns="1">
<Title>BETA DIFF</Title>
<Subcolumn>
<d/>
<d/>
<d/>
<d/>
<d/>
<d/>
<d/>
<d/>
<d/>
<d/>
<d/>
<d/>
<d/>
<d/>
<d/>
<d/>
<d/>
<d/>
<d/>
<d/>
<d/>
<d>-3.31488</d>
<d/>
<d/>
<d/>
<d/>
<d/>
<d/>
<d/>
<d/>
<d/>
<d/>
<d>2.615984</d>
</Subcolumn>
</YColumn>
<YColumn Width="94" Decimals="2" Subcolumns="1">
<Title>CVP (DIFF)</Title>
<Subcolumn>
<d/>
<d/>
<d/>
<d/>
<d/>
<d/>
<d/>
<d/>
<d/>
<d/>
<d/>
<d/>
<d/>
<d/>
<d/>
<d/>
<d/>
<d/>
<d/>
<d/>
<d/>
<d>1.09</d>
<d/>
<d/>
<d/>
<d/>
<d/>
<d/>
<d/>
<d/>
<d/>
<d/>
<d>-0.91</d>
</Subcolumn>
</YColumn>
</Table>
<Table ID="Table68" XFormat="none" TableType="OneWay" EVFormat="AsteriskAfterNumber">
<Title>P30</Title>
<RowTitlesColumn Width="214">
<Subcolumn>
<d>RAW DATA</d>
<d/>
<d/>
<d/>
<d/>
<d/>
<d/>
<d/>
<d/>
<d/>
<d/>
<d/>
<d/>
<d/>
<d/>
<d/>
<d/>
<d/>
<d/>
<d/>
<d/>
<d/>
<d/>
<d/>
<d/>
<d/>
<d/>
<d/>
<d/>
<d/>
<d/>
<d/>
<d/>
<d>Beta (INIT) vs MAP DIFF (%)</d>
<d/>
<d>Beta (DIFF) vs MAP DIFF (%)</d>
<d/>
<d/>
<d>Beta (INIT) vs Beta (DIFF)</d>
<d/>
<d>Mean VT</d>
<d/>
<d>CVP (DIFF) vs MAP DIFF (%)</d>
</Subcolumn>
</RowTitlesColumn>
<YColumn Width="94" Decimals="6" Subcolumns="1">
<Title>MAP</Title>
<Subcolumn>
<d>70.5</d>
<d>70.3</d>
<d>70.3</d>
<d>70</d>
<d>70</d>
<d>69.9</d>
<d>69.6</d>
<d>69.7</d>
<d>69.5</d>
<d>69.4</d>
<d/>
<d>75.5</d>
<d>75.8</d>
<d>76.4</d>
<d>76.8</d>
<d>77.1</d>
<d>77.6</d>
<d>77.9</d>
<d>78.2</d>
<d>78.5</d>
<d>78.7</d>
<d/>
<d>73</d>
<d>73.1</d>
<d>73.2</d>
<d>73.3</d>
<d>73.3</d>
<d>73.4</d>
<d>73.4</d>
<d>73.3</d>
<d>73.4</d>
<d>73.3</d>
</Subcolumn>
</YColumn>
<YColumn Width="94" Decimals="6" Subcolumns="1">
<Title>CVP</Title>
<Subcolumn>
<d>9</d>
<d>9</d>
<d>9</d>
<d>9</d>
<d>9</d>
<d>9.3</d>
<d>9.3</d>
<d>9.3</d>
<d>9.3</d>
<d>9.3</d>
<d/>
<d>12.2</d>
<d>12</d>
<d>12</d>
<d>12</d>
<d>12</d>
<d>12</d>
<d>11.9</d>
<d>11.9</d>
<d>11.9</d>
<d>11.9</d>
<d/>
<d>9.7</d>
<d>9.7</d>
<d>9.7</d>
<d>9.7</d>
<d>9.7</d>
<d>9.6</d>
<d>9.6</d>
<d>9.6</d>
<d>9.6</d>
<d>9.6</d>
<d/>
<d>1.764597</d>
<d/>
<d>-0.63623</d>
<d>0.420022</d>
<d/>
<d>1.764597</d>
<d/>
<d>6.531061</d>
<d/>
<d>2.83</d>
<d>-2.33</d>
</Subcolumn>
</YColumn>
<YColumn Width="94" Decimals="6" Subcolumns="1">
<Title>VT</Title>
<Subcolumn>
<d>6.534091</d>
<d>6.534091</d>
<d>6.534091</d>
<d>6.534091</d>
<d>6.534091</d>
<d>6.534091</d>
<d>6.534091</d>
<d>6.534091</d>
<d>6.534091</d>
<d>6.534091</d>
<d/>
<d>6.488636</d>
<d>6.511364</d>
<d>6.511364</d>
<d>6.511364</d>
<d>6.511364</d>
<d>6.511364</d>
<d>6.522727</d>
<d>6.522727</d>
<d>6.522727</d>
<d>6.522727</d>
<d/>
<d>6.556818</d>
<d>6.556818</d>
<d>6.556818</d>
<d>6.556818</d>
<d>6.556818</d>
<d>6.534091</d>
<d>6.534091</d>
<d>6.534091</d>
<d>6.534091</d>
<d>6.534091</d>
<d/>
<d>10.48341</d>
<d/>
<d>10.48341</d>
<d>-5.1521</d>
<d/>
<d>-0.63623</d>
<d/>
<d/>
<d/>
<d>10.48341</d>
<d>-5.1521</d>
</Subcolumn>
</YColumn>
<YColumn Width="94" Decimals="6" Subcolumns="1">
<Title>SPER</Title>
<Subcolumn>
<d>10.76418</d>
<d>10.82835</d>
<d>10.9656</d>
<d>11.17759</d>
<d>11.41068</d>
<d>11.656</d>
<d>11.87157</d>
<d>12.05637</d>
<d>12.22193</d>
<d>12.3481</d>
<d/>
<d>8.018339</d>
<d>7.997263</d>
<d>7.908013</d>
<d>7.698911</d>
<d>7.441404</d>
<d>7.203317</d>
<d>7.012255</d>
<d>6.856891</d>
<d>6.724475</d>
<d>6.636758</d>
<d/>
<d>10.21716</d>
<d>10.27488</d>
<d>10.30097</d>
<d>10.29143</d>
<d>10.25566</d>
<d>10.19274</d>
<d>10.09719</d>
<d>9.992264</d>
<d>9.894692</d>
<d>9.832025</d>
</Subcolumn>
</YColumn>
<YColumn Width="94" Decimals="6" Subcolumns="1">
<Title>MAP (AV)</Title>
<Subcolumn>
<d/>
<d/>
<d/>
<d/>
<d/>
<d/>
<d/>
<d/>
<d/>
<d/>
<d>69.92</d>
<d/>
<d/>
<d/>
<d/>
<d/>
<d/>
<d/>
<d/>
<d/>
<d/>
<d>77.25</d>
<d/>
<d/>
<d/>
<d/>
<d/>
<d/>
<d/>
<d/>
<d/>
<d/>
<d>73.27</d>
</Subcolumn>
</YColumn>
<YColumn Width="94" Decimals="6" Subcolumns="1">
<Title>CVP (AV)</Title>
<Subcolumn>
<d/>
<d/>
<d/>
<d/>
<d/>
<d/>
<d/>
<d/>
<d/>
<d/>
<d>9.15</d>
<d/>
<d/>
<d/>
<d/>
<d/>
<d/>
<d/>
<d/>
<d/>
<d/>
<d>11.98</d>
<d/>
<d/>
<d/>
<d/>
<d/>
<d/>
<d/>
<d/>
<d/>
<d/>
<d>9.65</d>
</Subcolumn>
</YColumn>
<YColumn Width="94" Decimals="6" Subcolumns="1">
<Title>VT (AV)</Title>
<Subcolumn>
<d/>
<d/>
<d/>
<d/>
<d/>
<d/>
<d/>
<d/>
<d/>
<d/>
<d>6.534091</d>
<d/>
<d/>
<d/>
<d/>
<d/>
<d/>
<d/>
<d/>
<d/>
<d/>
<d>6.513636</d>
<d/>
<d/>
<d/>
<d/>
<d/>
<d/>
<d/>
<d/>
<d/>
<d/>
<d>6.545455</d>
</Subcolumn>
</YColumn>
<YColumn Width="94" Decimals="6" Subcolumns="1">
<Title>SPER (AV)</Title>
<Subcolumn>
<d/>
<d/>
<d/>
<d/>
<d/>
<d/>
<d/>
<d/>
<d/>
<d/>
<d>11.53004</d>
<d/>
<d/>
<d/>
<d/>
<d/>
<d/>
<d/>
<d/>
<d/>
<d/>
<d>7.349763</d>
<d/>
<d/>
<d/>
<d/>
<d/>
<d/>
<d/>
<d/>
<d/>
<d/>
<d>10.1349</d>
</Subcolumn>
</YColumn>
<YColumn Width="94" Decimals="6" Subcolumns="1">
<Title>BETA</Title>
<Subcolumn>
<d/>
<d/>
<d/>
<d/>
<d/>
<d/>
<d/>
<d/>
<d/>
<d/>
<d>1.764597</d>
<d/>
<d/>
<d/>
<d/>
<d/>
<d/>
<d/>
<d/>
<d/>
<d/>
<d>1.128366</d>
<d/>
<d/>
<d/>
<d/>
<d/>
<d/>
<d/>
<d/>
<d/>
<d/>
<d>1.548388</d>
</Subcolumn>
</YColumn>
<YColumn Width="104" Decimals="6" Subcolumns="1">
<Title>MAP DIFF(%)</Title>
<Subcolumn>
<d/>
<d/>
<d/>
<d/>
<d/>
<d/>
<d/>
<d/>
<d/>
<d/>
<d/>
<d/>
<d/>
<d/>
<d/>
<d/>
<d/>
<d/>
<d/>
<d/>
<d/>
<d>10.48341</d>
<d/>
<d/>
<d/>
<d/>
<d/>
<d/>
<d/>
<d/>
<d/>
<d/>
<d>-5.1521</d>
</Subcolumn>
</YColumn>
<YColumn Width="114" Decimals="9" Subcolumns="1">
<Title>BETA DIFF</Title>
<Subcolumn>
<d/>
<d/>
<d/>
<d/>
<d/>
<d/>
<d/>
<d/>
<d/>
<d/>
<d/>
<d/>
<d/>
<d/>
<d/>
<d/>
<d/>
<d/>
<d/>
<d/>
<d/>
<d>-0.63623</d>
<d/>
<d/>
<d/>
<d/>
<d/>
<d/>
<d/>
<d/>
<d/>
<d/>
<d>0.420022</d>
</Subcolumn>
</YColumn>
<YColumn Width="94" Decimals="2" Subcolumns="1">
<Title>CVP (DIFF)</Title>
<Subcolumn>
<d/>
<d/>
<d/>
<d/>
<d/>
<d/>
<d/>
<d/>
<d/>
<d/>
<d/>
<d/>
<d/>
<d/>
<d/>
<d/>
<d/>
<d/>
<d/>
<d/>
<d/>
<d>2.83</d>
<d/>
<d/>
<d/>
<d/>
<d/>
<d/>
<d/>
<d/>
<d/>
<d/>
<d>-2.33</d>
</Subcolumn>
</YColumn>
</Table>
<Table ID="Table16" XFormat="numbers" YFormat="replicates" Replicates="1" TableType="XY" EVFormat="AsteriskAfterNumber">
<Title>Beta (Init) vs MAP % Change</Title>
<RowTitlesColumn Width="51">
<Subcolumn/>
</RowTitlesColumn>
<XColumn Width="105" Subcolumns="1" Decimals="9">
<Title><Font Face="Symbol">b</Font></Title>
<Subcolumn>
<d>1.234198</d>
<d>1.720505808</d>
<d>1.209683</d>
<d>1.700623043</d>
<d>3.119803</d>
<d>0.85321</d>
<d>4.119638</d>
<d>3.255973</d>
<d>3.291786</d>
<d>3.684099</d>
<d>2.808169</d>
<d>2.815291</d>
<d>2.305299</d>
<d>6.451211</d>
<d>0.83339</d>
<d>2.958515</d>
<d>2.830327</d>
<d>2.508514</d>
<d>2.841908</d>
<d>1.95513</d>
<d>0.939348</d>
<d>3.962647</d>
<d>3.328361</d>
<d>1.997652</d>
<d>1.931156</d>
<d>1.688182</d>
<d>3.827598</d>
<d>2.054644</d>
<d>4.313033</d>
<d>1.764597</d>
</Subcolumn>
</XColumn>
<XAdvancedColumn Version="1" Width="105" Decimals="9" Subcolumns="1">
<Title><Font Face="Symbol">b</Font></Title>
<Subcolumn>
<d>1.234198</d>
<d>1.720505808</d>
<d>1.209683</d>
<d>1.700623043</d>
<d>3.119803</d>
<d>0.85321</d>
<d>4.119638</d>
<d>3.255973</d>
<d>3.291786</d>
<d>3.684099</d>
<d>2.808169</d>
<d>2.815291</d>
<d>2.305299</d>
<d>6.451211</d>
<d>0.83339</d>
<d>2.958515</d>
<d>2.830327</d>
<d>2.508514</d>
<d>2.841908</d>
<d>1.95513</d>
<d>0.939348</d>
<d>3.962647</d>
<d>3.328361</d>
<d>1.997652</d>
<d>1.931156</d>
<d>1.688182</d>
<d>3.827598</d>
<d>2.054644</d>
<d>4.313033</d>
<d>1.764597</d>
</Subcolumn>
</XAdvancedColumn>
<YColumn Width="114" Decimals="9" Subcolumns="1">
<Title>MAP <Font Face="Symbol">D</Font> (%)</Title>
<Subcolumn>
<d>8.200972</d>
<d>7.785326087</d>
<d>7.98</d>
<d>10.80524069</d>
<d>15.97938</d>
<d>6.510417</d>
<d>22.1674</d>
<d>18.04921</d>
<d>16.82515</d>
<d>25.02388</d>
<d>16.84066</d>
<d>15.53661</d>
<d>11.64875</d>
<d>29.54747</d>
<d>3.639555</d>
<d>15.26134</d>
<d>14.91592</d>
<d>12.63851</d>
<d>20.46168</d>
<d>12.58676</d>
<d>9.417629</d>
<d>22.02035</d>
<d>18.65128</d>
<d>10.49392</d>
<d>11.38028</d>
<d>9.535126</d>
<d>20.02929</d>
<d>8.461538</d>
<d>18.44098</d>
<d>10.48341</d>
</Subcolumn>
</YColumn>
</Table>
<Table ID="Table21" XFormat="numbers" YFormat="replicates" Replicates="1" TableType="XY" EVFormat="AsteriskAfterNumber">
<Title>Beta (Delta) vs % Change</Title>
<RowTitlesColumn Width="170">
<Subcolumn/>
</RowTitlesColumn>
<XColumn Width="102" Subcolumns="1" Decimals="9">
<Title><Font Face="Symbol">b</Font><Font Face="Symbol">D</Font></Title>
<Subcolumn>
<d>-0.50381</d>
<d>0.846725</d>
<d>-1.028319527</d>
<d>1.258658998</d>
<d>-0.5171</d>
<d>0.574709</d>
<d>-0.77522</d>
<d>0.832915</d>
<d>-1.50441</d>
<d>1.291182</d>
<d>-0.36019</d>
<d>0.301437</d>
<d>-2.68935</d>
<d>1.792134</d>
<d>-1.64978</d>
<d>1.692106</d>
<d>-1.79965</d>
<d>1.94778</d>
<d>-2.23821</d>
<d>2.57869</d>
<d>-1.13703</d>
<d>1.108575</d>
<d>-1.54023</d>
<d>1.49633</d>
<d>-1.08683</d>
<d>0.511613</d>
<d>-4.14867</d>
<d>3.739457</d>
<d>-0.1704</d>
<d>0.198034</d>
<d>-1.75919</d>
<d>0.880611</d>
<d>-1.88015</d>
<d>1.592719</d>
<d>-1.55229</d>
<d>0.910488</d>
<d>-2.04585</d>
<d>1.769453</d>
<d>-0.58146</d>
<d>0.615891</d>
<d>-0.35115</d>
<d>0.481723</d>
<d>-2.19758</d>
<d>2.017851</d>
<d>-1.76934</d>
<d>1.228537</d>
<d>-0.85603</d>
<d>0.590612</d>
<d>-0.86997</d>
<d>0.325785</d>
<d>-0.7884</d>
<d>0.904287</d>
<d>-2.47853</d>
<d>1.139713</d>
<d>-0.61832</d>
<d>0.235984</d>
<d>-3.31488</d>
<d>2.615984</d>
<d>-0.63623</d>
<d>0.420022</d>
</Subcolumn>
</XColumn>
<XAdvancedColumn Version="1" Width="102" Decimals="9" Subcolumns="1">
<Title><Font Face="Symbol">b</Font><Font Face="Symbol">D</Font></Title>
<Subcolumn>
<d>-0.50381</d>
<d>0.846725</d>
<d>-1.028319527</d>
<d>1.258658998</d>
<d>-0.5171</d>
<d>0.574709</d>
<d>-0.77522</d>
<d>0.832915</d>
<d>-1.50441</d>
<d>1.291182</d>
<d>-0.36019</d>
<d>0.301437</d>
<d>-2.68935</d>
<d>1.792134</d>
<d>-1.64978</d>
<d>1.692106</d>
<d>-1.79965</d>
<d>1.94778</d>
<d>-2.23821</d>
<d>2.57869</d>
<d>-1.13703</d>
<d>1.108575</d>
<d>-1.54023</d>
<d>1.49633</d>
<d>-1.08683</d>
<d>0.511613</d>
<d>-4.14867</d>
<d>3.739457</d>
<d>-0.1704</d>
<d>0.198034</d>
<d>-1.75919</d>
<d>0.880611</d>
<d>-1.88015</d>
<d>1.592719</d>
<d>-1.55229</d>
<d>0.910488</d>
<d>-2.04585</d>
<d>1.769453</d>
<d>-0.58146</d>
<d>0.615891</d>
<d>-0.35115</d>
<d>0.481723</d>
<d>-2.19758</d>
<d>2.017851</d>
<d>-1.76934</d>
<d>1.228537</d>
<d>-0.85603</d>
<d>0.590612</d>
<d>-0.86997</d>
<d>0.325785</d>
<d>-0.7884</d>
<d>0.904287</d>
<d>-2.47853</d>
<d>1.139713</d>
<d>-0.61832</d>
<d>0.235984</d>
<d>-3.31488</d>
<d>2.615984</d>
<d>-0.63623</d>
<d>0.420022</d>
</Subcolumn>
</XAdvancedColumn>
<YColumn Width="132" Decimals="9" Subcolumns="1">
<Title>MAP <Font Face="Symbol">D</Font> (%)</Title>
<Subcolumn>
<d>8.200972</d>
<d>-11.5738</d>
<d>7.785326087</d>
<d>-12.34085466</d>
<d>7.984032</d>
<d>-10.9342</d>
<d>10.80524</d>
<d>-11.7577</d>
<d>15.97938</d>
<d>-11.0453</d>
<d>6.510417</d>
<d>-2.17172</d>
<d>22.1674</d>
<d>-11.2101</d>
<d>18.04921</d>
<d>-18.4308</d>
<d>16.82515</d>
<d>-15.7542</d>
<d>25.02388</d>
<d>-21.6705</d>
<d>16.84066</d>
<d>-5.66867</d>
<d>15.53661</d>
<d>-13.1567</d>
<d>11.64875</d>
<d>-3.56834</d>
<d>29.54747</d>
<d>-21.3425</d>
<d>3.639555</d>
<d>-7.9607</d>
<d>15.26134</d>
<d>-14.5837</d>
<d>14.91592</d>
<d>-14.7662</d>
<d>12.63851</d>
<d>-12.5233</d>
<d>20.46168</d>
<d>-15.0851</d>
<d>12.58676</d>
<d>-10.5132</d>
<d>9.417629</d>
<d>-9.74586</d>
<d>22.02035</d>
<d>-10.2144</d>
<d>18.65128</d>
<d>-17.0336</d>
<d>10.49392</d>
<d>-9.02599</d>
<d>11.38028</d>
<d>-12.0384</d>
<d>9.535126</d>
<d>-10.2644</d>
<d>20.02929</d>
<d>-17.7395</d>
<d>8.461538</d>
<d>-2.36407</d>
<d>18.44098</d>
<d>-17.3373</d>
<d>10.48341</d>
<d>-5.1521</d>
</Subcolumn>
</YColumn>
</Table>
<Table ID="Table49" XFormat="numbers" YFormat="replicates" Replicates="1" TableType="XY" EVFormat="AsteriskAfterNumber">
<Title>Beta (Init) vs Beta (Delta)</Title>
<RowTitlesColumn Width="208">
<Subcolumn/>
</RowTitlesColumn>
<XColumn Width="177" Subcolumns="1" Decimals="9">
<Title>Beta (Init)</Title>
<Subcolumn>
<d>1.234198</d>
<d>1.720505808</d>
<d>1.204179</d>
<d>1.700623</d>
<d>3.119803</d>
<d>0.85321</d>
<d>4.119638</d>
<d>3.255973</d>
<d>3.291786</d>
<d>3.684099</d>
<d>2.808169</d>
<d>2.815291</d>
<d>2.305299</d>
<d>6.451211</d>
<d>0.83339</d>
<d>2.958515</d>
<d>2.830327</d>
<d>2.508514</d>
<d>2.841908</d>
<d>1.95513</d>
<d>0.939348</d>
<d>3.962647</d>
<d>3.328361</d>
<d>1.997652</d>
<d>1.931156</d>
<d>1.688182</d>
<d>3.827598</d>
<d>2.054644</d>
<d>4.313033</d>
<d>1.764597</d>
</Subcolumn>
</XColumn>
<XAdvancedColumn Version="1" Width="177" Decimals="9" Subcolumns="1">
<Title>Beta (Init)</Title>
<Subcolumn>
<d>1.234198</d>
<d>1.720505808</d>
<d>1.204179</d>
<d>1.700623</d>
<d>3.119803</d>
<d>0.85321</d>
<d>4.119638</d>
<d>3.255973</d>
<d>3.291786</d>
<d>3.684099</d>
<d>2.808169</d>
<d>2.815291</d>
<d>2.305299</d>
<d>6.451211</d>
<d>0.83339</d>
<d>2.958515</d>
<d>2.830327</d>
<d>2.508514</d>
<d>2.841908</d>
<d>1.95513</d>
<d>0.939348</d>
<d>3.962647</d>
<d>3.328361</d>
<d>1.997652</d>
<d>1.931156</d>
<d>1.688182</d>
<d>3.827598</d>
<d>2.054644</d>
<d>4.313033</d>
<d>1.764597</d>
</Subcolumn>
</XAdvancedColumn>
<YColumn Width="102" Decimals="9" Subcolumns="1">
<Title>Beta (Change)</Title>
<Subcolumn>
<d>-0.50381</d>
<d>-1.028319527</d>
<d>-0.5171</d>
<d>-0.77522</d>
<d>-1.50441</d>
<d>-0.36019</d>
<d>-2.68935</d>
<d>-1.64978</d>
<d>-1.79965</d>
<d>-2.23821</d>
<d>-1.13703</d>
<d>-1.54023</d>
<d>-1.08683</d>
<d>-4.14867</d>
<d>-0.1704</d>
<d>-1.75919</d>
<d>-1.88015</d>
<d>-1.55229</d>
<d>-2.04585</d>
<d>-0.58146</d>
<d>-0.35115</d>
<d>-2.19758</d>
<d>-1.76934</d>
<d>-0.85603</d>
<d>-0.86997</d>
<d>-0.7884</d>
<d>-2.47853</d>
<d>-0.61832</d>
<d>-3.31488</d>
<d>-0.63623</d>
</Subcolumn>
</YColumn>
<YColumn Width="70" Decimals="15" Subcolumns="1">
<Title><Font Face="Symbol">b</Font></Title>
<Subcolumn/>
</YColumn>
</Table>
<Table ID="Table47" XFormat="time" YFormat="replicates" Replicates="1" TableType="XY" EVFormat="AsteriskAfterNumber">
<Title>Beta vs Time</Title>
<FloatingNote ID="Sticky133" Auto="1" Color="Gray" Left="1120" Top="1406" Width="838" Height="105" ScrWidth="4480" ScrHeight="1440" ScrDPI="144">

<Font Size="10" Color="#000000" Face="Arial">
When you analyze or graph these data, the X values will be elapsed time in seconds.
</Font>
<Font Size="10" Color="#000000" Face="Arial">
<BR/>To change the units, drop the Change menu and choose Format Data Table.
</Font>
</FloatingNote>

<XColumn Width="130" Subcolumns="1" Decimals="0">
<Title>Time</Title>
<Subcolumn>
<d>0</d>
<d>1</d>
<d>2</d>
<d>3</d>
<d>4</d>
<d>5</d>
<d>6</d>
<d>7</d>
<d>8</d>
<d>9</d>
<d>10</d>
<d>11</d>
<d>12</d>
<d>13</d>
<d>14</d>
<d>15</d>
<d>16</d>
<d>17</d>
<d>18</d>
<d>19</d>
<d>20</d>
<d>21</d>
<d>22</d>
<d>23</d>
<d>24</d>
<d>25</d>
<d>26</d>
<d>27</d>
<d>28</d>
<d>29</d>
<d>30</d>
<d>31</d>
<d>32</d>
<d>33</d>
<d>34</d>
<d>35</d>
<d>36</d>
<d>37</d>
<d>38</d>
<d>39</d>
<d>40</d>
<d>41</d>
<d>42</d>
<d>43</d>
<d>44</d>
<d>45</d>
<d>46</d>
<d>47</d>
<d>48</d>
<d>49</d>
<d>50</d>
<d>51</d>
<d>52</d>
<d>53</d>
<d>54</d>
<d>55</d>
<d>56</d>
<d>57</d>
<d>58</d>
<d>59</d>
<d>60</d>
<d>61</d>
<d>62</d>
<d>63</d>
<d>64</d>
<d>65</d>
<d>66</d>
<d>67</d>
<d>68</d>
<d>69</d>
<d>70</d>
<d>71</d>
<d>72</d>
<d>73</d>
<d>74</d>
<d>75</d>
<d>76</d>
<d>77</d>
<d>78</d>
<d>79</d>
<d>80</d>
<d>81</d>
<d>82</d>
<d>83</d>
<d>84</d>
<d>85</d>
<d>86</d>
<d>87</d>
<d>88</d>
<d>89</d>
<d>90</d>
<d>91</d>
<d>92</d>
<d>93</d>
<d>94</d>
<d>95</d>
<d>96</d>
<d>97</d>
<d>98</d>
<d>99</d>
<d>100</d>
<d>101</d>
<d>102</d>
<d>103</d>
<d>104</d>
<d>105</d>
<d>106</d>
<d>107</d>
<d>108</d>
</Subcolumn>
</XColumn>
<XAdvancedColumn Version="1" Width="130" Decimals="0" Subcolumns="1">
<Title>Time</Title>
<Subcolumn>
<d>0:00:00.000</d>
<d>0:00:01.000</d>
<d>0:00:02.000</d>
<d>0:00:03.000</d>
<d>0:00:04.000</d>
<d>0:00:05.000</d>
<d>0:00:06.000</d>
<d>0:00:07.000</d>
<d>0:00:08.000</d>
<d>0:00:09.000</d>
<d>0:00:10.000</d>
<d>0:00:11.000</d>
<d>0:00:12.000</d>
<d>0:00:13.000</d>
<d>0:00:14.000</d>
<d>0:00:15.000</d>
<d>0:00:16.000</d>
<d>0:00:17.000</d>
<d>0:00:18.000</d>
<d>0:00:19.000</d>
<d>0:00:20.000</d>
<d>0:00:21.000</d>
<d>0:00:22.000</d>
<d>0:00:23.000</d>
<d>0:00:24.000</d>
<d>0:00:25.000</d>
<d>0:00:26.000</d>
<d>0:00:27.000</d>
<d>0:00:28.000</d>
<d>0:00:29.000</d>
<d>0:00:30.000</d>
<d>0:00:31.000</d>
<d>0:00:32.000</d>
<d>0:00:33.000</d>
<d>0:00:34.000</d>
<d>0:00:35.000</d>
<d>0:00:36.000</d>
<d>0:00:37.000</d>
<d>0:00:38.000</d>
<d>0:00:39.000</d>
<d>0:00:40.000</d>
<d>0:00:41.000</d>
<d>0:00:42.000</d>
<d>0:00:43.000</d>
<d>0:00:44.000</d>
<d>0:00:45.000</d>
<d>0:00:46.000</d>
<d>0:00:47.000</d>
<d>0:00:48.000</d>
<d>0:00:49.000</d>
<d>0:00:50.000</d>
<d>0:00:51.000</d>
<d>0:00:52.000</d>
<d>0:00:53.000</d>
<d>0:00:54.000</d>
<d>0:00:55.000</d>
<d>0:00:56.000</d>
<d>0:00:57.000</d>
<d>0:00:58.000</d>
<d>0:00:59.000</d>
<d>0:01:00.000</d>
<d>0:01:01.000</d>
<d>0:01:02.000</d>
<d>0:01:03.000</d>
<d>0:01:04.000</d>
<d>0:01:05.000</d>
<d>0:01:06.000</d>
<d>0:01:07.000</d>
<d>0:01:08.000</d>
<d>0:01:09.000</d>
<d>0:01:10.000</d>
<d>0:01:11.000</d>
<d>0:01:12.000</d>
<d>0:01:13.000</d>
<d>0:01:14.000</d>
<d>0:01:15.000</d>
<d>0:01:16.000</d>
<d>0:01:17.000</d>
<d>0:01:18.000</d>
<d>0:01:19.000</d>
<d>0:01:20.000</d>
<d>0:01:21.000</d>
<d>0:01:22.000</d>
<d>0:01:23.000</d>
<d>0:01:24.000</d>
<d>0:01:25.000</d>
<d>0:01:26.000</d>
<d>0:01:27.000</d>
<d>0:01:28.000</d>
<d>0:01:29.000</d>
<d>0:01:30.000</d>
<d>0:01:31.000</d>
<d>0:01:32.000</d>
<d>0:01:33.000</d>
<d>0:01:34.000</d>
<d>0:01:35.000</d>
<d>0:01:36.000</d>
<d>0:01:37.000</d>
<d>0:01:38.000</d>
<d>0:01:39.000</d>
<d>0:01:40.000</d>
<d>0:01:41.000</d>
<d>0:01:42.000</d>
<d>0:01:43.000</d>
<d>0:01:44.000</d>
<d>0:01:45.000</d>
<d>0:01:46.000</d>
<d>0:01:47.000</d>
<d>0:01:48.000</d>
</Subcolumn>
</XAdvancedColumn>
<YColumn Width="70" Decimals="1" Subcolumns="1">
<Title>MAP</Title>
<Subcolumn>
<d>67.5</d>
<d>67.4</d>
<d>67.4</d>
<d>67.4</d>
<d>67.4</d>
<d>67.4</d>
<d>67.5</d>
<d>67.5</d>
<d>67.5</d>
<d>67.6</d>
<d>67.7</d>
<d>68</d>
<d>68.2</d>
<d>68.3</d>
<d>68.4</d>
<d>68.6</d>
<d>68.7</d>
<d>69</d>
<d>69.3</d>
<d>69.4</d>
<d>69.5</d>
<d>69.7</d>
<d>69.9</d>
<d>70.3</d>
<d>70.5</d>
<d>70.6</d>
<d>70.8</d>
<d>71</d>
<d>71.2</d>
<d>71.6</d>
<d>71.7</d>
<d>71.9</d>
<d>72.1</d>
<d>72.3</d>
<d>72.6</d>
<d>73</d>
<d>73.2</d>
<d>73.4</d>
<d>73.6</d>
<d>73.7</d>
<d>73.8</d>
<d>74.1</d>
<d>74.2</d>
<d>74.2</d>
<d>74.3</d>
<d>74.4</d>
<d>74.5</d>
<d>74.6</d>
<d>74.7</d>
<d>74.8</d>
<d>74.9</d>
<d>74.9</d>
<d>75</d>
<d>75.1</d>
<d>75.2</d>
<d>75.2</d>
<d>75.3</d>
<d>75.4</d>
<d>75.4</d>
<d>75.3</d>
<d>75.4</d>
<d>75.4</d>
<d>75.3</d>
<d>75.2</d>
<d>75.1</d>
<d>74.7</d>
<d>74.6</d>
<d>74.4</d>
<d>74.3</d>
<d>74.1</d>
<d>73.9</d>
<d>73.5</d>
<d>73.3</d>
<d>73.1</d>
<d>72.9</d>
<d>72.6</d>
<d>72.4</d>
<d>72</d>
<d>71.7</d>
<d>71.4</d>
<d>71.2</d>
<d>71</d>
<d>70.7</d>
<d>70.2</d>
<d>69.8</d>
<d>69.6</d>
<d>69.4</d>
<d>69.1</d>
<d>68.8</d>
<d>68.5</d>
<d>68.1</d>
<d>67.9</d>
<d>67.8</d>
<d>67.8</d>
<d>67.7</d>
<d>67.6</d>
<d>67.3</d>
<d>67.2</d>
<d>67.2</d>
<d>67.2</d>
<d>67.2</d>
<d>67.1</d>
<d>66.9</d>
<d>66.7</d>
<d>66.7</d>
<d>66.7</d>
<d>66.7</d>
<d>66.7</d>
<d>66.4</d>
</Subcolumn>
</YColumn>
<YColumn Width="78" Decimals="6" Subcolumns="1">
<Title><Font Face="Symbol">b</Font></Title>
<Subcolumn>
<d>1.691911</d>
<d>1.693305</d>
<d>1.691309</d>
<d>1.68901</d>
<d>1.687807</d>
<d>1.687394</d>
<d>1.687358</d>
<d>1.689563</d>
<d>1.692087</d>
<d>1.693335</d>
<d>1.691444</d>
<d>1.686906</d>
<d>1.690252</d>
<d>1.699244</d>
<d>1.719869</d>
<d>1.756074</d>
<d>1.81622</d>
<d>1.865666</d>
<d>1.893432</d>
<d>1.897559</d>
<d>1.868689</d>
<d>1.736164</d>
<d>1.553001</d>
<d>1.36796</d>
<d>1.191955</d>
<d>1.048145</d>
<d>0.934453</d>
<d>0.85579</d>
<d>0.820858</d>
<d>0.813809</d>
<d>0.814242</d>
<d>0.819115</d>
<d>0.837737</d>
<d>0.861116</d>
<d>0.880382</d>
<d>0.88942</d>
<d>0.893372</d>
<d>0.895989</d>
<d>0.897234</d>
<d>0.897525</d>
<d>0.898538</d>
<d>0.90047</d>
<d>0.905389</d>
<d>0.908874</d>
<d>0.910993</d>
<d>0.91265</d>
<d>0.919726</d>
<d>0.924474</d>
<d>0.930185</d>
<d>0.936653</d>
<d>0.943575</d>
<d>0.947598</d>
<d>0.946363</d>
<d>0.94107</d>
<d>0.933392</d>
<d>0.925885</d>
<d>0.916095</d>
<d>0.913611</d>
<d>0.914988</d>
<d>0.91825</d>
<d>0.921652</d>
<d>0.922877</d>
<d>0.920574</d>
<d>0.913378</d>
<d>0.902888</d>
<d>0.89363</d>
<d>0.883406</d>
<d>0.878138</d>
<d>0.893775</d>
<d>0.912319</d>
<d>0.928341</d>
<d>0.94895</d>
<d>0.974415</d>
<d>1.016729</d>
<d>1.047818</d>
<d>1.034903</d>
<d>0.992221</d>
<d>0.978602</d>
<d>0.977373</d>
<d>0.985834</d>
<d>1.002787</d>
<d>1.032189</d>
<d>1.065382</d>
<d>1.090521</d>
<d>1.116341</d>
<d>1.144534</d>
<d>1.17283</d>
<d>1.204994</d>
<d>1.244026</d>
<d>1.285686</d>
<d>1.333393</d>
<d>1.38283</d>
<d>1.432815</d>
<d>1.48026</d>
<d>1.52493</d>
<d>1.568284</d>
<d>1.611619</d>
<d>1.650144</d>
<d>1.686556</d>
<d>1.708742</d>
<d>1.722652</d>
<d>1.727614</d>
<d>1.722957</d>
<d>1.715583</d>
<d>1.708499</d>
<d>1.705285</d>
<d>1.707283</d>
<d>1.721725</d>
<d>1.736355</d>
</Subcolumn>
</YColumn>
<YColumn Width="70" Decimals="1" Subcolumns="1">
<Title>CVP</Title>
<Subcolumn>
<d>2.5</d>
<d>2.5</d>
<d>2.6</d>
<d>2.6</d>
<d>2.6</d>
<d>2.6</d>
<d>2.6</d>
<d>2.6</d>
<d>2.6</d>
<d>2.6</d>
<d>2.6</d>
<d>2.6</d>
<d>2.6</d>
<d>2.6</d>
<d>2.6</d>
<d>2.6</d>
<d>2.6</d>
<d>3.7</d>
<d>3.7</d>
<d>3.7</d>
<d>3.7</d>
<d>3.7</d>
<d>3.7</d>
<d>3.7</d>
<d>3.7</d>
<d>3.7</d>
<d>3.7</d>
<d>3.6</d>
<d>3.6</d>
<d>3.6</d>
<d>3.6</d>
<d>3.6</d>
<d>3.6</d>
<d>3.6</d>
<d>3.6</d>
<d>3.6</d>
<d>3.6</d>
<d>3.5</d>
<d>3.5</d>
<d>3.5</d>
<d>3.5</d>
<d>3.5</d>
<d>3.4</d>
<d>3.4</d>
<d>3.4</d>
<d>3.4</d>
<d>3.4</d>
<d>3.4</d>
<d>3.4</d>
<d>3.4</d>
<d>3.4</d>
<d>3.4</d>
<d>3.4</d>
<d>3.4</d>
<d>3.4</d>
<d>3.4</d>
<d>3.4</d>
<d>3.4</d>
<d>3.4</d>
<d>3.4</d>
<d>3.4</d>
<d>3.4</d>
<d>3.2</d>
<d>3.2</d>
<d>3.2</d>
<d>3.2</d>
<d>3.2</d>
<d>3</d>
<d>3</d>
<d>3</d>
<d>3</d>
<d>3</d>
<d>2.7</d>
<d>2.7</d>
<d>2.7</d>
<d>2.7</d>
<d>2.7</d>
<d>2.6</d>
<d>2.6</d>
<d>2.6</d>
<d>2.6</d>
<d>2.6</d>
<d>2.5</d>
<d>2.5</d>
<d>2.5</d>
<d>2.5</d>
<d>2.5</d>
<d>2.4</d>
<d>2.4</d>
<d>2.4</d>
<d>2.4</d>
<d>2.4</d>
<d>2.3</d>
<d>2.3</d>
<d>2.3</d>
<d>2.3</d>
<d>2.3</d>
<d>2.3</d>
<d>2.3</d>
<d>2.3</d>
<d>2.3</d>
<d>2.3</d>
<d>2.3</d>
<d>2.3</d>
<d>2.3</d>
<d>2.3</d>
<d>2.3</d>
<d>2.2</d>
<d>2.2</d>
</Subcolumn>
</YColumn>
</Table>
<Table ID="Table78" XFormat="none" TableType="OneWay" EVFormat="AsteriskAfterNumber">
<Title>VT COLUMN STATS</Title>
<RowTitlesColumn Width="105">
<Subcolumn/>
</RowTitlesColumn>
<YColumn Width="105" Decimals="9" Subcolumns="1">
<Title>VT</Title>
<Subcolumn>
<d>5.591481481</d>
<d>6.652222222</d>
<d>7.644928</d>
<d>7.047887</d>
<d>6.50411</d>
<d>7.436170213</d>
<d>6.491333</d>
<d>7.223695</d>
<d>7.060784</d>
<d>6.572982</d>
<d>5.731807</d>
<d>6.298841</d>
<d>6.745946</d>
<d>7.504444</d>
<d>7.573232</d>
<d>6.157522</d>
<d>6.059677</d>
<d>7.227778</d>
<d>6.379433</d>
<d>6.93642</d>
<d>5.97156</d>
<d>6.402963</d>
<d>6.576754</d>
<d>6.57474</d>
<d>5.857222</d>
<d>7.047887</d>
<d>6.790217</d>
<d>6.974031</d>
<d>6.840639</d>
<d>6.531061</d>
</Subcolumn>
</YColumn>
</Table>
<Table ID="Table80" XFormat="time" YFormat="replicates" Replicates="1" TableType="XY" EVFormat="AsteriskAfterNumber">
<Title>EXAMPLE PLR</Title>
<FloatingNote ID="Sticky414" Auto="1" Color="Gray" Left="540" Top="1171" Width="813" Height="105" ScrWidth="4480" ScrHeight="1440" ScrDPI="144">

<Font Size="10" Color="#000000" Face="Arial">
When you analyze or graph these data, the X values will be elapsed time in hours.
</Font>
<Font Size="10" Color="#000000" Face="Arial">
<BR/>To change the units, drop the Change menu and choose Format Data Table.
</Font>
</FloatingNote>

<RowTitlesColumn Width="51">
<Subcolumn/>
</RowTitlesColumn>
<XColumn Width="130" Subcolumns="1" Decimals="13">
<Title>Time</Title>
<Subcolumn>
<d>11.4280555555556</d>
<d>11.4283333333333</d>
<d>11.4286111111111</d>
<d>11.4288888888889</d>
<d>11.4291666666667</d>
<d>11.4294444444444</d>
<d>11.4297222222222</d>
<d>11.43</d>
<d>11.4302777777778</d>
<d>11.4305555555556</d>
<d>11.4308333333333</d>
<d>11.4311111111111</d>
<d>11.4313888888889</d>
<d>11.4316666666667</d>
<d>11.4319444444444</d>
<d>11.4322222222222</d>
<d>11.4325</d>
<d>11.4327777777778</d>
<d>11.4330555555556</d>
<d>11.4333333333333</d>
<d>11.4336111111111</d>
<d>11.4338888888889</d>
<d>11.4341666666667</d>
<d>11.4344444444444</d>
<d>11.4347222222222</d>
<d>11.435</d>
<d>11.4352777777778</d>
<d>11.4355555555556</d>
<d>11.4358333333333</d>
<d>11.4361111111111</d>
<d>11.4363888888889</d>
<d>11.4366666666667</d>
<d>11.4369444444444</d>
<d>11.4372222222222</d>
<d>11.4375</d>
<d>11.4377777777778</d>
<d>11.4380555555556</d>
<d>11.4383333333333</d>
<d>11.4386111111111</d>
<d>11.4388888888889</d>
<d>11.4391666666667</d>
<d>11.4394444444444</d>
<d>11.4397222222222</d>
<d>11.44</d>
<d>11.4402777777778</d>
<d>11.4405555555556</d>
<d>11.4408333333333</d>
<d>11.4411111111111</d>
<d>11.4413888888889</d>
<d>11.4416666666667</d>
<d>11.4419444444444</d>
<d>11.4422222222222</d>
<d>11.4425</d>
<d>11.4427777777778</d>
<d>11.4430555555556</d>
<d>11.4433333333333</d>
<d>11.4436111111111</d>
<d>11.4438888888889</d>
<d>11.4441666666667</d>
<d>11.4444444444444</d>
<d>11.4447222222222</d>
<d>11.445</d>
<d>11.4452777777778</d>
<d>11.4455555555556</d>
<d>11.4458333333333</d>
<d>11.4461111111111</d>
<d>11.4463888888889</d>
<d>11.4466666666667</d>
<d>11.4469444444444</d>
<d>11.4472222222222</d>
<d>11.4475</d>
<d>11.4477777777778</d>
<d>11.4480555555556</d>
<d>11.4483333333333</d>
<d>11.4486111111111</d>
<d>11.4488888888889</d>
<d>11.4491666666667</d>
<d>11.4494444444444</d>
<d>11.4497222222222</d>
<d>11.45</d>
<d>11.4502777777778</d>
<d>11.4505555555556</d>
<d>11.4508333333333</d>
<d>11.4511111111111</d>
<d>11.4513888888889</d>
<d>11.4516666666667</d>
<d>11.4519444444444</d>
<d>11.4522222222222</d>
<d>11.4525</d>
<d>11.4527777777778</d>
<d>11.4530555555556</d>
<d>11.4533333333333</d>
<d>11.4536111111111</d>
<d>11.4538888888889</d>
</Subcolumn>
</XColumn>
<XAdvancedColumn Version="1" Width="130" Decimals="0" Subcolumns="1">
<Title>Time</Title>
<Subcolumn>
<d>11:25:41.000</d>
<d>11:25:42.000</d>
<d>11:25:43.000</d>
<d>11:25:44.000</d>
<d>11:25:45.000</d>
<d>11:25:46.000</d>
<d>11:25:47.000</d>
<d>11:25:48.000</d>
<d>11:25:49.000</d>
<d>11:25:50.000</d>
<d>11:25:51.000</d>
<d>11:25:52.000</d>
<d>11:25:53.000</d>
<d>11:25:54.000</d>
<d>11:25:55.000</d>
<d>11:25:56.000</d>
<d>11:25:57.000</d>
<d>11:25:58.000</d>
<d>11:25:59.000</d>
<d>11:26:00.000</d>
<d>11:26:01.000</d>
<d>11:26:02.000</d>
<d>11:26:03.000</d>
<d>11:26:04.000</d>
<d>11:26:05.000</d>
<d>11:26:06.000</d>
<d>11:26:07.000</d>
<d>11:26:08.000</d>
<d>11:26:09.000</d>
<d>11:26:10.000</d>
<d>11:26:11.000</d>
<d>11:26:12.000</d>
<d>11:26:13.000</d>
<d>11:26:14.000</d>
<d>11:26:15.000</d>
<d>11:26:16.000</d>
<d>11:26:17.000</d>
<d>11:26:18.000</d>
<d>11:26:19.000</d>
<d>11:26:20.000</d>
<d>11:26:21.000</d>
<d>11:26:22.000</d>
<d>11:26:23.000</d>
<d>11:26:24.000</d>
<d>11:26:25.000</d>
<d>11:26:26.000</d>
<d>11:26:27.000</d>
<d>11:26:28.000</d>
<d>11:26:29.000</d>
<d>11:26:30.000</d>
<d>11:26:31.000</d>
<d>11:26:32.000</d>
<d>11:26:33.000</d>
<d>11:26:34.000</d>
<d>11:26:35.000</d>
<d>11:26:36.000</d>
<d>11:26:37.000</d>
<d>11:26:38.000</d>
<d>11:26:39.000</d>
<d>11:26:40.000</d>
<d>11:26:41.000</d>
<d>11:26:42.000</d>
<d>11:26:43.000</d>
<d>11:26:44.000</d>
<d>11:26:45.000</d>
<d>11:26:46.000</d>
<d>11:26:47.000</d>
<d>11:26:48.000</d>
<d>11:26:49.000</d>
<d>11:26:50.000</d>
<d>11:26:51.000</d>
<d>11:26:52.000</d>
<d>11:26:53.000</d>
<d>11:26:54.000</d>
<d>11:26:55.000</d>
<d>11:26:56.000</d>
<d>11:26:57.000</d>
<d>11:26:58.000</d>
<d>11:26:59.000</d>
<d>11:27:00.000</d>
<d>11:27:01.000</d>
<d>11:27:02.000</d>
<d>11:27:03.000</d>
<d>11:27:04.000</d>
<d>11:27:05.000</d>
<d>11:27:06.000</d>
<d>11:27:07.000</d>
<d>11:27:08.000</d>
<d>11:27:09.000</d>
<d>11:27:10.000</d>
<d>11:27:11.000</d>
<d>11:27:12.000</d>
<d>11:27:13.000</d>
<d>11:27:14.000</d>
</Subcolumn>
</XAdvancedColumn>
<YColumn Width="94" Decimals="1" Subcolumns="1">
<Title>MAP</Title>
<Subcolumn>
<d>52.9</d>
<d>52.9</d>
<d>52.8</d>
<d>52.8</d>
<d>52.9</d>
<d>53</d>
<d>53.1</d>
<d>53.3</d>
<d>53.5</d>
<d>53.7</d>
<d>53.9</d>
<d>54.1</d>
<d>54.3</d>
<d>54.5</d>
<d>54.7</d>
<d>54.9</d>
<d>55.1</d>
<d>55.3</d>
<d>55.5</d>
<d>55.7</d>
<d>55.9</d>
<d>56.1</d>
<d>56.4</d>
<d>56.6</d>
<d>56.8</d>
<d>57</d>
<d>57.3</d>
<d>57.6</d>
<d>57.8</d>
<d>58.1</d>
<d>58.4</d>
<d>58.6</d>
<d>59</d>
<d>59.2</d>
<d>59.4</d>
<d>59.5</d>
<d>59.6</d>
<d>59.7</d>
<d>59.8</d>
<d>59.8</d>
<d>59.9</d>
<d>60</d>
<d>60</d>
<d>60.1</d>
<d>60.1</d>
<d>60.1</d>
<d>60.1</d>
<d>60</d>
<d>60</d>
<d>59.9</d>
<d>59.7</d>
<d>59.6</d>
<d>59.4</d>
<d>59.3</d>
<d>59.1</d>
<d>58.9</d>
<d>58.7</d>
<d>58.5</d>
<d>58.3</d>
<d>58.1</d>
<d>57.9</d>
<d>57.6</d>
<d>57.4</d>
<d>57.1</d>
<d>56.9</d>
<d>56.7</d>
<d>56.4</d>
<d>56.2</d>
<d>55.9</d>
<d>55.7</d>
<d>55.4</d>
<d>55.2</d>
<d>54.9</d>
<d>54.6</d>
<d>54.4</d>
<d>54.2</d>
<d>54</d>
<d>53.8</d>
<d>53.7</d>
<d>53.6</d>
<d>53.5</d>
<d>53.4</d>
<d>53.3</d>
<d>53.2</d>
<d>53.2</d>
<d>53.1</d>
<d>53.1</d>
<d>53</d>
<d>52.9</d>
<d>52.9</d>
<d>52.8</d>
<d>52.8</d>
<d>52.7</d>
<d>52.6</d>
</Subcolumn>
</YColumn>
<YColumn Width="94" Decimals="1" Subcolumns="1">
<Title>CVP</Title>
<Subcolumn>
<d>9.9</d>
<d>9.9</d>
<d>9.9</d>
<d>9.9</d>
<d>9.8</d>
<d>9.8</d>
<d>9.8</d>
<d>9.8</d>
<d>9.8</d>
<d>10.8</d>
<d>10.8</d>
<d>10.8</d>
<d>10.8</d>
<d>10.8</d>
<d>11.9</d>
<d>11.9</d>
<d>11.9</d>
<d>11.9</d>
<d>11.9</d>
<d>11.7</d>
<d>11.7</d>
<d>11.7</d>
<d>11.7</d>
<d>11.7</d>
<d>11.5</d>
<d>11.5</d>
<d>11.5</d>
<d>11.5</d>
<d>11.5</d>
<d>11.4</d>
<d>11.4</d>
<d>11.4</d>
<d>11.4</d>
<d>11.4</d>
<d>11.2</d>
<d>11.2</d>
<d>11.2</d>
<d>11.2</d>
<d>11.2</d>
<d>11.1</d>
<d>11.1</d>
<d>11.1</d>
<d>11.1</d>
<d>11.1</d>
<d>11.1</d>
<d>11.1</d>
<d>11.1</d>
<d>11.1</d>
<d>11.1</d>
<d>11</d>
<d>11</d>
<d>11</d>
<d>11</d>
<d>11</d>
<d>10.1</d>
<d>10.1</d>
<d>10.1</d>
<d>10.1</d>
<d>10.1</d>
<d>9.6</d>
<d>9.6</d>
<d>9.6</d>
<d>9.6</d>
<d>9.6</d>
<d>9.4</d>
<d>9.4</d>
<d>9.4</d>
<d>9.4</d>
<d>9.4</d>
<d>9.3</d>
<d>9.3</d>
<d>9.3</d>
<d>9.3</d>
<d>9.3</d>
<d>9.2</d>
<d>9.2</d>
<d>9.2</d>
<d>9.2</d>
<d>9.2</d>
<d>9.2</d>
<d>9.2</d>
<d>9.2</d>
<d>9.2</d>
<d>9.2</d>
<d>9.2</d>
<d>9.2</d>
<d>9.2</d>
<d>9.2</d>
<d>9.2</d>
<d>9.2</d>
<d>9.2</d>
<d>9.2</d>
<d>9.2</d>
<d>9.2</d>
</Subcolumn>
</YColumn>
<YColumn Width="94" Decimals="6" Subcolumns="1">
<Title>Beta</Title>
<Subcolumn>
<d>1.935134</d>
<d>1.925585</d>
<d>1.918669</d>
<d>1.915849</d>
<d>1.928617</d>
<d>1.934032</d>
<d>1.939264</d>
<d>1.942296</d>
<d>1.947717</d>
<d>1.971701</d>
<d>2.000884</d>
<d>2.053542</d>
<d>2.131815</d>
<d>2.227779</d>
<d>2.329199</d>
<d>2.545178</d>
<d>2.696294</d>
<d>2.936556</d>
<d>2.719575</d>
<d>2.06673</d>
<d>1.646757</d>
<d>1.520689</d>
<d>1.401794</d>
<d>1.301237</d>
<d>1.22109</d>
<d>1.306213</d>
<d>1.32997</d>
<d>1.306767</d>
<d>1.292955</d>
<d>1.312891</d>
<d>1.332872</d>
<d>1.345818</d>
<d>1.353677</d>
<d>1.359616</d>
<d>1.355609</d>
<d>1.354429</d>
<d>1.351134</d>
<d>1.348985</d>
<d>1.349909</d>
<d>1.354175</d>
<d>1.359882</d>
<d>1.365249</d>
<d>1.36896</d>
<d>1.371129</d>
<d>1.372725</d>
<d>1.374117</d>
<d>1.377566</d>
<d>1.383117</d>
<d>1.38861</d>
<d>1.375353</d>
<d>1.398767</d>
<d>1.397187</d>
<d>1.352904</d>
<d>1.34486</d>
<d>1.356705</d>
<d>1.398895</d>
<d>1.444208</d>
<d>1.513235</d>
<d>1.594279</d>
<d>1.767059</d>
<d>1.806751</d>
<d>1.671134</d>
<d>1.512652</d>
<d>1.443092</d>
<d>1.400199</d>
<d>1.38383</d>
<d>1.410297</d>
<d>1.463681</d>
<d>1.517427</d>
<d>1.581233</d>
<d>1.646214</d>
<d>1.706549</d>
<d>1.759698</d>
<d>1.803849</d>
<d>1.851393</d>
<d>1.888382</d>
<d>1.926347</d>
<d>1.963166</d>
<d>1.995102</d>
<d>2.026755</d>
<d>2.046742</d>
<d>2.060362</d>
<d>2.067861</d>
<d>2.070393</d>
<d>2.071899</d>
<d>2.075451</d>
<d>2.083197</d>
<d>2.095078</d>
<d>2.108586</d>
<d>2.121795</d>
<d>2.133732</d>
<d>2.143502</d>
<d>2.150781</d>
<d>2.156001</d>
</Subcolumn>
</YColumn>
<YColumn Width="94" Decimals="15" Subcolumns="1">

<Subcolumn/>
</YColumn>
<YColumn Width="94" Decimals="15" Subcolumns="1">

<Subcolumn/>
</YColumn>
<YColumn Width="94" Decimals="15" Subcolumns="1">

<Subcolumn/>
</YColumn>
<YColumn Width="94" Decimals="15" Subcolumns="1">

<Subcolumn/>
</YColumn>
<YColumn Width="94" Decimals="15" Subcolumns="1">

<Subcolumn/>
</YColumn>
<YColumn Width="94" Decimals="15" Subcolumns="1">
<Title/>
<Subcolumn/>
</YColumn>
<YColumn Width="94" Decimals="2" Subcolumns="1">
<Title/>
<Subcolumn>
<d/>
<d/>
<d/>
<d/>
<d/>
<d/>
<d/>
<d/>
<d/>
<d/>
<d/>
<d/>
<d/>
<d/>
<d/>
<d/>
<d/>
<d/>
<d/>
<d/>
<d/>
<d>2.83</d>
<d/>
<d/>
<d/>
<d/>
<d/>
<d/>
<d/>
<d/>
<d/>
<d/>
<d>-2.33</d>
</Subcolumn>
</YColumn>
</Table>
<Table ID="Table88" XFormat="numbers" YFormat="replicates" Replicates="1" TableType="XY" EVFormat="AsteriskAfterNumber">
<Title>CVP (DELTA) vs MAP % Change</Title>
<XColumn Width="105" Subcolumns="1" Decimals="13">
<Title>CVP Change</Title>
<Subcolumn>
<d>1.8</d>
<d/>
<d>1.37</d>
<d>0.78</d>
<d/>
<d>1.38</d>
<d>1.74</d>
<d>1.9</d>
<d>1.62</d>
<d>2.03</d>
<d>3.5</d>
<d>3.07</d>
<d/>
<d>1.4</d>
<d/>
<d>1.84</d>
<d>2.24</d>
<d>2.3</d>
<d>1.63</d>
<d>0.97</d>
<d>1.55</d>
<d>0.59</d>
<d/>
<d>2.19</d>
<d>1.94</d>
<d>0.92</d>
<d>2.2</d>
<d>0.55</d>
<d>1.09</d>
<d>2.83</d>
</Subcolumn>
</XColumn>
<XAdvancedColumn Version="1" Width="105" Decimals="2" Subcolumns="1">
<Title>CVP Change</Title>
<Subcolumn>
<d>1.8</d>
<d/>
<d>1.37</d>
<d>0.78</d>
<d/>
<d>1.38</d>
<d>1.74</d>
<d>1.9</d>
<d>1.62</d>
<d>2.03</d>
<d>3.5</d>
<d>3.07</d>
<d/>
<d>1.4</d>
<d/>
<d>1.84</d>
<d>2.24</d>
<d>2.3</d>
<d>1.63</d>
<d>0.97</d>
<d>1.55</d>
<d>0.59</d>
<d/>
<d>2.19</d>
<d>1.94</d>
<d>0.92</d>
<d>2.2</d>
<d>0.55</d>
<d>1.09</d>
<d>2.83</d>
</Subcolumn>
</XAdvancedColumn>
<YColumn Width="105" Decimals="8" Subcolumns="1">
<Title>MAP <Font Face="Symbol">D</Font>(%)</Title>
<Subcolumn>
<d>8.200972</d>
<d/>
<d>7.98</d>
<d>10.80524069</d>
<d/>
<d>6.510417</d>
<d>22.1674</d>
<d>18.04921</d>
<d>16.82515</d>
<d>25.02388</d>
<d>16.84066</d>
<d>15.53661</d>
<d/>
<d>29.54747</d>
<d/>
<d>15.26134</d>
<d>14.91592</d>
<d>12.63851</d>
<d>20.46168</d>
<d>12.58676</d>
<d>9.417629</d>
<d>22.02035</d>
<d/>
<d>10.49392</d>
<d>11.38028</d>
<d>9.535126</d>
<d>20.02929</d>
<d>8.461538</d>
<d>18.44098</d>
<d>10.48341</d>
</Subcolumn>
</YColumn>
</Table>

<!--Analyses, graphs and layouts as compressed binary. Don't edit this part of the file.-->

<Template dt:dt="bin.base64" xmlns:dt="urn:schemas-microsoft-com:datatypes">eNrsfQlgFEXadnXPJJP7IAQCIjZyLAEyTu4EQQYIlwJGiHJ5ZEIGMphkwkyC4H5KVNzDVRdv
vFF0BW9W19s1Xqvueq3K/roei6u767kruqvuAfxV3dXT1T3dnemunpCEKuhMd1d31VPVdT31
vvVW/ey5c+ctmVnBdWcBALZyWzke/m0Gy/lbwBp4558cULkneOnXDQ/fKADQZRC0g0TdTHCy
zl2+u+EHANTBs1J4tMAjBceNrnM1T4+HRzrGgOKXIaLfbHxvNDxc+BkUVio8PPBIw+9mwCMT
HijVI+AxEh4T4LEMHlPgUQIPL0ojPKrhUQOPWnhMh8dx8JgNJLx58CjEuI+Bx2J41MNjOWCO
OeaYY4455uy4FNyny313Hu6/s3XGBMwxxxxzzDHHXP90ZF/OHHPMMcccc8wN3P6cOeaYY445
5phjjjnmmGOOOeaYO7TuYzfSgZsFz14cAcAXBQAscQGw0G0ljIMHD4J2jgMpEtt3gxv6eaJT
u5H6XybwiAmX3MxIKNBqkvBx8MghrrdKMxsunjsah4Nu8GDppramcCswDAcpARbphjMEh8OL
x7JQ+9pmeEQNwpmCMcWHw+NwXOKNhlBbMCosDp4lLAm3Bdp1w8kzxSMlZVFodSQcDa/pFJYG
2qPC0mAktMZa/qSIN2aHuyKhYAQhAkbhFOiGU4rDSRVvLOxaHWoOCLPD7dFwaxDEhSP0Go4k
YjolGGkOtAeAUThIWXOMabrSxBt+sQAJJ7eHVoebg8KipUAdzuRe8yedKIfG4fSezxnU4aT6
zxG/OqzYB8+NqfFeiVMq3ZeuONUVr7pyqa7k8H4mnnXD4yrwlkcJzz5aptDLHHPMMcccc4fa
oY75+tjw9zdgAy+PRJljri8d76/tllaipYNJaJQWbm8NtQtrQp1CeI0wK9gZECYuaA91Fgsb
osKimfXCeGF2S6B9bRCOEwVOTYTRCBUNMf8M7y8MtQfZyBSAqZg3Sir4B9FxEIBHwChgXuOP
jTEH9P40MBHnAcrjIZi1HTRw94m5kaF5eqjJG9PFr8OBK4hntotxyssCrzB5G7nPYnGCGMs3
/5ozxDyQwxcLRBpRjhBbFJ+bs74r0BkKtxMvxNYquofGyJX0Qj4i84Gm1iAqvZFgtKu1M6qJ
SSysRUDgVS8idLO7IhuCeriKQJqr16djLk3hcbz4tBiG/oMpiT6YmuiDnkQfTEv0wfT4B+eC
OoR8TA8442nWhjLH3GB1n5CdlEdq2c7Q8yOcC7f2ZEOCmg/UiHC4FVV6DnlOD7UuP/erAupp
8l93LXK7ZlS8W/ifxhFfzph63+4TGp4a4X/As/K8MXd9NuOpwK0zM14d4ZfC+sfmRH8BMUun
d19yX83oLX/khhH+oDA2c0Q/CQz6TACUND8LcjLQ2CgLNqyjPOeDt/kKPAcsqwWSyDjVFa+6
cqmu3KqrFNVVqurKo7pKU12lq64yVFeZBsjiUbMrdsWu2BW7YldWr7pVV+eZPNl/+8Ys1VW2
6ipHdZWruspTXeWrroaorgpUV0NVV4Wqq2Gqq+GqqyLV1QjV1UjV1RGqq1GqqyNVV6NVV0ep
rgTV1UTV1dGqq7Gqq3Gqq/Gqqwmqqx+YxFCsupqkupqsupqiuipRXXlVV8eornyqq1LVVZnq
qlx1Na97ClAbYxIx5QFenonRzsjM744Q421xhNlT/u9/zEtgHCs+Nzyx8S4Zpni+SZyd4lHM
N720efNB6e+Lou4Gj/GIDx5UzqKi1oEyz9M9gxwry9cvi7NP5GwQQqd+Urm3QJwLXDFdWLGg
vTMYWR3s6BQmC8snLW0NdwSzM0C9OKYW5yR/KWXoA+KcGLoTiAiR4NpIMBoNhdu94EGR4qB0
/C42RYI+zP6YYB+5k8CDbgBkNQvmmGOOuYHglkjt31KA5AJKcwnEphKABpWem+x2qxq/53D7
joZnM8SmEg4kYqcvxeQGRJciNv0vDY+7BS4GX6Szj8Icc8wxxxxzzDE3mByvOf5P1N/ZChrB
ZZCXzwc1YJeoO+JW8fp4Rxq7sv7GfP8p3RkYzxXi7zLdke5y3bsrRO0ZLjak5cCjrsi8MyND
/DvF2QzeJP1cwnjJMXaywj3FP89/tajx9WfuGvgFJG2tNZo3kGSXlO6iuKYCrVZXkty27iFi
glCkKYCPwZgSm8TJ3uZ/tBvdegzkYW9ZS0hoCbZ2HOoUMHfInB99/6lLgmvPkOb2zjgr1Nly
Rruo1QgvD4s8eNT/KZ6Xhaw8H4DtKai9BeBq/7UxneNfqFo0pP2XiluSO0CXpuW5Qm4FldkC
Z+rUd5f9dkLKDpcfKZBeoYqa00QtzU44GPWV1av4jjlDcNQcEbXckqKoM5OR6llnvv9qx/Ff
zsCpzjSO2vFUzzj102eeW/kWjpojouaJDJ+UjFS3+L6/tubiP8upnqRE7dJE7XiqH77m47I7
GnLlb01E7SainpyMVP/zZz8rOPekfLmET1aiTtFE7Xiqjx9bd+bFe4fKqZ6sX8xQza9D4o9g
FKnMzoUnzeE2R/rKaXKqc4yjXiJEYccdCQKnoh5+oGH6F1O+kEu4SdQzm6Lh1q7OoLC0qw0l
fakIJGo/6jVPtnjqjz0Dp5o3iXrpJu9G4GTUacP/j/viLwBH7TKIWpSURYW5rYG1a4PNM4Aj
UcsOf+uDxlEv7mprCkZQpCFYycTRWhTQR50nl/CD+qNhOWpyJGjOI7Rv8JbfcFl+g6FiqBgq
hoqhYqgYKoaKoWKoDhdUtXgNMgfSwQ+A/hrkumBrZ0BchJzAAuS9RArIiBxjGgNoMlBZgMzZ
XICMlkqrFyAPQ0QbJLoAWX66CPS+AHkn/HsAXh+IW4BM+hxgC5ABW4AM2AJk5pgb5K6/LEDe
++h3HS9dltcz8ru/Vi+8MsO/56rXvp62La/nvaZz21s+yx6wC5DNF5vsJHpfttiELTZhjjnm
mEvQscUmzDHHHHPMMcccc8wl1fW/xSY7xV+6xSZTVm0GH34/YgAvNtmLF5vsxYtNSBFjP1ls
whktNvESasJTrAbf60IVI8cWqgxuxxaqOLtQRZ6lBiBejZ+6Tv2heEXx/ubXRK3ynUC7UIWM
WqvGTx312yU/rzhQPKZHilq7UEWOOjMZqf50jOvtxWkfyanONI7a8VQ/vXf47mt/8DaOWrtQ
RY56UjJSPWPmzFufmPH3p3CqNQtVyKgdT/Wpj37w/Mt3Hy1/a81CFTnqyclI9b8/23D9kf/+
Vv7WmoUqZNSOp/quus1zz1h8lJzqyfrFzGihigN95SI/TnWOcdR6C1Woou4+7hXP089/IZdw
k6gdX6jy9q3/F/rxmCtwqnmTqB1fqPLfS9d/u6dxCI7aZRB10heq7IxbqEJGnaSFKkNxqtlC
FYaKoWKoGCqGiqFiqBgqhoqhGkgLVVJAukiFFY0+r/3d8sjIHVysorCNATQhKC1WQTPxaLnK
f3EuGS9WkWfftLvlyUtBkHJQMTDfue7Q739HriYBgFzmgVLTEGjqahVLmeFikuVi4SLeiymg
6i+okElvrysvXIk+eHisN8mrB/yjDzPZBXPMDRaHKrorgS4iUddMhCStQ9F/TotDu6Gd9lof
vbyGQlqZYGX9SW+/ctfaDGJrSw7Ka0zQIXfHqYp/Qsdb4ltG8r08fLji5HspQGsNzkH3c2wN
DqUw3hAdGfWKkpC+5MWuG3W5ZANPipqU7/GaqJc7HfXYn+f/RCj78Ckpah6oJV1y1Ip8z8Go
ZUN0OMMz1ZIuMupkZ3imWtJFRp3sDCeiTiWi5pKR4Wf9RrKBhzOcU6L2aKJ2PMPPPeE/ouU/
nOFE1GmaqB3P8Fc//8/DPzxnn5zhRNTpRNR8MjL8z5mS+T2c4bwSdYYmascz/O75ktFBnOFE
1JmaqB3P8C9ePLY21POEnOFE1FlE1GayXEo3Tc5wQrSYrYnaSJZr2xVho4M4w4moczRRG8ly
bbtGbHQQZzgRda4maiNZrm3nwUYHpahdOfrzKbGoE56z0b7BW37DZfkNhoqhYqgYKoaKoWKo
GCqGiqE6XFDJUs1USIonGkk1LdnfMxJpOkY1BqRIM9WmSLNQJdJEiueTLYg0D41FPSbSZCJN
5phjbpCJNN0WRJpaE3na6/4m0nQnVaQZv2QxFWjXDTro5HWDKIXxSxbJqB2XP3yMV0tKUWtF
mmTUjssfbnP7Jv9j9o04aq1IU446KSLNZ/GSRZzhGpEmGXWyM1wj0iSjTnaGa0SactRJEWne
/7K0WhJnuEakSUbteIZfP3G2uEYUZ7hGpElG7XiGP3z06y9kj3wCR60VacpRJ0WkCUZLCzVx
hmtEmmTUjmf4bz44S1yeijNcI9Iko3Y8wydwG9/+9I7n5RKuEWnKUSdRpLnIjzNcI9Iko3Zc
pLkZL0/FGa4RaZJROy7S3IuXp+IM14g0yagdF2kexMtTpaiZSJOhYqgYKoaKoWKoGCqGiqFi
qAaSSNMDSTESmOntKBZbp0kKOE2Emh8abCrmGNkYcEJNNL3ksbmpWCnQbipWBn/LQaKbislP
V4DeNxWbzxmJQEkftqkY21SMbSrGHHOD3yVnUzHO8qZiK99+M2fzos9nCG/+seKhF+IXffbH
TcU4QLupGOp15V+2qRjbVIw55phjLkHHNhVjjjnmmGOOOeaYYy6prv9tKjZfHAHTbSr2+5E3
7ivZ9dcZA3dTsQ/xpmIf4k3FUG5dCrPoz26kjQ/AZk1cIwHbVIxtKjaYHdtUzNlNxVCLMh8/
5viWS3lP//qmigc+EHcAQpGoV+iQUTu+5dKnL7717fbmvz0lRa3dVEyOOimbiu3fxf953EuP
y6nONI7a+e21OlrH/eDEHThq7aZictRJ2VTsqx9e679k4+tyqjWbipFRO57qjh3+NWe//6n8
rTWbislRJ2VTsRfdkQNfbvirnGrNpmJk1I6n+tu/t/z4hc8/llM9Wb+YJXFTsWl+nOoc46gd
31Rs0urf7P/ghS/lEm4SteObit1182fv3nXk/3DUvEnUjm8q9lzPEG5jmly5XAZRJ31TMRjJ
QeOok7SpWB4uZmxTMYaKoWKoGCqGiqFiqBgqhoqhGkibiqXhtSqzw61eIdoZ6IzaX6uSpD3F
FLIxgOYDpbUqmeAgzOFEDPBl4kO7VkVeCVIJErOsdGhXn8QWkwCtAb4hUhnramsXS1ko2hla
HTVYJCHr+va6moKZ37O32GQ0PPsomwkumGNuMDknze+dAUNbaWh0L978nmrRR/cpfqfN6NGY
30PuDJw/K4F1U3vG5veewcK9B2f9VlEXgKk3EvoV4SN+p7E03DUjn0XBQLujBeP6poPZs/74
rWi+C0biUgv9yKgXhs8KRoTV4fY1oeZg++qg0BpqC9HYtLp056U7Pgn/D0fNudTiLzLqkzs6
nI1656iOjdfX7cNR8y61+EuOGn2oecFwW7AzElotiFlPHzVZCmEkbrX4i4za8QxXR8251eIv
MmrHM1wdNe9Wm+WTo0Ywyio7W4QOJPZr7wy1BgF11Pf859S25399QC7hKWqzfGTUi4LNIfiN
nYt65PORE+4a8y+5hKeozfKRUVc7neo/nLTHfVL1x3IJT1Gb5SOjLvU5HPVfH7zj4xuWp/RI
UbtS1Gb5yKhrnY666f5d3+z8/v/hVLtT1Gb55KhTceWKdgobAq1dQeBE1LIxWVzMUtVm+cio
54fWtihxOxD1xxfc9Mqdrz0vF7NUtVk+MuoloqF8B6Nunf18zeY3pW38YDFLVZvlk6P24J5L
KBHKl9YBZ6LewDeMHPL3WIZ71Gb5dKIucyzqh64Y+forgQwcNUdEnacfdaljUZ9/9CVnnvU3
HkfNE1Hn60U92cGoXwSXF5x89Z9wMXMRUQ/Rj9q5DH/vJ+/knT7tvRm4XhNRF+hH7Vwxu6Xu
pEXPub7FUacQUQ8loka/MEpno37jucrLV3z6JY4apClRF2qjnrMIOBp1UdeyGWPffh5HzRFR
D9NEvRg4HLXkjpObFCLq4dpUd7U5G/X61qO+vLF1jtxzpelPnspRJz5Bq32Dt/yGy/IbDBVD
xVAxVAwVQ8VQMVQMFUN1uKCSVRiyQboo0VSrMJzSIMw+ceHJixYLSxtmNizty30DtQRjAEmQ
FLWFbJtqC4sBqbZwIrCmttDKG6ktkD5MbUHzIFNbYI455gamY2oLA1dtIRt3zUlRW/h8/O9f
uuqRkeJHgZFo1BbIqB2Xou/61ys35X06AketVVsgo3Zcil5yylv/HPmTI3DUWrUFOeqkqC1s
POODR7fcGstwjdoCGbXjGf7V8j1FT78Vy3CN2gIZteMZvn9ipPW+DbEM16gtyFEnRW0B/Ka8
5ZOwnGqt2gIZteNqCx0jh5wxrUv+1lq1BTJqx9UW7nzri/NOqRglZ7hGbYGM2nG1hZlf7Ptb
96bhOGqt2gIZteNqC289XFz18/1H4qi1agty1ElRW7jnlLol95w2TC5mGrUFMmrH1Rbmj1jP
tVw5Wi5mGrUFMmrH1RaqLlxxelcbkIuZRm1Bjjopagupc3+04pTKoXKGa9QWdKJ2Toq+5Nib
i4cF5G+tVVvQido53YGbfI/8e8/FRXKGa9QW4qJ2Um2h5ojPrj35Y7lJ0aot6ETtXIZvyXOt
K8w7Sq7XGrUFnaidK2af8Dk3fnajgKPWqi3IUSdFbaH5zhe6D5z24QxcwjVqC6qonVZbCI3O
rfvtaY/iqLVqC2TUSVVbgCVco7agSrXTagsXF1S0ZWWH5BLO1BYYKoaKoWKoGCqGiqFiqBgq
hmoAqS3kgnTRCKGyl5IX6S3MPqVemFg3Z2HDTNH0wqKZ9cJ4YXaLODfShzoMWrYxgMRJkg4D
soGcm5AOg7w1paLDsByQOgwrsPglUR2G53jlWbUOA+mTNB0Gt1aHAeVGQ6Cpq1UsZYbbeC4X
CxfxXmzrL6bFoDxIr8WQVw/4Rx9mUl/mmBssDlV0J7UYmomQ3LDxMNJnMEeVhXf8/HCGfK3/
nLx7pbQnpNNaDOhoBjHNhYOkNoIb+1vVbJC0GIy0FfLwEW9ZPRd3wsjhjducczft+NmI/5v6
VzETUSRqbQUy6hUlIX2b13bdRz9te/fZTZP9UtSkZXVeE/Vyp6Meubtw/0e/Ke+RouaBWltB
jlqxrO5g1F3vL3/44o//I2d4plpbgYw62RmeqdZWIKNOdoZnqrUV5Ki5ZGS4r8BTXzcrFUcN
OLW2Ahm14xl+/478jPzfjZIznFNrK5BRO57hZKMGM5xTayvIUfPJyPDNkTXep+/Lw6kGvFpb
gYza8Qz/Tvh028G5FXKG82ptBTJqxzNc2Fj13AsXSyZjYIbzam0FOWozK/qUrlrO8By1tgIZ
tZEVfdvuxS3P/q+l9FzcmpFW9HM0URtZ0bftXi08M2/dGRfhVJNW9HM1URtZ0bftLv3N6ZNe
m1qEo3bl6M+nxKJOeM5G+wZv+Q2X5TcYKoaKoWKoGCqGiqFiqBgqhupwQSVLNfP0pZrOGpR3
jG0MSKlmnk2pptqg/Cp4nGpBqnmIDcozqSaTajLHHHODRaoJEpZqPuBZed6Yuz6b8VTg1pkZ
r47wa6/7o1QT9KFUMw9oN2120JW/JG3ajM2TaqSaZNSOiyDufkbaqhqbJ9VINcmoHRdBhJ90
PbL24Mc4aq1UU446KVLNIN4vGme4RqpJRp3sDNdINcmok53hGqmmHHVSpJr+S6StqnGGa6Sa
ZNSOZ/jW/0obdOMM10g1yagdz/D0G91Pjv7wbTnDNVJNOeqkSDUnpITEXbJxhmukmmTUjmf4
x8+tF/cGxxmukWqSUTue4d+/8LP1T477Qs5wjVRTjjqJUs1p2NiyVqpJRu24VHMi3hscZ7hG
qklG7bhUswfvDY4zXCPVJKN2XKr5W7w3OLYAx6SaDBVDxVAxVAwVQ8VQMVQMFUM1IKSaad1S
COni/fpSHWml6LqTIK3UsogBNG2cCXx8TGgkEtwMnCu/w8fxFo7T2dHnxxQ8E3S6zhdGcyWT
cX0UbvGoSv4U8ftyuvfIaoyOfxD1GZWRS8FCfPdmoMiUM4iqzOP7qURILrm++esPrGp7k5PL
YK4YahGBG6UlhH39m9HsR5EGkX+TUoYlX46Y7Y73lWeE9X1lGbe+ryz9Fn03aH1lubi+rywx
1w9ZlqXr+8pSdn1f5HMzZ+SLvsV2Q19ULv4u+0YU39zuaZqvLZeOIFDkyei1LJ2SITW/nCTp
SI3d+kacwuEJyQhyPwcVOPNQECho9OImoghxOgUaRbsV9xWXx+QvD4nFMZV4DmXdGPx7BDzG
4gOdT4DHcfAYiWa9gLSIHH2ISUCy4ovu5/qlrOCAcVbIO/JmGGYFwrdoZj3ODc5ybgCi0Orl
RkYsN1wxxDw14tmn9C1iFxVi9PYpDVSAeYuA3VSAEYKl9XOWUEF2W4ScQgU5XSrHwsSZpxTb
rtqAaOsShZ1KDVu00tHXsD1UsNPEEk2itldGPAmhdsdQp1GhzsDFmh53usXcTqeujrPmNMzs
g+qYGoN8M0cDOQtXx7oFc+dOHE+X2ZkWM3s7R1tIUGaL0Pu0kPydCnem3JIg3HRtSUZCwNEI
5Ke4Y1L0TNIwy+VklluWAMs1iggQzQQ59Bls/Mic5X6Dj6UWDsY6Dz3LTSd+M3EJNmK53+iw
3G90WO4+XZaL7r7Qxyw305TlZpmy3GxTlptjynJzTVluninLzTdluUNMWW6BKcu91ZTl7jBl
uV/Jvpu1LHefpkfgTFjuPnqWu68fs9xMYJwV2s5xnyMsdx8lZ8yiRmyV5dIizqZCbIPl7qNk
uTlUgG2x3H2ULDeXCrJtlruPki7mUcO2xXJpYedTwbbLcvdRstwhVKjts9x9lASmgLo6Wma5
9qqjktW3cjSQaVjuPlssV0G+g6MtJPZYrr1CouD+igo3BcvdlwSWy8sst4KxXEqWewc+rIQ4
l7HOASXLvUOH5d6hw3L/pcty0d0fWmC5vAMst5Dgk3PjWO4wwncERqCw3OGG7yJURYa+qPkY
YeibglsHfd9UTK1k3xIVKtTCjDJ8F9XIIw190TffySm+daqQ0bfYRfhWq3xRufgnIcstxb5S
j/AvTY/Am7Dcf9Gz3H/1Y5ZbCIyzQts5/qsXlms9NxLnjHwM8TBqxArL7RvEw6kQq1iuPcC8
RcBFVIA1LNceZLdFyCOoINtmuf+yRRcV2COpYdtiubSwj6CCHc9y7aFOjOUqbHEUFWo9lmsP
d7rF3D6SujoSLDeZ1VHJ6p0cDWR9lmsPeWIsV+kQd3G0hUTLcpNZSBTc/+ScaEmoYacBeo7r
kjlulQHHJZWgGcc147g8Jx3oycZeQmphXHNAclye43TvaTmui9fjuOjuH+xIcnvW7Lj9XHsc
9yiC850ex3EFQ18ekx59X4TqaENfNyZIom+X1hc1ZeMM30XpH2/o68GUS98X1cjrTDnu3zgF
VTzH/cSU4/K8Ecclv7ZsCseI47p4ao7r4vsvxz0KGGeFtmuMzwo7HJfMDTuMUaBGbJXj0iIe
Q4XYBsfVArbKcY+mAmyL42ohW+W4Y6kg2+a4WthWyeI4ati2OC4t7PFUsO1yXC1qqxx3AhVq
+xxXi9sqx72Oujpa5ri01fFvHA1kGo6rRW6V437C0RYSexzXXiFRcPO8Ey0JNezEWhIuxnGB
Dsd1yxy32ojjMjlughz3UnwwHjmwOa6ZtvKlOnLcS3XkuCm6HBfdbepjjjvRlOMWm3LcSaYc
d7Ihi3XjnNF/FzVlJYbvovR7TTnuMYbvohp5gynHfdqU4z5jynHdvKKtrOa4KZr+wG3CcVPo
OW5KP+a4E4FxVmi7xhRHOG4KT6f7W0yN2CrHpUU8iQqxDY6bwtNpK0+mAmyL46bwdIKjKVSQ
bXPcFJ5O7beEGrYtjksL20sF2y7HTeHptJWPoUJtn+Om8HTayjdQV0fLHJe2Oj7N0UCm4bgp
lBz3GY62kNjjuCmUHNfNO9GSUMN2Qo6bInPcGsZxKTnuL/DBeOTgleP+Qofj/kKH4+boclx0
92zQtytyS4GyyjSe45YZ+iI85Ya+CFWFoS9qPipNOW6VqRy32jBk1MLUGPqiGnkj4RvPcTN4
sxW5mbzZitxs3sjuVI6mP0gx4bg59Bw3px9z3FJgnBXarjGnF47LWc4NO1LRMmrEVlfk0iIu
p0JsY0VuDqUct4IKsK0VuTmUgqNKKsi2OW4OpUC0ihq2LY5LC7uaCrbdFbk5lHLcGirU9lfk
5lDKcW+kro6WV+TSVscMngYyzYrcHEqOm8nTFhJ7K3JzKDluNhVuihW5WuBOrMhNlVluLWO5
lCz3BnywFbmDl+XeoMNyb9BhuXm6LBfd7ehjljsVmK3IPZaQis6NY7nTgNmK3OnAbEXucbJv
VG9F7gxgtiLXb+iLWpiZwGxF7k2mktxfm0pynzKV5OYaaivnaXqEVBOWm0fPcvP6McudCoyz
Qts55jkiyc2jlIseS43YqiSXFvE0KsQ2JLl5lJLc6VSAbUly8yhFR8dRQbbNcvMoRaIzqGHb
Yrm0sP1UsO1KcvMoJbkzqVDbl+TmUUpyb6KujpYlubTV8dccDWQaSW6eLZbLxZA/xdEWEnuS
XHuFRMGdyzvRklDDdkKS68H9dH2pj5FcSpL7AD4YkRy8JPcBHZL7gA7JHadLctHdH/exuvJs
U3XlOlN15Tmm6spzTdWV55mKcuebinIXmKorHw/MluTebEpyBd6M5I7hzUjuWNl3PQC1KpI7
TtMheExI7jh6kjuuH5Pc2cA4K7R94zhHSO44SspYR43YKsmlRTyHCrENkjuOkuTOpQJsi+SO
oxxVz6OCbJvkjqNki/OpYdsiubSwF1DBtktyx1GS3OOpUNsnueMoSe7N1NXRMskdRynKFXga
yDQkdxylKHcMT1tI7JHccZSi3LFUuClEueOSIMpNi9HcUkZzKWnuHnwwKjl4ae4eHZq7R4fm
FuvSXHR3Vx/T3IWmNHeRKc1dbEpzTwRmlqfqTWnuScBsVe4SU5q7FJityt1uSnPHm9LcCYRv
PM2dSMhy1TS3WNMlpJnQ3GJ6mlvcj2nuQmCcFdresdgRmltMqf+7iBqxVZpLi3gxFWIbNLeY
UmP5RCrAtmhuMeW4up4Ksm2aW0yp+nsSNWxbNJcW9hIq2HZpbjGlxvJSKtT2aW4xpcbydurq
aJnm0lbH8TwNZBqaW0xJcyfwtIXEHs0tpqS5E6lwU9Dc4iTQ3PQYzS1jNJeS5gY46TgH2DsY
BT30NDe7F5ob0DGwHNAxsJxPVPycGM1Fdyu5vqW5Q3ijTWnR3QJDX4RnqKEvQlVo6Iuaj2G8
2Va5w3mzrXKLDH1RCzOCIKMgjuaONHwXffMjDH3Rtxhl6Iua7aMM40WtwGhDX1SmtvJG2+zm
a7qTdBOKnE9PkfP7MUUeYpIV2p413xGKnE9JOAuoEVulyLSIh1IhRjjnNMw+sYwKc4pFzIVU
mG3Q+nxKWj+MCrAtWp9PySOGU0G2TevzKflxETVsW7SeFvYIKtiZci2kB55hEfhIKuB25yPy
bc1HEHtUUaG2Px+RTzkfMYq6HbE8H0HbjhxFBZlmPiKfUrd8NHUhsTcfQVtItlK3JTbnI/KT
MB+REZuPKE/Chk+DjWknvuFTbwfb8Glwb/hUpit2LzsEGz6dDsyWUJ8BzDY1bgRmS6gDwGwJ
dRMw29R4NTBauo3S3wzMllAHgdkS6ltNxe5eU7H7Maba5aWGS6jLNF1ChsmcQhn9nEJZP55T
OB0YZ4W2dyxzZE6hjJKhn0GN2OqcAi3iRirENvh5GSU/D1ABtsXPyyjH1U1UkG3z8zJKorua
GrYtfk4Lu5kKtl2aW0Ypdg9SobZPc8soGcyt1NXRMs2lrY5engYyDc0toxS7H8PTFhJ7NLeM
UuxeyjvRklDDtrqEWm/Dp8wYya1gQndKkvsOPhiRHLwk9x0d3fJ3dHTLG3RJLrp7Tx+T3LUE
6RunIm4cnmwxJrkhwvcYlS9CtY7wVRNG1HycSfjWqHxRW9ZK+J6o8kXpbyN8j1X5ohamnfA9
XuWLauQOwnexyhd983pTknuSqW75UkPd8gZNh5BpQnIb6EluQz8muWuBcVZo+8YGR0huAyVl
bKFGbJXk0iIOUSG2QXIbKEnuOirAtkhuA+Wo+kwqyLZJbgMlW2ylhm2L5NLCbqOCbZfkNlCS
3HYq1PZJbgMlyd1BXR0tk1za6ljP00CmIbkNlCT3JJ62kNgjuQ2UJHcpFW4KWW5DEmS5WTGa
W8loLiXNfRwfjEoOLJqbSvz2trHx4zo093EdmjtJl+aiuz/vY5rbAYw2QUJ31xO+8TQ3Yvgu
QhU19EXNR6epLLcLmJnD3mAYMmphzpJ9N+rJcm8DZps+/YpTfONp7kOEbzzNnWwoy52k6RKy
TGjuJHqaO6kf09wOYJwV2t5xkiM0dxKl3a311Iit0lxaxBEqxDZo7iRKS2FRKsC2aO4kSkth
nVSQbdPcSZQmt7qoYduiubSwN1DBtktzJ1FaCjuLCrV9mjuJ0lLYbdTV0TLNpa2Ov+JoINPQ
3EmUKssPcbSFxB7NnURpDnsy70RLQg3bCXPY2fKWT0b6yoBx3CRy3CWMcw4oUW6iHPcbTo/j
oru2OC7Flk+bCDZ5UhzHPdvQF+H5oaEvQvV/hM7xSXEc9xzDd1FTdq6hL0r/ZkNfj9QgGcSL
auR5hu+ib3676ZZPvzDd8ulrzkiU+42mH8s24bjfcNQcFwXRXznuJmCcFdquMT4r7HBcMjfs
CEbPpkZslePSIv4hFWIbHFcL2Koo9/+oANviuFrIVmVH51BBts1xtbCtykTPpYZti+PSwt5M
Bdsux9WitirK7aZCbZ/janFbFeWeR10dLXNce9VRyerbORrINBxXi9yqKPcXHG0hscdx7RUS
BffXVLgpRLla4E6IcvMgpFEoK4OdAWHigvZQZ7GwISqgMjFemN0SaF8bNKK/gNFfY/qbQdDf
q/ARYRRzwNLfNDzC19Jf9DsF1q7d8EvL95D/FPh3Nxhzi5b+Xo6v/Zt48Vqiv9fDo1yH/spv
yfQ3w6CuyUjSLdDfKwiRp8x5pAbuek2oeSak7XJATdqux8GQCbNK2uQzuY2+3CQJHO5lMwyT
gMJvwmngbKUhxWKfckUveNNM8WbIvbiA+vBm8drNQcfDv1TpKEh4/td4UUw+RIgIdH0kvC64
ulMIta8JC6VCayjaKYTXCKvD7dHOQHtnFPczn7ikQ3ak3KG3fkZbFw6PadYs3M/MZ8eAOORB
5/wE+hmgKf0LNHVAe0+urFvlG5vJfoYcPcrNKenkfibLoK65DadZ5bTF9zOXAcVAomzGHdu3
IWJB7+Vr+hk3gWQr0KXkuO2w1N+g4OWoZ+Esp50kzMXv5wLJKiR6YxTmRKhq/gAPglEIXhwu
wjIVxy/3A5f1kiVpplmCEJ0SaO0K2s6PDHzPan7kaZ7PAOYLJYdAtGgp0uJwe2uoXVgTErsC
ExIytSHQ1BpED0WC0a5Ww94C9NJbZGnOyY8w2NoZ897iO3xsYSP/QcdKhorvDYV8u1D3nra3
uEpTa6TeAt39HcFKsoiG6SC+l2pS1+wI5a4GRuZ0r9KEPAQea8TGRWquSFZyFTF8LSBZyWeq
Ue0kSYw/H51fgiIFHQvkcx8nnTciQscLsfMefI6eaXQpz9S7pfv/hsdG/u3YM9tTlWe2epR3
fWnSfbR91lb3I+I5El9szagXz5F9r/tT9ornyxCG7LwF2sYNZdbbqd3iMzuR+MmzVTz/AB6f
eHoWfAP8nLrlLzD4XIP9GlC8nw9GwMtCeCwMtQdnBaOdJai/2oA62qiA3IoF7Z3ByOpgR6d4
ubQ13BFc2tnsFeZEIuGI4SO1lbB3WyBM7IiE14Rg59YaOjPYGmoJh5uLDd+ZB33bg9Eo6gnn
hiSPuuDaSDAo3YInzeE28fYSIbq+KxAJihczm6Lh1q7OoLC0qw09uFT0kuAv3eTduLirrSkY
QT4d4RAkY6LHWHS9nEzpWGGFfBloD7RuOjvYvIdlj1n2KOOsq4gBeCFnZZ6jPlZz3UiREJ7n
gqPhAGgKPKrg+Rz4eyI4AqyD55vg+QXw93IwHOyCDetDcBz6htiBAPAubAM+hw3nftjcPgTe
w40o0Ege3Hgcy+NYc/GA4Wg8rnPjTkkeK1bhZ0QT0vg+GuueiIXkqJNah59Jx4JweXr0Anw/
E887DMdp34XH0dni6FIaSyNr+2/gMPLE1Ei/aIz8OU4LOvbDo4gYU1+N0/eWpuO4EqeRHFPH
dxy9za0oPYpZW1Munm2fL59vh+faZxBWP9cTewbw8c+gwVo917hAPvfxjXG9Akq7PwvMl8Ns
TFXCFDwKhh7P9vlmmFE4PXlSOGKY+WC+cY8CKFvc/va81fCApR7lBCBtK13mraisrPBWVtX4
vLWlleU+b3kpPK2srq0SOsNChbe8vBx6iBeV3rLS2jLoW1Pjqywtq/DWlnlLS8vKfeW+PeKI
aqVzASolPlbW9RuyebgIWGvIlAXKKeI/iTKmwgIlnRfCyj5WrPBo0QwPi2sqqIV+x2F/5GbD
+3Pg8ZBYkbPkUSDG6MK/8pGBG6hUXGxTcMUvxA1LOtbqycGNUSkOLwtXllTcGNXid3Ow5k8K
boBm4+eH4EaQ74UAF8AYfZYI8OyuyIZgAqz3UKW2v1TAeNabqSOLY8xyYLPev7n050gldsmZ
3pNZ75W4tPRs1M6R6skXtKw3s5c50jQLrPcamfVGtaz3SvzEX4iByRpcht34yCTSoy/ImiA+
QdbSBzwrzxtz12cz5GfvH3nPn65PO2vGN2KrRHbwfAL1b4/4rVLE2GBvoZ5bvFIjF3MbBJap
Ixe7RjN2k5MvTxNMJORiVzouF9sjjkcLVKHo9IfaRCYmNDPqH54W+4ehSesfEpGhkWX48NTV
YG3w4OkftMsSrtJZqnCVTv+wTW6ro3r9g9wfGPUPGb30Dy4L/cO1hv3DNk0DORQ3kNcQZD6D
SI89RYc9MYWGJnWzt41IJGdR5+FaA+jbdNr2bb207YkkIRsXmdhbxklJp2jBn8Yj/EIYyoiY
Zl1dsLUzIDbavanVdSeuVqctTodXU305Prawo18fclO9xaCpPtZEre4POmp1f9BRq7tDbjZV
anW/gMedSVGr22LYVO8E8ZZEsL6zJtRCE7W6O+jV6n6Bg3FSre4OkyRoe5v4JKBK21QHx+Hi
cgKOh/8tKadpU2RVcXtnL+jTTNE7p2SnTYdVJTs9Pe5hEGGNAV+I73uc0qYw070bbM2YuTZF
OScdV7Oxeb8+WixoU7iI+xdyaeAjLl33nrYzulNXm+JOrE0hL13uC22Kuwy1KbQYh+HB9706
2hR3Mm0Kpk3BtCmYNkV/0qa4k2lTHBJtirs0U1Jyx7FLR5viziRpU0wTz3piGg498FzvmW5O
ecbPxz9ztfiu1OJfLWpfdOtqU8DMUsLxSGGKvV1ad0ybojutd20K/xBFm6JnCNOmcEqbAlkz
WYRGAd6yisrykhpvZU2Zz1tZW1Hj85ZXV1eU+Ly10APpPJR6K8qrSmq95eXV6LKk2ltTVl2J
dCBqa0tLy8oqKuB7lVW+Kt8eca+wRqeDNZUkkY3aIluaFYrRxFTxn/RkKqzK0nkRLGYTMSet
gW9Phff9sBGqIzQrFsD7J+hqVqTixkvWLUjB/vL1EPybhgt5Hm5gJuLzTCDtXiLrGkwldA38
uDFEDVMdoWuwgNA1OCEBzYrhMMaSxJmwFbWKQ5FUplbBjoGlVrHLUK2C62O1irsNxWa7ZDUI
/MRwPIq5U0etYleCE5nxShZ7rnrt62nb8nrkN+/maub8dnK3bSULWYIF45ZiVUuwdmnmRq0o
WtytGdbJGXKXjjBul625UeCMosUuhxUtipLTXTAtC6ZlwbQsEtGyuMdQy4LrYy2Lew27i3s0
rWMRbh3v1tGyuMeou0ikGUzFd5vq1K3ePUQyeWBN7HWvAfh7dJr2exLSswA0ehb3OKxnMSK2
GU2V0WY0gKlUJGaol2yXQ5o3QzqSFNZG9r92OQPorwm22i638eoRo9Quo7shYMNQL3hs4vh2
e4Z67weK8dnzgNZQ725DX4Tnl4a+LmL4H++L2oAHDX1RW/YrQ99UPM2q74s4w8OGvqhGPmLo
i775Z5zRPrHoW3yuY6gXbwqoMc0+wkT9pI1+u5k2wiR7hk31E9mqxASiaMu92v3AODlaZY42
R7aMaaPcZ3Q3NWKr5nRpEf+SCrENc7ptlDujPkAF2JY53TbKrRgfpIJs25xuG+UWo7+ihm3L
nC4t7IeoYNs1p9tGuTPqw1So7ZvTbaPcGfUR6upo2ZwubXX8jKOBTGNOt41yZ9TPOdpCYs+c
bpvtnVGNZTgjY5yu2gHrs9px5+HF6ZDqEzpOx9LM3rTjGL/qH5wul/jtbfMVnuN072k5XUR3
g1F09w+gbzcYfcyU0z1uyumeMOV0T5pyul+bcrqnTDldjymne9qU0z1jyunaebPNV8K82eYr
63mjzVciGsY30oTxRegZX6QfbzD6GDDOCm3nGHGELUYoudfj1IitskVaxE9QIbbBFiOUbPFJ
KsC22GKEcnj6ayrIttlihJJ2PUUN2xZbpIXdQwXbLluMULLFp6lQ22eLEUq2+Ax1dbTMFmmr
YztPA5mGLUYo2WKYpy0k9thihKfbfGU9FW6KzVe0wK1uvqJHc0fLW4xWOiC5PLy3GGUsd/Bv
MZooy+V0WS53CFju70xZ7sumLPcVU5b7qinLfc2U5b5uynJ/b8py3zBluW+asty7TLcYvdt0
i1FAsNxSFcvlND3CaBOWy9GzXK4fs9zfAeOs0HaOnCMsl6PkjC9TI7bKcmkRv0KF2AbL5ShZ
7qtUgG2xXI5yWP0aFWTbLJejpIuvU8O2xXJpYf+eCrZdlstRstw3qFDbZ7kcJct9k7o6Wma5
tNXxLo4GMg3L5WyxXE5Z1cDRFhJ7LNdeIVFwA96JloQadmItiTnHnRAT5dYwkstI7mFJcrOI
X6dIbokuyS05BCT3c1OS+4Upyf3SlOT+3ZTk/sOU5H5lSnL3mZLcr01J7jemJPceguTOiyO5
95qS3CmGJLdE0yFMMCG5JfQkt6Qfk9zPgXFWaPvGEkdIboktyqgMVb+gRmyV5NIi/pIKsQ2S
W2KL5CqA/04F2BbJLbE1qlYg/4MKsm2SW2JrjKfA/ooati2SSwt7HxVsuyS3xBbJdcdQf02F
2j7JLbHFX5Tc/oa6OlomubTV8R6OBjINyS2hJLn3crSFxB7JLaEkuVN4J1oSathOkNyJeDtb
ZLMtEBEiwbXeBPaz7WoVn3XKAOvhyY1lA6xjOem4GUh2l9nRPw+ZG8/VKc1Gm58jQ83l8O8b
orU543tyNU7h1LVG4sbo7nca4iK3PXQGWOcacuNUzsgAK4kxBacbrcp/KD3eAKv87Ch8xBjd
KZx8m4spuW6PGTn1c3kxA6mvc4ox1h5eOkeQ73f54kzeIYOnPr4nFs7eFCWcjlQlnEZPR9y7
6H49NsYaQRjS/eL5Yqm1int+AvyznQfHxzY9HCFtUIjefT3LH8O5NdsXM8YqeHriwkHh9+TG
h48axG5BMtOHhI3+tPvFcGrgn43uNDFecUib8XrMUOzrGXsXfANzTN2LjDIoGofSmGoywnMa
j9Xwkxl/PjgbXm7g0K4casuqu4Wlc2J2T0V7qCUh0iDqcvVl6THRmFHVcPuaUHOwfXVQEE2o
wgCjCYakY1+VtKOKTKUuiApiTEI0tLY9tCa0OtDe2bpJaA+3l5wdjIRnoOfminZZ57ZPgX+a
0Xm9lCrJXOuGUKAzFG4X1kTCbYL4zhwYA7pVF4DDE+gUc6yk+dVFgY2htq42oT3muwIOVjpa
IYRO6YmGcGeglfBX3lVCbAtFo6H2tdhvD8v/Q5r/yigYdSnyKHiDJfO5nbG2cKi4S9mRIBd2
6rlw/JuJO8MiOFxLB2vhvQ14FdOF8PdKGM52sYtH5rUF8CLE8Qq89w5872PcYf4P+7s5N0jj
hoHR3NGwFxsJVnKjwEOgiJPsksluKMY7FA8pEMIjgWJidwo+R6P1YzGxSsXdtTzVezp+F8W7
FihmdTcAZeXVhfgc5YNsERMZudmO38sFksFwAfcULwLFpOMr+Hlk0vEdHB4yW/YxxlAoploK
Z7iYcgmvONnMSeZ10UrO0ZxkMnik2K9Lv2jmdCUnfQ2ZVKXiD/i0Zljxq/R487zxw4re7Lgp
4w1tCxsRz/yxfr8Hn4vSTJeyAXGPy9xMbkQceyjhfIXPLxHHKurxhl5f70/vjpnn7YHnZs+j
2ejuoX5lU+YMaeyBzC77M/fOl8ceeanxYyREMxpdPzHFI5r8PUoy+YvKSPeM7nkxk8KCch/M
7J5nPN5I9vgAHOLwwCEeDyUz/nzwYyCZ5a7wVlbDTk7cjhnt0Sye15ZWlvi8leXVPrQTc7m3
tgxvy4zMDNfI+zWXlHp9taJVYR/anhlt1yzu0+yrKp0ilNVM83l9Pl/pUqV/WiFMF1B8k5YL
kwUUWbmvtNzn2wOuA5Kd634AxtTOI9k5XQCsmEHuVFWcLPFfEWz0RxPmjcfCe8fA49jYElsA
joeN7mKgKCUsgR3IyfCdlbCTCOCOrVVs0CV3DoxxM8TTDX/Ph7+K/XeOwMVr5ihk6SOKZzRO
qweLwbJw43wMPk/HnZbc8RyP38vGZMeNm4klOGyE7WQcJsKxEoeN8i6AO55CMRXSs0ViKiSM
qIPZjLGjjqUb30cdzPn4vtn0VzHerNTC9Bd6NIE5r4Gea7SNjr7V5dFAba7tDXb060Oe83rD
YM6rWWfOS5lb4kzvyaJdN24ze84y28x6tMGcV29Wlz29znllxTQ+jH15w/kynzyHzUkpIk1w
Gp1LA143jvJ1XIuL8YD3kfR4S85uTitFkDdAHR1HgLJWnBzbHPuoI9ZMt2uz2WDjVDen3jjV
iq1mj2aMLyf54XQpjBqiiYhPsuMbp5JJSSf0irRudILClEl4Kzvd3kR/LzuLkhQjdEYlf7C1
R4lJUp5l0opBK0n5VkeS8q2OJCVLV5KSdQgkKdmGkhQSYyqm/qg5fFJHkpLFJClMksIkKUyS
wiQpLP+dkaRkMUnKoJSkZOMP+KBmWPGEjiQly0FJyiXimTI2+AqfzxGlJ3tjEort7r2m0g00
0dvIKZsb7sXnouSCN5dcoPRvz1SkNo1Z5lIbcbyRvV2RpGQTkpQcRZKy1RM/RkI0Q3Dv7F2S
MoGQpCwiJCk/ICQpJzJJymCVpOzAZVfah1ESX1RXV0ibM4qX0s6MvrKayhpROlFVqd2RMW7H
RviYr1YUbsCzqtoyacNGcbPGytJqGMYUodJAqCHhEMUaEoYqX2kVkrIgG9O/7P9ATSUwZKd2
M4UEJlf8Nxp2EOOBwkKnwGo5DR4LCYnKabCRXU1IaVrgeRs8IvC9TbhD3CI28gDPG/Hgeojn
Bvh7k64ERt51N5foyEbjzgp1DOPxuQd3cHm4UZ8GlN0cF+LOJ0tEqOzguBrnUx6QVlrKnVQb
IUuIELKETYQsYQv+LQLSnjyyLOF6QpZwAyFLuCkBCcxkvItZonNmFsQvAznLmPiFHX0jfsk0
FL9wA0j8kmNZ/JKJo3wX1/TJeJT8lI74JTNOFhHbGS1e/vLJ01t65AfPu/gW2/IXox3VMjn1
jmpWBDA5GmogJ/rXOgKYzIQEMIBGAJPpsABmimyyocxnZLKhWxEtMmGKmcmG3fhgZhEGr/X9
3To7qu3W2VGtUddkA7qL5kX60mRDAWGGYC7QmmwYauiL8BQa+iJUwwx9URsw3NAXtWVFhr4o
/SMMfVGrMlL23aT1Fe0NGPqib36qqfX900yt759haH2/UbO8EZUKI5MNjfQmGxr7scmGAs44
K7QrPRsdMdnQaMsAgrI2dSg1YqsmG2gRF1IhtmGyodGWyQYF8DAqwLZMNjTaWiOuQB5OBdm2
yYZGWyuWFdhF1LBtmWyghT2CCrZdkw2Ntkw2KMbyRlKhtm+yoZFyNf4R1NXRssmGRkq7hKfy
NJBpTDY0UlrfP42nLST2TDY0UlrfP4MKN4X1/UZK6/ucDs0tidHcUgc2mWOWCWXLhEZHCB/M
MuHgNr/fpEtzmw6BZUKBM7NMOIYzs0x4NGdmmXAsZ2aZcBxnZplwPGdmmXACZ2aZ8AcEkY23
TDjR0Bd988dNNw5/wtQyYcCQ5jZpuoQSE5rbRE9zm/oxzRU446zQ9o5NjtDcJkpj9mOoEVul
ubSIj6ZCbIPmNlGa3x9LBdgWzW2iHFePo4Jsm+Y2UdqxH08N2xbNpYU9gQq2XZrbRGl+/wdU
qO3T3CZK8/sTqaujZZrbRGmZ8HEqyDQ0t4nSMuET1IXEHs1topwLCfA0uCloblMSNpnzxmhu
GaO5fWCAP8Jo7mFBc6t1aW71IaC5k0xp7mRTmjvFlOaWmNJcrynNPcaU5vpMaW6pKc0tM6W5
5abS3ApTaW6VoQH+ak2X4DWhudX0NLe6H9PcSZxxVmh7x2pHaG41pWx0MjViqzSXFvEUKsQ2
aG41pTS3hAqwLZpbTSnN9VJBtk1zqynFosdQw7ZFc2lh+6hg26W51ZTS3FIq1PZpbjUlgymj
ro6WaW415axTOU8DmYbmVlNKcyt42kJij+ZWU0pzq3gnWhJq2E4Y4D8GwkFa0uKClw1RoSHU
FjRhu0jfcllLsF3YFO4SAu2B1k1nB4VwRFgbCXS0CJ0twWhQaA50Bqagc2Ut8Vmh1lahKSgE
WwMd0WCz0AljEULtQjS4OtzeHPVmN4SF1eICG/G9rvZQZ3SK0BwJd4jX0toboS3YjiJtho+G
wzCiueFIW6BTENcwNwSaWoPeQ8h2Mwi2ey8+kMbkYsAMrgxUQzCtBNuVqzFiNvfCm/+Ed/Tu
adluFV7fAjp4sWwo61uOJththuYtme0WEPfEau7/4ra/b1LYLgCJG4Kpldnfej3d5WpT3eUT
iXdHqPhdlabDPEbTFrqJtrCK0+swxSbHSjuIgq4ilm7Itgn1MqrAgOPJZ3KTXttLMtJMk2GH
m2lTYZXpVFMhlu232cebYhHvidQ5bJVL2s9hub+8WuwjLwTXgMtw5xcEks3MRgjoXBjJXJdU
3chp3pHJ6SS1fSSYu617iJhMBPJ6ou2ZIq7v7Mf99Db/o90I6KP+T2PfsDsfgO0p6CvAfPfH
j1R8sen48gSm4w/J9+hHXZv5dDyaleXYdPyAn46faDIdz+lMx3M60/FR3el4dHdPH0/HH2s6
HT/NdDp+uul0/HGm0/EzTKfj/abT8TNNp+NnmU7Hzzadjr+GmI5viZuO30ZMxy+Lm46/jlds
/q1QDdeiGurqM5mOj9JPx0cJynqGzel4Pw6LZjpeHoQcyxknXzsIiToyBR+lnNCeRo3Y6rCJ
FvF0KsQ2puCjlFPwx1EBtjUFH6Wcgp9BBdn2FHyUci7bTw3b1hQ8LeyZVLDtTsFHKafgZ1Gh
tj8FH6Wcgp9NXR0tT8FHKafgr+FpINNMwUcpNc228bSFxN4UPG0huY4KN4WmWTQJmmalENIo
eRJe2feDNEJlRHm7rWmgkcPywa+BRs7Jv4+PNZggr2FHvzxkyrvGYE5ej/JKKyp58D/4peV7
yH8K/Ps/MOYWLeWt47BlzE3SHL5Eeedw0mYYWsqrnZPPAObG2dPjKO8aQ8o7n6CACAO6r1De
uYTp9gwVjZuj6SNLTWhcHUdN41B0dZw62VZpnHbGvc4kCVrBQXwSstTNZQLbcRinxqrYen4v
yNNMkefEkEvTpXTYsy32m3OpsFuXGmjxpgD69cdleNP4xeH21lC7gEx4x2+aRXaeU8VZZ/SQ
c5vGa2v8YGuHzbc6+Q4fO5kUedBtdYIcskX9rqYOaO/J1fh43a1O0N3faboFub4ka6uTEwy3
OiExesQmRCrlb2TEb3UiP1uAj1h/+VnstrytBxx/z5fNjfsJ0+M+vNUJkq0IvBA778Hn4tYl
LuWZerd0/9/w2Mi/HXtme6ryzFaP8q4Pb2+CZui3uh8Rz3+IzjPqY1uI3J+yN7Z9ipCdF2c+
HJk2fztVMm2OqvFyz9bY9iafeHoWfCPO1pAte4HB5xrs14Di/XzRGg+yMYUsB2u3nBD3hlhA
bg0h7RmxtLPZK8yJRMIRw0fEfScWCBM7IuE1Idi5tYbODLaGWsLh5mLDd3Q2mxDqgmsjwaB0
C540h9sE7SYUwsymaLi1qzMoLO1qQw8uFb0k+GiHCmWvh45wqL1T8hir3U0C3lkhX2IpbPMe
lj1m2aOMo44n7IoXWtosoz5Wc93wXy48zwVHw6HMFHhUwfM58PdEcARYB883wfML4O/lYDjY
BRvWh8Ao8IbYgaCmPw98DoaA/bC5VWyGA82MGfqV7YcXAMV++NF4+OTGnVIGTlcVfgZ1BXPw
fdRAn4gFOqiTWgeUTTE2EbT+AqCYmbwcSJtXoLTvwuPibJF3SFbV0aj7DRxGHpDM7uYByZD2
5zgt6NiPSZg8Xj4BZ/Cpmo7jlYz4zSziOw69sb7Si5i1L+L230DaSAKd98BzvWe6uR5lwwh+
b9wzqLfYinujneIM/Na4ngCltzsHxOLq9igbWPjTtsfu703rMd3MQqTUBVI46LwHnhv3IoCy
le1vzydzk4l8ca/dk1DP762orkW7HFSXl6KtDWoqfV5feXU1vCirrK6Q9jmo9pXBJ2p8NeV4
w+mqyvKashqft7bcV1Xqra5EW1VX+irLfeW+PZDQSfNnjgetKvn6TdlJuJpaa8rOjPmniv+k
J1NhBZZGsSNgszARN09T4dvToN8sGPc8grgugvdPhMdDsf10+FiYUpOVio8U7C9fD8FNQRqQ
dCHlpmki9ssUY1U2sZ4GFFv+s3B4qGGYh+/ni2ik54fgpo/vZca4HG8cnTgFnt0V2ZDIzgWH
KrX9pTrq71wgzyLLOxe0Mm45oHnv31zAcOeCVp2y0qrDexfIOxd0mO1ckGHAe3vbucCKZvdC
mffG7TKwAEfRiGtxOR6+vJoRv8vAggQmWSeIz5L19QHPyvPG3PVZbMvn+0fe86fr086aYXfb
AXlAR8Sr1uhdoJm5tbL/wELNaE7OjtcypDAmErOfCxKeuTWbCd0jNnjZ2jeNk5TYhK5R7/C0
2DtUJK13SGRWlCzBg61dMZcxst5h8PUOWhXaq3T2LLhKp3dYxMk7v+j1DnJvYNQ7ZPTSO7gs
9A6LDXuHRZrmsAI3h69nKGQ+g0hPIiI488aw19Z9EYVcbrFBcn6v07ov6rvWfZFDrfvTeOxf
CcGiyefZ4VavEO0MdEZ7ad0dbtddh0W7Tkq70KZ+6GDtev8+WmxKuyrhsUNTB7T35Fpbryvt
QndvS5q060zddv0kQ2kXiTENpwU1hO9kxku75GflZi0m7fpN7LYsLQKgO27ucI44ES1tVIs2
G+zgGhfENsJ198Tu3883xjbjFTzx85SiNC2tO/a8390Ym7PcysfPWT6GwnFtXyCf98Bz7TNo
kQAY658P227NHGReH00yOB2+k3OY+eAKUVMD9pua7bsXhdrRtt9lleOFeiQjae8MtQYXBZtD
gfZq9T1pf/BFwUC7KJKJ7TROCGhgqMh/YfgsGAWWyqBNweG9kzs64u4t7Wrb01+BKd16PTGF
+XNL+lB1sdIn//WA4XDsMR6ONSbD31o8hemH3W0dvF6CpzGbwVCwUdxmHICLYaekTFvKjhyf
eHDHNRxPvslbkMrTmZPxfXRdS0zw+fGzqBGtw8+gYcASPFmXBaRNH4fiocxGfJ4ropLilEdj
J3HKhCLZCL2dGS85iW+E9EZj6hYJN4NxLYkotQDKltp7ifNuTpFmCLwi5djLb9cNp9ulvCu4
lfMet/7zjSnKMyBV/5nt8D5rkfRbpOPwZHK5r6TCW1pZUuqtLYN/ypHMoUr8W1pdgvZ1RvKG
SnRVCi+ra+AfX01JRZm3Zg84AU822w/DYCxPVvqpluQWSqXn8d8UWOVS4FMpMNGpsJpK69tG
wd8x8JiAryfDXx8+r4S/8ZWeJ44UXAE9+NyNn00Byp7B8qz+cKJijsLn6bjLTMGVfgIhDZiM
z1Gaffg8F1fqlF5kFdWxhdsVCWixH6oUHMqCn/jC7cfx0Zsu/ErAFk8P1F0xH9eZYXpch4kE
dRduo7toSGJ54TbYv/G9c+wt3D7ZdOH2KaYLt5eZLtxebrpwe4Xpwu2Vpgu3V5ku3D6V0Mu/
BnX+QE4vqpGnEb5o2FMY8xW/ORHyYqBduH0Gp1hKnQu0C7ebDbcLCWoWPFUDY43/IP3C7WA/
tqN6MmecFVod9qAji7iDlJtvnEKN2OoiblrEy6gQ21jEHaTcLmQ5FWBbi7iDlKtGV1BBtr2I
O0i578ZKati2FnHTwl5FBdvuIu4g5SLuU6lQ21/EHbS1PlfZe+M06upoeRF3kHK7kNOpINMs
4g7aWsStFJIzqAuJvUXcQco9ZZp5GtwUi7iDSdgVsyZGcysdWqx9+G4X8lN8MCo5eLcL+akO
zf2pDs1dp0tz0d3T7NDc7tdfad9sj+YGDE2kivsZmRpQXW3oi1A1G/qi5iNo6IvasjWGvij9
aw19UQvTQhDZubj+KTQ3pFmcrqa56wxDRqGcaeiLykWIsG2m3i5knaZLqDGhuevoae66fkxz
A5xxVmh7x3WO0Nx1tkijMoJqokZslebSIl5NhdgGzV1ni+YqgJupANuiuesox9VBKsi2ae46
W3xRgb2GGrYtmksLey0VbLs0dx3lrpgtVKjt09x1thiMO4Y7RF0dLdNce9VRgbyOCjINzV1n
i+YqheRM6kJij+auo5wLCfFOtCTUsK1uF6JHcmtjJLeKkVxKknsmPi5O8GhnxyE5ZJLbbkBy
SwiSm4Pvo7F+2HMEeN8zSveeluSSRFghuejuDKyGlUPUnV5Jrn/q99XdZiS33ZDktpnKcttN
ZblhU1luh6ksd72pLDdiKsuNmspyOzVmttUkt8tQ0ou++QbDkFEoPYS0FsSR3Gd0fKUOoU3T
kdWadAjaDQ3sbzZinSelxrqwdmrEdjbvoEEcpkJsg9lpAfMWAXdQAbbF7LSQ3RYhr6eCbJvZ
aWGnWYQdoYJtlyJpUXssoo5SobZPkbS40y3i7qQu15Ypkr1y7YlB7qKCnE1QJMEqR9JCz0oI
eloM+gbqUmKPI9krJUqW9/C0TYmt2RZ7TYliTvMZnja7IWwbAkx72c2ZcrvpMW5XncAGS71x
O+34c7CxAnNuhwzwocMshAjjVv2O22URv70JMHmdDZZ4nQ2WVukKMNHdP9jS0z3h5fFb7HG7
Labc7kJTbvcjU273Y1Nu9xNTbvdTU253kSm3+5npBksXm26wdIkpt7vU0BeVi5WGerqrND3C
dBMB5ip6AeaqfizA3MIZZ4W2c1zliABzFaU48EJqxFZpLi3iH1EhtkFzV1EKMH9MBdgWzV1F
KcD8CRVk2zR3FaUk8KfUsG0NqWlhX0QF2y47X0UpwPwZFWr77HwVpQDzYurqaJmdr6IUYF5C
BZlGgLmKUoB5KXUhsUfOV1EKMFfyNLgp9HRXJWGzpeNiNLcmCSLMw4vm3oWPbRYPRj37lwjT
jObepaOne5eOnu5UXZqL7m62Q3N7Hvz27zZp7pWmerrHEjvngjiae5Wpnu7Vpnq615jq6W4z
1dO91lRP9zpDX1QjrzfU4kXf/AbCd4lKwImeu9FUT7eGoLllKpo7VdMlHGdCc6fS09yp/Zjm
XskZZ4W2d5zqCM2daos0pii7IPO0iK3SXHuIlTy+iiqPbdDcqbZorpLFV1MBtkVzp9oaVyuQ
r6GCbJvmTrXFFxXY26hh26K5tLCvpYJtl+ZOtUVzFdTXUaG2T3On2mIwCu7rqaujZZprrzoq
cvMbqCDT0NyptmiugvxG6kJij+bSFpIa3omWhBp24gvbjWW5s2Mkt9YBWe7hTXJlWS7S6G3s
ReO3Bct12eLQQ78YNRmy3Fm6JHeWbVnu113H/9jeYtRXTWW5r5nKcl83leX+3lSW+4apLPdN
U1nuW6ay3D2GvqhG/sHQF33z/2cqy33bUA6MysVMQ1nuLE2HMNuE5M6iJ7mz+jHJfZUzzgpt
3zjLEZI7i1Iy+ho1Yqsklxbx61SIbZDcWZSy3N9TAbZFcmdRynLfoIJsm+TOohSKvkkN2xbJ
pYX9FhVsuyR3li2SqwgY91Chtk9yZ1GK6f5AXR0tk9xZlLLc/0cFmYbkzrJFchXkb1MXEnsk
dxalwH8mT4ObQpY7Kwmy3DqZ5pb7kkBzD6/lqCTN7e1gNHdg2Fwia8AfYC2q4HhxeQpyyP+x
FOGWolThFi3NrdOluXWY5gIgmdFOXJa7anvBT+zR3HdNZbnvmdpcet9UlvuBqSz3T6ay3L2m
stwPTWW5fzaV5X5k6Iu++cemNpf+YmivSWy2DWlunaZLqDOhuXX0NLeuH9PcdznjrND2jnWO
0Nw6StL4HjViqzSXFvH7VIht0Nw6Spr7ARVgWzS3jpLm/okKsm2aW0fJF/dSw7ZFc2lhf0gF
2y7NraOkuX+mQm2f5tZR0tyPqKujZZpbR0lzP6aCTENz6yhp7l+oC4k9mltHSXNn8zS4KWhu
XRJo7mIIKU9qJWafuPDkRYuFpQ0zG5YyyktJeeX9mkOMVg5Yyqvd11Mu+eh3CqxRV8FDvof8
p8C/V4F4ynsm0Qgo+3qiuyELkl09Z5XytvIKjUP2wdDGe9gAnqZRW2xC1M6kJ2pnapoyO0RN
PpPb5VaTJGjb5TN5dVyawT9nKxG8A+3xiRDKaKDdgVm/dabddZksQYdH66zddZntbDw4d10u
F+d/ONN7ck3t1G2d0d3k7bqs3zp38Ua7LpMYs8VWQtrw9PEj4nddlp9luy4n0CyyXZfZrssp
uNKwXZfNd13u4hW+TDZCjx0Rv+tyfCMUG18lttXyJBG81Hyg8x7i3M8R94lzP9+tG04P3x3b
OtnvUrZp3uvq0X1+u1sJU0iJDxM1Q/5M1gwZNUOoUqF9cMt9ld7K2ipveVWVt6q02uurrPZW
VcDzGp+3Em2S7KutLa3yVtRUeWtqyny+PaAKSIsBrb55SoN+VfYRfMrOXspuWKHcsMK4YcVx
wwojjdaHwd+RMK6jMOEZD6+LsV+JblUm91J242qVis/duEq6MX65eqfiKurGVWsYUZVHAmUn
4qPws1m4SXDj6lmMz3OBZEfY1QvzqMfTgXOWz1xUv3COUL9wicks0E3w/rKWYLuwKdwlBNoD
rZvODgqwEV4bCXS0CJ0twWhQaA50Bqagc2E5bu+Fs0KtrUJTUAi2BjqiwWahM9QWFELtQku4
KxL1ZjeEhdXi3tjiW13toc7oFKE5Eu4Qr6Vts2Hj3Y6ibIaPhsMwmrnhSFugU6iDsQkNgabW
oLe96xDuqZxBzALdiw820zKwZoG8xC+6fxrBM+SKgFjCddxC8D23SPeelmechdslcA4vWQET
n97AS/0S2RKQb8k8oyBO8YE/vuZniuIDsDALdKHMM9ZLLckBleLDjwjfESpfVMgvIpa4q991
EVMtJINRFB+MfVNMfVNNfT2mvqhGXkDwqnjFhy28etdkhXVt0Ewo1ZvMiZ1FPyeGojtLMy9F
Oyd2lkkSOKLIcTrTQ5JAqwG20JaTkUHAdhOjPcWKfP2BVW1vcgUJJuPCXpJBTu2dFTe1Z0d3
QvsxEtNEUKy3/ogasVXdCVrEF1EhFmWfwc4AFWS3RcgXWITMO19BrUiXtwwEuOQg8WpxYHgT
dw24DA/5guJAEYBR0OMK+LlKXFInQwr9ULfg+NAwfmQITt/WPUTMPV4czyq5NQVe9ePR6Tb/
o90I5qP+T2NfsDsf0s4U9A1grvvjB+fLZG3k0kQW3R6SrzEgtZEbDUKIaES3LWyQ3K9Es9nA
mUW39xFtbE5sUH6f3UW3PV/MHnqTPW3k3cTA+sw4beRfanzTY/q3CM8Dhu8iVA8a+qLm41eG
vqgPeUjjWxCLF6X/YcN3UcvzCCFs7lS9i2rkoxpRtOKL0vaYYcjoWzxu6Iu0a54gdoBV+6JW
4EnDd1GZeoogA6tUmsz3aTrvZSZk4D56MnBfP9Zk3m2SFdpxzH2OaDLfZ0svWFHZ+iU1Yquj
cVrED1AhRjjnNMw+sYwKc4pFzA9SYbahfX2fLQUMBfCvqADb0r6+j1Ld8yEqyLa1r++zpcas
wH6YGrYt7ev7KC1pPUIFO1OuhfTAMyzm96NUwO2qjd9HqTb+GBVq+2rj99nSCOZjuB+nbkcs
q43ba0cUyE9QQaZRG7/Pltq4gvxJ6kJiT22ctpA8Rd2W2FQbt9eW8KbCwuUQ0qgYpDkLG2YW
CxuiAioT4/FMCFMhtzFPkWGgQs6O/nvI8xQhCyrkAJfqFzUWsOV72nmKZ3Ed9kd4QkkR3Skn
lBKNhIcZvSgp8nHzFCHDeYrnZIa8EYCTVAz5WU0Dt9xE1vSsYQOHGw+rO9Y9S0x0J74uRgL+
XC/A0zTAOd0xdR3qCJslVQ4OOt7FcZbUybXJGAKsbbyn106vgPCORYLpUHswEBEiwbVepP9m
0mxPbQg0dbWKz0a7WjujDuua84OwATDXNR/LScdjrKkcUM34aOJX24wfwE32SUD6O0VUqFTr
mn+p04z/RlfXHN39Dv7uj+lxOKVrbtyMv2Coa05izBWbEEnNs8Ebr2suPzsKH7GJzlM4+bas
zw2ApNu9TFTgzBPPLwHIMl1H7LyHl84R5Ptdvjj97w+QSh/fEwtnb4oSTkeqEk6jpyPuXXS/
Pk16Bkl3/Ol+8Xyx1FrFPT8B/tnOg+NlxVEwQlIcRe++nuWP4dya7VsgYxM8PXHhoPB7cuPD
R+PabkFSNH0Z4Um7XwynBv7Z6E4T4/1KxPa6eB9JrF7P2LvgG9GWH9mLjOqnSqWHWknV6fCT
GX8+OJuTdlieFYx2lqwJdcqC2N3C0jkCdEtbwx1BdLKiJNTeiRTjOzrR5XL1ZekxUfSgqOoe
bl8Tag62rw4KC9AjMMBogiHNC4eb24NRce3Z3JDou0SIru8KRMQXl27yblwQFcSYhGhobXto
TWh1oL2zdZPQHm4vOTsYCc9Az81Ff+rmtk+Bf5rReb2UKvG2rMEvrImE2wTxnTkwBnRLFJZD
pywXiMmlocNrAYT2mO8KOFjpaIUQOqUnGsKdgVbCX3lXCbEtFI2G2tdivz0s/w9p/iuj4N8Q
sxXyjuOJCb46Y23hUPgvHRwJu68p8DhW5BZIua8Isu50sBbe2yB2bQBcCH+vhOFsF7t4tDpJ
gPwrBbwC770D3/sYd5j/w/5uzg3SuGFgNHc07MVGgpXcKPAQKOKklRmyG4rxDsVDCoTwSNyd
uvBQIxczomPxFFgqViiWpaen43dRvGvx8+h6Az7PFNFL5ygfZJVzJMXcjt/LBdJ6KwH3FC/i
PM6Hxyv4ecQy3sHhIRnsxxhDoZhqKZzhYsolvKL8lpPU0ZF66Gh4fjSen/Fz0i8SKK7kpK8h
k6wXeOVbksOKpd741SPxw4peSJYy3NA2sFvEM2np2Q/RkAHUx5azNbp6lHUebvU6D93hAx6e
iMvZXFKYu1HW8tsWmL2LhgD1KWCBPJTYnrndNC6EzZ/VE1uzArKVNSvbs6X7CI9PZ5iDhlp5
7u2meNAn7B4PxHDEarCwe5583z9Bud+9qHue8XAj2cMDcIjDA4d4OJTM+PPFJuIGVIa8VbUV
VbCXK/VW1ZSWlnurK+BFube0qrSktNZbXVPqragoKYMnZUJnWKjwllaXVXtLa2vQVZnPW1YD
e601ofZQ5yZ0p6QUPlnh8/p81eXVpVVo4Y4PvuKrKZ0ilJXDyGrKyxaHO4WlSqe1QpguSCgm
LRcmCyKEssrSskrfHvBLIK2f6M8oY81SrEHS78xuwI2t1c5MUk3KgQ37EbCTGAOUufTxsJZW
QJ9ZYsMtuZNhQ3qaGLfkmuA7LfC6Df5Gcad3Pl52KKp4whi3ift88OB6+PsQeI+YepLVonj8
m407sCOAsn5pDP71AGn9US5uzCvwO6jpnoU7lywRoeSPwjoN51OeiFQKMx+r26VgHG34Pno/
isMvFFMhdbBFQFrMzOMOaRvGPlKcEJPuI7zX4/tm02UrIVqfteky9GgCc2QDPddoW6n4ObJM
PLdCijqO5djRnw95juxYTl/U0UzMkWldSKfskPdkDanncZvZE9WKOsg3RxvMkWUalFF5/ZGr
1zmyrJjSpbEvbzi/5sM+L/JSivxRBafRuTRAfp5XkOaKbZE0QD7Fq6wOyyTyqBfxyWhT5lR8
au70b2LLY+WhHZ9AJd8TW0OuRKeWYTyvEcW4DULM1BHFvKhhCXImnOyVwqghGo3nDdWb6hSd
BDPRyx6xZU0jXjJOSBqh6qt1o0Fitn1W6Qtj0LIZYeICODgRexfpsi7Y2hkotiGMMQJoVBkG
WxOVmDDmWSbwGDQyda3g5Vsdwz/f6ghjfqsrjPktFsaQw/JkC2N+ZyiMITHmAUknHbWHy3WE
Mb9lwhgmjGHCGCaMYcIYlv/OCGN+y4Qxg1IY8zuCZpHDimU6wpj4YQUigBJLkehfsakERjY0
KPf7AI8xZAtcpHFBs9Yd5d1ybqsyVnFJ4aDwG/nuBb1JVLozlbiQdMXseVLqIkps8DkydujP
kYwjiuMNT/y46FlRmrSzVwmMVtISs4b2A0IycyKTwAxWCcwO+PdmeJT4vNXlpbBr83l95dXV
pT5vRXVttXhd6qup9HmrKqvKSkq95VU18NEaX025KMJA98trfN6yyuoKdAOG4ivzectraqql
y5rqWvhybbmvCj3kqyyvrvRWIwFHzTQk+fCVaqQbEg5RuiFBKPeVliOjbPdDkHf3f6CqFkm/
C7sZN8l2RDB58F+uaPJtPKGaPBk22dPh/YWxSSUAToX+TcQzkvglBZIVD9iEu78tYpMO8ESR
JHq5Af7epCuCISev5G7rKEKYIFuC9ABpVfwQ3IRPJ7qqhfj9LBGh9Hw2IUDIIwQI+ViAIAsT
Ijhs1CVtwt1TIRaEF+Jm61pCmHA9IUy4gRAm3JSACOZUfRGM2SSZBRHMQM41JoJhR9+IYF6S
RTBnaUUwnAMiGE8fiWBetiyCeYkQweThGo+GxSt1RDAv6S6KJJopXRlM1oqTZ8hvHHXEGtsy
GJl0EPGpZRcvEbKLTItCmJc17EDOhhU6Qpj4bNBjB72t5dkjNp7Z2jeNk5RNJY4Z0s1jsKPU
edjLGkZSGPQgZ13e4hmk8pYCsRRv4ifz3w/fnCcLazeCMtGeNBx3cVm4QDUTZfsmkVbLNBO9
05WWSB/HqebZFcEwF8tn5Jph7GWQ9Ofhb5SHe2JkFneYaO7EJZoll5+/Bp6/iSm3h0MGpwF4
TaTvLbjAolDIN/QcGcoBHX8yZD3/y2J4yRwojN2V058hTgSIhkI8K88bc9dnM54K3Doz49UR
fnVeCX5lbLu5UHqbw6HwOITpX3tcrx2Z7f+m/LpffztnpiaE44gQGnKkryjVPDesmVIIardC
HUJPE3EtheASQ0iFo6M0cLuo5uIWwzcf2WytvCXz/KVcV2DpOzqVjgyHxinhmDntd4t/4p7u
LM1X3CX23W4dZQYjt1OcLOJ7eSqxcDMshYuevsevTgOXcFycpbgSDzfTUriZOmngE46LtxRX
4uFmWQo3S5MGbhCUJW4QlCVuEJQlfhCUJX4QlCV+wJal8d1n6/gJfte0jPfO/v0ykelsLlTE
MBIPOBU8EXv2qxnxiA3iPSiPOEFs9HlWrJ++UJw1MUbyIxzqj/HvT/DvPaIoCJ17jZI6HieT
Mx3mpHlWxj6u9GQZobwyzm+UTM6BZCpIEkim0chVTiZ/eCRTO4I8zv/kF1+9n9/TPUMZphoV
2vhkckZDVxvJVJA4UGjdpl/zfre1r6lwh372NVMOj2SmAn1m1TNDSiYwSeYCfxJbWgKJA4XW
4+jX7LdNUNpgT2ZRd5ZmgHR0zBA3AoZ+x4qikoy4Qd4YRaCWS3To3aNF/4fBCdxjI67NfxeE
uatHdOVLU09b8pCW3hYM8V0IVpk8BMQEtvb4CiTfjcHznQiKjAdtAFdkeQDNmUyPCX4ph9LB
j9we/kDBaTl3uifzfyyozbncXcB/XXBSDgd8NnLI1wc5NLF7K/72Hg5NTrngP1nF9bX9c3nt
RNfCZbVNN3cUxKatfirmlTiViDQqurslvRP8C7DYxA3zfCNohs99JT2fpvim66AqjlWVG8C/
8YiAFISg8yuIaV7zKayD+CCGH+4EZpuQCxrMQKUTiUvvJQztDBqEchBmkFy05PPYgUqFfG+i
3yfiPDl/Rm6peDad38/bKcBklhkX4LNhAc4Y+uvsm2AB/mvBddk/ggX4QMEvs/t7AUaxXSPO
rsbYGrz17v6/xBXgaW8ueX5H5gj/Lx862Fj8xQz/T8Q+QS5A27ffpvqVm1GXqgDzYGaa4pvZ
dwVYLXR0JZA9WrG8XIAzicRlWizAKBiYQQc156oCLN/r6wJ8gdvHc0O/zbnD3cC/X/BGzs/d
0/h/FXzW71tgIIo5tAX4jf33cNoCLAsOfnzR+gMTLp7uT4Otd4pp0ckUQzQuwGkJFmC9cgSA
bLE8w1oBTjGZ68gwkerpFeA0GwWYQKQUXKIAy/eUAjwqRy7AT3B2C7DRXJBcgNPgIGtVnjTI
2pwnDbI250mDLMFGARYSKIAnw0BXwfBHFSm/O/Ok+zvzen9fGkxmqmbw0NUkjFYafvLE3Fiy
BmBpoIU7gbuV35F3MRfmzoU5h4ao6JdPau554HEr8bsD594O6txz9WHu8eBh108PPjrsKu5d
1z0Hrxq2nvvG9fzBc4atgC+WuXDupSWee2WuXismtSuNNVNHx0kgicF/LB+GgmPEdDx9QKrV
rx44eHB9zAQAcpO7h8SmI46QxMaimyJqhZloLZRgnXeZEE4CstDWCxRBfCo4E/6d7E/eR/xN
5rL8O3JuGPJZ5g/zL8jZOITPuiL/zJxGmCofZ6MH5JLfA9r9iEM56SOidWF6H5ET8z9LNkck
fkQUfpP0BUOB1mKhRNqkSCXm58QvKZVeXqOo5dzXVOIw+5oHDj7kXsDdki2AP7oncOdk14Cv
3TlcMNv+10QKELdkS78PQVBInV/+RfdRo3dOtmQr449uaRUg+h3PSfeRHhKKH214/jW8D4dW
4m82J92XvuYWl9WveTmuku6D+lWSFxUYjlR9TTQdgnafF2ZGOoMR+EGF+kgwGu2KBIWJ44U6
obhEhOuKVcqh4nweAsfjORiO+NRHJOlTk/EZf2rPqDtS147+LnPDqGGe74+8KPPSUV7P3iMj
mUrr67bU+rrT1sKA70gFAP1+B8PxjFJ+0f3vYf4N80i/F8H7G0Ypv+j+Xnjfi38RjktHKb/o
vvSpL86w+qk/OSh9arQoVu9Tu8TW1wN4ovVF05MrShtCna2wpR0pJtKFP+DYWD1NFcE42d5K
IRp/thzY0a/KuxEOOTaJw43NeQF+bd5l/DUw9TxvvYbyfPLbW1+svb1RrB7IXZ/Ae8M1w3A7
eWrmBH+Rv1tUEvwJd56omzhpVmtg9Znixo7LWkKdQUhG5M3YzwdCqvmYOpFoyYlBxPnRxNVb
b70FGhsbxWv0+8knn6jmBQbCM4PRse/DHHPMWXFfdLsxa/4S+F0KfaqIn5BijjnmenFfgjy3
eiLi4CDsndkz7Bn2TOLPKH0rT/StLKfYM+wZO7XIxWoRe4Y9Q1mL3IznMcecTZ4n16IUVouY
Y46yFqWyWsQcc5S1yMNqEXPM2XJf+Lv9F8QUP64W1Swe5K4BlwHJqtJa7NOZAcBdcNB3Abw3
n7hGdQ/pR5VWCcFIJBwRmgKRqICsMa9uDXV0BJuFQKfQ2RIUAhtDUaE11BbqtA5SVufYJqoB
IQ0ZDkwm1jlMEU0GWoDgxQvaXKAFTBNVgVoBD64QVVOsuG3+R7vR76P+T2OmtLrzIfNMQVav
YH76FUtXO2Lb1ksykttiltO0K4XSVb5pQK0Rj66XpE2Ft1ZuCLROgr+fwkc3/vHL5e8vftc3
dIPn3ZQZTUt+99rbG88LfXfFre/ftuXocZMmXfTchsLb7+GWHnPvqMyV9/4HTHMPfyL9u/e+
yZs2e8PCy/88IXT9P/mJ0dte/PanT3300T9uOKZr6ZMdn8zb8vqzqbNOOeK7q295atm7lY8/
98CiV2+8KaXgzo7N53smR9OuHf3o+anXXrQ/f/yXb3x64tCakrmLP//+LZ/77xdN2HHxvHsz
v9o4evpp5xY+XvL5lkd+ec6Oe5u8ldzBEi4w+bR7nr7tjxtub/pH5I7omqJLvt317vH/+ut/
j7uo/vm1Q0NfFgz/QeV3k5u/veCZ1mn3X7ZhfM/lp15Utn7hcysuyV922yf/HXn75/+d13LM
c1+ccMtp3pZLd1361qYR+198e1nP6X/anTPyb48UXx6472r++6a7v//18PMrwnOmXDMiHDh9
+PSLxsw+8YJ96Z6vrkk7dcyVP3q94JNLf/sl+L4k5e31W3reu3H58DOW3n/6P8IX/P6Lfb+N
ZNwy9LFH5yy54frSb/+3bHVud6bv+/3zMl6+d+qRJ3y4z3v3M09f+vG4Zyce+8TLj/2lteLe
7NUvXHHz3beCPc3e1rqL37v0vimPTM16/oYHXjrp6h/NHPvNe//4zrPtX4GXHxl61/1F187c
4Cp7OHr5tbeX3XrWZVf/9Or0s4uvfe+99xaPLSj8RfDW4NcfBG9tirxYd+GTFy/8X1bZtY+O
vevg1Zfefd2T167OXfS7mx7buebEB+54580vFr3wwZMH9ry4vmJ/1gWzN2yqcz//3+dOGFX/
+IcP73ml5byWX3pOnfrKQ9N33/TG1q/fvfvGf7w2r/V/ubufD01eGWxvHoKtrnGwrCFrl6QF
T6TAbGJyDdVDpEe320ADuE8agr5a5WHJ5Nrt3O3cqiKugIszudYkmlxz92pyjTSfZuzsmVxD
lj+Qph5qKWWTa8iK9wFsLBIZFUYG09Aeqkh3F+32iKyfq02ukW/oOTKU/Tr+ZMj7bZhck3Fk
Atnk2p6rXvt62ra8ng+azm1v+SzbL70xtAf/+uUwssBDyDA7SBFDToclOxOH8MT+jB37z53Z
E9jw/AP+n8+W3uie2YN/iRBORcqHkLRx4lU2yLFscu0TMQSPZHgXpipfZSotv5eCvEksyLUt
r9wc70uGM4JiQMBMrslPM5NricfFTK4lXpaYyTVmcs2pssRMrh16k2syfVPGHD9puaN4vPfU
GWjUIo06ejO5Jr9rZggo/lZvpmMUJA4YAsowHeY4Z4vMejIdNQSUeXgkExd3Yph7xd9ur/eO
2SoW2lPzzQqtnMzjepSmgnOq0BJIHCi02aZf0zlbZIf4a+YcHsnMBfrMymmTa5aT6azJtTxH
v2a/bYLyB3syi2JDHKdNrn108Hlw5MjxBR7wKfj3CK5AnnqiM7mm5/cn/M6fEhwaG7m+Nrm2
2nUed2/h+IIfu27nLirkCsKuS7hbC0cU9HeDP5ni9JvW5NroA/ETXY/jaatGPG116Eyu7cTn
STG5JgfojMk19QyaHZNr7xS8iBe4/527LN+uwZ+dvRbgZbAAP1bYNeSHsABfXXjSkNWwAN9b
GBrS3wsw+rJ3x1msmnTg/lgBfg8X4FdHeb9+8e0ZPd59N53/wBczD6HJNRsFWC2PcyVQgJ0x
uRY3BWzZ5FpfFeBG1yv87sK/5m5x7eMvKXwmt9X1Dn974R9z+3sB5sUJAG0BHnNghktbgF/7
bulHt99V2dP3Jtc4nXIEYoITh02uyZFNc0QYF1+AgUWTa+8UrHbJBZjLS57JtY8OHpNx5Mi2
TA9YmvHvEQsyb+eWZqwqWp4BklaAfw4f/B/sxC4pUn4XZEj3F2T0/r650bD0PjW59kjm86A4
e3zBe5mfgpRsODTNvp1Dv8kzufYZMukEH67OVn4nFkj30S9d7mX1qcm1Ke7PDuwpzOTq3TkH
dxf+DbS4Jxy8thBtVGXX5NoN+Jlk/dq11lWMjf5UGNh3covTEUUqk2so141UFrT21iQ7Xn1v
b+1vmUPzi3ICQzKzavL/mT19yNis+vz3sscPIb4gsPQFQX/9gt+lSl8Q7Ymu9wVTxPxPUVno
Qmk+pX6BUFeCp9rlGadC8cody2jJBpdTn86tP0Wg+XTvZ13sHpPzQi6Xfb97f/aO3BHZL7j/
kv2zXPuf7n0I/4Vc6fdiCGJMjvKL7nOwqdqBf9E01n7iF90fAX9/hn9fgPf/Qvyi+3aNq+0F
5vYOU8XKN0b16ZABOGPjanizSG0tLASygTUnjaf1Xgv3pF6ZNi99WM5sT1r6O2m3Za/yCOlP
p12cbd942jzYL18Jcwr9DoOfb0+q8ovuvwOPtHTp9zYYz2yP8ovuPw3vC/gX4VjlUX7R/WQZ
T/NYM542HhxK42nnce8PeYkbX3A7x4nHJdynQ57kRhQMHONpKN5fJCAkLtIMqJnxNGacqw8d
+z7MMcecFceMpzHHnHOOGU9jz7Bn2DPMeBp7hj3DjKexZ9gzzHgac8wNNp7HjKcxx5xTtYgZ
T2OOOdpaxIynMcecPadnPG03Np62GxtPQ3UsAuvaeNhdpaRI1nHka9l4WjJNJukaT5ukMp42
yRKEZNpOGw9zJMUtmRlittOY7bT+bDstFZa1USBu72dSL9nAfBoqhc8Y6C72SVPQVys2LJlP
+4rr4R4ePicvNc582v9n7zsAJKuKte8My8IGYHdZlpwRF2SRnJQMCjwRxIQIiAryUIwPFcNT
0B8VMaIgihhAkoGHgiICCroIKoIBge2+nXPOOcx/quqce2+HidtpZuqD2Z7p6emZvvf2+U5V
ffXVN1F7uJdhn0Yw7dMmw9gMD4f6upt92lp5/6Hi43CNzM8u1EwLtTPGTEO014nPoWkZ/q5n
5LIDN60Wataf6Abrs3SzSLM+M3z/PI36/8flXz+dhRrcgg4QGpjJvuyBrS64du+fRU/8wztv
P3n5szuf1HqUdjO+Xqk9BTpebW985qO0o7Vj5DNcte7wb9x/yJrHd3riE7fc9PjtHaYm6uuV
2nVoVbAPPsOx2nHaq2ZtofY8ejrsi8/wau147YQW67OxGV3MT5z8yFc6vzvz55kabKGmHs0W
ajP/XWyhNvNriS3U2EKtV9cSW6gN30LtKK19zxG4cM8tLr3xTbiToF0HWdjS8b9Ee8Z4rLJQ
s/7FvbNQM/+SHhj7HD3lNqfTW+wQEVorzCNjn2MWx8s8Vmvf5v7hkTWHbLv8LXhBXrftTC5a
wzPwcdNCbe0sXub+LS/T3HKqv6SutW8hux8Y8yc24zK/HeOWLS1nDg7X2lXwBzQm4L9llvtb
X6r60zfIqGZZlx3yzDijl8yyeT+hLpTjpnw/dBpdTf1+GFl3tlctjpfZFq1Oa0JnfZnzyITu
+J6ezZFdxE9Y6C+TTOiWWrZnvTKh20v7h/b1nd+3+jQtr71v59euzo89PvbIjmetmrsJ3T/F
9+4QH/26HbQJ3duXfH/syHUv2+6zSx4fW71ubLvLl9wzdsC6nUfeAml3TGC2m9B9tHHaWHuq
8KMy8fePxynx91VNmdABBmlCd8aYuZGYpQnd2senM6FbKm97aUJnyUHO2oRu9dqjx8ko4Dvj
+207VwukM8amu4DPWRIYO3ndWdv+z5Jl47uv23/bty/JiAv6hG3nfgH3+y1OFzDkt1831u7h
dW1jz/H2C/i+B77yx2XZVY9fmbr72eU3Pf6H6U3olmn9MaGbwwVsJtanM6FTF/BkJnTLLImF
FXO4gGdrQjeoC/j8JSvHj1mnbfvpJYeMr12nb3Ppkp3GD1qX32bUL+BVWChqv4CvblzRcQEr
Uzr/53/w958+9+QfBmdCNz5JKW1LbdYmdGsfn86ETl3Ae/SwpGm9gLVZmtCtXnu1cQEv3bZ/
JnS7aXuvukFssk7STl91udhkpcdOX/UQbrLmaqM23QV4vnjSR8V27+Idzdtl4vfB/XA73c9P
baN21EBN6Gpii7rz+BWr9hzLawVx5KDGDLfjfT16YfHgOy23S+TRW7LZR+/YgZrQ/b8lKycO
3GGnsXuWHDKxdIe89viSMyaSa3XN4oO1flY+WOu/Jl9lv27namG2mzRPWj+JCd1emI7YtcWE
DoRbU2g/2h2wDtSG40P3nhWrVr922zev+fKKI1bvu+2ha25f8brVK7bdWbyqQ8bmwIDin1E9
iR8Yo5N41Vh3B6y98fivaDEzg7fWu+gMXvHOK8VJI7vALVoO8VpN+dCNWw44PaZXJ9P8HVOd
TH3i2a0OGPun2K1lt9py7BfLdtSWb53Qblo295Opw9ojft4hbp/dShC9uA9u14vbf8pd4S/k
bRbUeWPmLdwPIwVvkrfLtwZhsXl707K5O9NtKd+RB0/yjtwHw8ylLSdzKZ3MvU4T5/FCPMZb
dpzHcfyfjjQZ0qlzutw4p53+g+PymZb35byPT7L1Mc/7o7tctnSP3W9dcdCu/1l6324bVpy2
a2LpzbvtsGLuNnZ7iBj/MnHA4PZW8TyP7mLewv337UaWdnC7Qdx/0K7mLdx/s7g/IW/h7zht
V/MW7u+Xjd2+s7Ox21cbpo3dM2N7r1orth9p3HqcvuqlsQ2rth6/aNXcbez6HX2029jB33j6
WOdIknb038ZOvRUuWbXP+N92XL7lF1adMX7njv4lP1h1yfhXd3wG/+zZH1P83jaa9qkpbr8g
XvwZ4onv3NG8DS+h++F2up+fK59ZTQXp4n+VuK7HtPUti956uPj32uv4vTYccvDRhx964Pl7
vWKvQw4+4uhjj97m9XD34Ydsc95h4vaQg489fIMULVrNVsdwW7uVPCJ7a6RKh3fK1vJRc3+X
mM/c7YyyMSEb300KPj8MBmM2YGNCBqN3YGNCfgw/hh/DxoT8GH4MGxPyY/gxbEzIYCy0OI+N
CRmMXr2L2JiQwdjcdxEbEzIYc0M3Y8I/SmPCP0pjQmCprHivLRMPu0bcd5bl5+G9B0KqQ003
sr2u+J8pvMjmIIvpaky4vsWYcP0s/oR+2hJes1qEnWJvDJ0Z/bMl/KK0Jfy4uH3jrmRLePIH
/n3S2tsefHx8h2vP+Pd5y3c86ecnH3bl92950xlf/dIZL7vksmOLR+z+rlf/8+olZ771WO2L
4c/den9oa/2aV1zSvORVX0lc/+5dx5Z99CdPH+7KNSc+k3M9t/Gx0s2f2mHv54897emdfJu2
2enE1J6RN3pvPe7dLzxzzZbHly/+/K7n3LfXT2r+T+/6599dOvGFX33Mkz90+W1HvfvuLV79
ryO+drd+18GX/TK2VF/6nHf7/P2hne7euP2LR370po8csPUxL523/SVH//Hch7b/8UFPeTbu
UTvs1659l+96wHbvuOPSt38o8fHfXfTGE8fuueu2NS/+/ZwdT/r4zdc+85c7jjh46/G1vn89
8ZqvHHPn588+6NlDc2d9+JMHfDnwkZ+ebvM89tvzvnbLkcf++0HP1f57Y/918F+Dr1z74a9d
/8UHGpErNsZv3njlcb+882MHPHHR6r/eWd/Bc/n/nvXq+8LX7fnN3+14wpu2fttLH9/nka3v
Cb3pix+56OQT9yndesmerz784pWud916+b/3ePCU8ut/Wt7jtNuin3nmI7cettUDYz98eKeP
hUOXXrbimC89cdF/H7H6qivu+NxjF2mpA675ROPU+244dcsXfvjYruc9dPXvb//+Pves+NO/
9rniAxPvL156yZbFz332z3to//cnf2HXvQ954PKzV17/1HNv2OHgH5xx0L8e/M2TtqtsB7/G
d/GaW8/5zG++fMq3zz7+6lUXhz98wZnr3/OV+579yNHLLvjdc7nKp6/ddM67sr85/wt3Pr3y
40fv98Abb3xmn5tWl27/9Tf+8sGjvnvB/rvu860bbjjnzZfu86f3fvf5wyquy/Z591lPn/aJ
l8p3HLZs+dOX+r728yeO2/1t7yse9bXj33TT8cf+998vpv+OLP7++T/s8rKv3fXQJdkbP3PM
3vqTT218brdz7/7nI/955MPXXP3L7S68oPjShW8758CfXH30+97SzL0hdseDJ5x3ZVNzPbrL
S1aPw62kx+Gpbzl3r/Wnnf66N52MOvezTz7XmLfe5nFovaQn02QNZFUZVEPQrDwOC2PPLH14
TWX1yg6Pw+UoDXy14XFIC4rpcai8Iz9qvJapegTN77Vq5sa6ehyqjpLzNXIeXIdr/7i2cdx8
7NPjZrb6R9oZmuk5ZH1UN09D6092+/43jd+v/uodjHugxwKuv1aPQHrcypNaX/Mq4+uV2kbk
guPxkSdqJ2kny2c46KxlT/x0+S4nffHLH27u/5Xj257hBMszbMDr5wR8hlO0U7XTZu1T+CY0
gDkRn+F07TXaa2flU/hjvCDf+cZNXbo6rc+zOWCfQvVo9imc+e9in8KZX0vsU8g+hb26ltin
cPg+he1Wg6tO+kjmmV8Hr389fmOj7JJBrxxsWH+tdqPx2Fn4FJq7WWN3O51bkPmX9MD76aQp
tzmdBn6Hzc0UaQ4vs6feTycvjpd5ita+zXUFDj/oe5+4Di/IDSumumgn92XrxUVr/iU9uGhP
nfJsdjp5HTY3+7lhn83TFsfLPF3rHllN5rJ32Nxc9mb/Mnvrsveanp7NkV2CXrvQXya57K20
ZH575bJ3o7Zu6W5rw2t+ox23tLz9xjWUQmqunrvLXr8xaJe9f469edlTqz6yXWHsE8vuWPX6
7Rxj71z2yKr3jLzLHiS2nu5w2dO0n423J7ruv2P18tV/2+2k5667o/Gxvx510vUtPNzNpIyM
CnrvsrdR/m1zcNkzs4CTYSt5O5nL3nJLMWV6l72ODNqsTcp+tu2WS1Xz9h5bztXjaeP4dBfw
zkueXfrXVQ9td/yS7NK7Vn1ru5ctsS39/aqfjfwFvCtmf9tNyn7beM/4974L8MiIZ+VJ7XlX
MCkbn/LSWa5NZVK2bMYmZZM5btEFPCuTMjN8nSxcVxfwzjO4gLeewwWszdKk7GfbvkZewK8f
33+L/pmU3aj9ZzVxVGU1cVRlNXFUvy7gC8WTvkfQzL47mbcPrKL7H1g1/c+3c/GY/Ipstk4c
qEnZNmPrlu4xvvuaQ8eOW1oVRw4YHm7HR/btP/XRO2WgJmV7jv9qyQ1r3r301PEXlly+5sSl
bx9PLjlnzcuXWkzKZmWNM+0bc7MxVz+Qg6U7y3GTWCK9ehKTsimKt+0mZZQLG7xJ2QNb37tG
W/nA9i9u/fc1+oqvb5/aOrBm44qPb2/xtVo/K1+r9aN6Ev3S1OVfWnd/o+PxJIo30zXmSVwu
T6I6Z9u2BO7b9fBsaTM6Wy9NFJfntHu3qU/ssuI57bptttcOW/GQ9v5t5n62XhLfu1f8/CZx
WxQvNyfuh9ss/KXi/rq4/7ptaDLELiJMfE7cr27hfnGh4O+H28PE/Q9ZbuH+ubqQPdqc2oXs
BDTT2brlbMGj4D122vqXHbABTZS2MN5f22mm69hkHmPmnrlXZ9X6+yY/q/suuW+7+5YtX33i
kr9ud+Oy5Kq3LvFu98llL6yyeIzNyu1xyfr7xD7nPvGS4Xa52Azsu8S8hftvFPf/Vd4mxe85
cYl5C/d/Utzvlbfwd7x1iXkL9/fLY+zE2XmM7aoNw2OM3ZPYnWdS8PlhMBizAbsnMRi9A7sn
8WP4MfwYdk/ix/Bj2D2JH8OPYfckBmOhxXnsnsRg9OpdxO5JDMbmvovYPYnBmBta3ZP6ZfeT
GyO7H5+4fXx7tPu52fH6Px6y9qkb7rl+6Z+eXPXu53c8xHnrQc6VL9+48fQ1Bz//isPOv/bM
i868YmXuit+mxz691Q+fuvyWDfb7a5dcuf/tGze8zXZb4bOfrL4qdMiDl+/+/jHNuZ/2/N4P
ll6q/27TufsHf/uLVbfbD3z7j375qVsfW7/j2Ll/Dq7Y9Zp9XjrxpOefve0HW7x4r/9V73/i
9we98ZgfX/SVQzIX7fhS7OxDHtltmwu+YDt8wwnNN7x17+8ce81nVzy+68M/O/Dtzz/68xft
29z+9aW/0ncubtj3hVt9xzz+1jPfceC/f3vohp0SD6/4evwLJx2120unPLLqkus+eN0hjx0e
+dH1Z9/w5/zRX950g/25V39q70tf+YmP/f7HN567+5mxq6+87D0fvOjeh2577Ut3/vP+sy57
6++3P/C+f3/u1j9v/8N3bbP9Fjeu+/XqS3e+5fj9Xv7t67f73w87Tnv6W8WXrnpDMvhH306e
M+5eu+Z9Vzi//q4H31279/NvqF79iYevPm/jXd+99aQD7/veD9bXlx4fejF8qOfgT/32s+5t
nn8h/80DP/Tp0k8/9Jl9fn/Gze877l7PmRt2//N7z7115YkXnH7fT2/Y8LFV34seUzv5gP2W
vPLrv1qzdsMzuauqx72425Ijzzxg3WV73/KBj110y3d2fudd966ceGj9B7/16NlveWH/2/c/
9daNNz/19d9c/63bz37LxIaL7Uf9JfKL44/P/OHCt3zSe9exj33/4te/8u7vXHtxeNf6snfo
f72LrHWOvGZcXiQgvGobIQvKsfVKnnlAm7mOKiRBD+Bkkp1+Cq4GLmSfobnOUbhpXI4SpV+j
8Mtq5AEfR0vRpCZ/E4B6tpZb3py96dlaoRUmXjH2zM5/WrOzds7YPTv/cM2h2uVj39j5i/BU
StE91iqlG9OmnFE4Nt2SddAYfXxpJ/O2sYo+b8xADz+VnJXEcsmdr12t5hKSp5qz61TI/omE
79riw+OhZZ/e8u9b3DL++LI3bxnY4v7xe5Ydv6XlqM5y8uPK/MTEW8oTE5Pd/l1csLfAOPRl
5u0bxJPD/XA73c/3bvLjcSg03a9l8qP4iiY/HnHwkUfj3MfDDj7iyPapj8cc0z71cR3+u5tm
Tn3cXevl1EfzmbudzZ1O+qzx2qZRMLJucarHLETw+WEwGLOK1li3yGD0MIfIukV+DD+GH8O6
RX4MP4Z1i/wYfgzrFhmMhRXnsW6RwejVu4h1iwzG5r6LWLfIYMwNoFs01Ypv3NqpkcLwWXHb
GAeFYW7Dfz3zzssuueTqv2183H3jbRccsPTSrY555OEnH9nxZesuPf9tL7vs7tCd+4VC/h0f
1t5cHT9033O3XLFqYqtx1/OPrv3GwZ/Z68SX/vPkiQe84siH93P+8p71v1xz1/e3Wf+fsSP0
Xx7zwPIzDj3mlCdPvvm9h55y0E3XvS367Xd8+8YL1l543ne/tfzBXZ554r1HP/3JWxw3HvL3
D3z32GPP/cUVJ+1/8lcPO/+Idfvd/O2frAuszt9/xLrHnrzp4TMrx2585MWXH/7KHX565FZP
b/y/Qzccvt1p210ZHtvimmv1f5z6m6seP2W7s/5U1u6/OfgDENMdKcV0Y9oybU9NielOu+zK
q945MzUdCENO0iYXkvRTHTTaaroVXdR06g8+2mJB2KqmWyE3QoDeqOmWaNmx+NgFK3+3dN34
qvGjVt689ODx9eN7rPwM/pq56b5eEN/7h/iY7HadeNJV4uOolebtzeL3wf1wO93PT6+mu3Pp
tlsc1qGtgr/vgh9tKf63nXi4dv7b1qKP5Z3iN26L9GheHNuvoI8WkeDYmDY+Pq5tscUW2pIl
S7Qtt9xSW7p0qbbVVltpW2+9tbZs2TJt+fLl2ooVK7SVK1dq22yzjbbttttq2223nbZq1Spt
9erV2po1a7Ttt99eW7t2rbbDDjto69at03bccUdtp5120nbeeWdtl1120XbddVdtt91203bf
fXdtjz320Pbcc09tr7320vbee29tn3320fbdd19tv/320172spdp+++/v/byl79cW79+vXbA
AQdoBx54oPaKV7xCO+igg7QNGzZoBx98sPbKV75SO+SQQ7RDDz1UO+yww7TDDz9cO+KII7Qj
jzxSO+qoo7Sjjz5aO+aYY7Rjjz1WO+6447RXvepV2qtf/Wrt+OOP10444QTtxBNP1E466STt
5JNP1k455RTt1FNP1U477TTt9NNP117zmtdor33ta7UzzjhDO/PMM7WzzjpL+6//+i/tda97
nXb22Wdrr3/967VzzjlHO/fcc7U3vOEN2nnnnae98Y1v1N70pjdpb37zm7W3vOUt2lvf+lbt
/PPP1972trdpF1xwgfb2t79du/DCC7WLLrpIu/jii7V3vOMdmK565zvfqb3rXe/S3v3ud2uX
Xnqpdtlll2nvec97tMsvv1z77//+b+2KK67Q3vve92rve9/7tCuvvFJ7//vfr33gAx/QPvjB
D2of+tCHtA9/+MPaRz7yEe1//ud/tKuuukr76Ec/qn3sYx/TPv7xj2tXX3219olPfEL75Cc/
qX3qU5/SPv3pT2v/+7//q33mM5/RPvvZz2Jq7Nprr9U+97nPaZ///Oe1//f//p923XXXaV/4
whe0L37xi9qXvvQl7frrr9e+/OUvazfccIP2la98RfvqV7+qfe1rX9O+/vWva9/4xje0b37z
m9qNN96ofetb39K+/e1vazfddJN28803a9/5zne0W265Rfvud7+rfe9739NuvfVW7fvf/752
2223aT/4wQ+0H/7wh9qPfvQj7cc//rF2++23a3fccYf2k5/8RLvzzju1u+66S7v77ru1e+65
R7v33nu1n/70p9rPfvYz7ec//7n2i1/8Qrvvvvu0//u//9Puv/9+7Ze//KX2q1/9SnvggQe0
Bx98UPv1r3+t/eY3v9Eeeugh7be//a328MMPa7/73e+0Rx55RHv00Ue1xx57TPv973+v/eEP
f9Aef/xx7YknntD++Mc/an/605+0jRs3ak8++aT25z//WXvqqae0p59+WvvLX/6i/fWvf9X+
9re/ac8884z297//XXv22We15557TvvHP/6h/fOf/9T+9a9/af/+978xzfif//xHe+GFF7QX
X3xRe+mll7RNmzZpNptNs9vtmq7rmsPh0JxOp+ZyuTS32615PB7N6/VqPp9P8/v9WiAQ0ILB
oBYKhTCVGYlEtGg0qsViMS0ej2uJREJLJpNaKpXS0um0lslktGw2q+VyOS2fz2uFQkErFota
qVTSyuWyVqlUtGq1qtVqNa1er2uNRkNrNpuGwJHBYDAYjJGEpjFPMRgMBoN5isFgMBgM5ikG
g8FgME8xGAwGg8E8xWAwGAwG8xSDwWAwmKcYDAaDwWCeYjAYDAbzFIPBYDAYzFMMBoPBYDBP
MRgMBoN5isFgMBgM5ikGg8FgME8xGAwGg8E8xWAwGAwG8xSDwWAwmKcYDAaDwWCeYjAYDAbz
FIPBYDAYzFMMBoPBYDBPMRgMBoN5isFgMBgM5ikGg8FgME8xGAwGg8E8xWAwGAwG8xSDwWAw
mKcYDAaDwWCeYjAYDAbzFIPBYDAYzFMMBoPBYDBPMRgMBoN5isFgMBgM5ikGg8FgME8xGAwG
g8E8xWAwGAwG8xSDwWAwmKcYDAaDwWCeYjCGgGaTjwGDwTy1YNe1gS1xTeMX8qraz/PDx5fB
YJ5aSOtgEzHRnIRSevsr6XfxOjqrozXbn+JDx2AwTy2oZbDZZXVr9gwte/umwY/MUzM/Q+qT
iRkcZzq2fOQYDOaphbUKwkejVqtVFSqVskBlc2E+CT1tvVZvWJdVPgMzQ6MO5wY+6LB2Hmd1
lOFhjWZzbnEYg8FgnhpBorJ8WquZTEUU0xsonsLnr0F2scnB1MxPDxyqet08MZVpD3ODWYrB
YJ5aQPEUroONegNXQhkClUri/1Kp2BuIZ4NnhHW0Chv+OqIhwAvpTOJdcWrq5tZh0hMD30C2
AqaC48s8xWAwTy2Y/XpDUFQNOQqXwEKhkM/l8uIj2xPAc+ULBVpJadMv/heRW42JagY81RCn
pooEJU5NHk5LrvPM5IyDLA6zeDBsB/joMhjMU/OXmFrvgdoH0BSshKUikhSufZkeAJ+EuErQ
H4ZWsOevUr0KwqquAd6iPC3dynUQTVGUa7BU1zMDdxFZ4UGuiENcq3dGrMxcDAbz1HzYoLdQ
VLMhWAoTSkXFUJl0KpUUSPQM4slSqXRaLaQF3PbTrr9Kuoop/sZFRFUtBwIiqUYDNhBlDHLz
OXFm6NRMepjlUaYtAVBVrV5vqVMxTzEYzFPzg6fUwiVrUmUMorKKoRLxeCwWFYj0CvBksbhY
SFPpVDpjyQXi1h8KVs3FHk8Rh1hetzo3cHLyaveQEGcmNtmJEcc4Fo/H4SiL8CqXR6qqVKBU
1VSHlHmKwWCemhdERX04EEhhsg936tkMbtTjsAqGw6FQMBgMCPgDvYB4slAoLFZSuY7Cxh92
/rCYitW0UpFy9QnVwrVYeUoGueLM1HH/QFlYRVGtp6b7QQ6HI1E4xklxeHM5EbcKqqrVGkxQ
DAbz1LzatDdlTaqKCyGug4I7cB2MhEPBgN/v9/l8XgGPx7u5wKcQT+cTKymso4KsYrTvhzwV
FFXyIqqCegoo1Bb1vp+6eHH7QLIJyvVRGBUN06nxwdH0dpwXvMMH24og7QjE4U2n4eDCPqDG
vb8MBvPUfFoLcT2sm6FUGjN90Shu1QN+WAU9boKrN3C7PYKufD6/n7hKsJVMU2GSSqaooJrS
WLQ8JV93vS4rUgVVkIJACvYPIrgVHOWZ7MTg3R4iqyDuB+DgZrJZwVRl7PzlrB+DwTw1b/bs
UJ6HWKqQp916LBI2N+sesQY6nQ4J3dETOAXEUqrIitJUkAqMRuPxJGSo8gUopiBVNRbjikr7
hwZtHyiQUhsIiHGDftw9wKlxdj3CdKKcQFjiIIuIGMIqQVWpdDafL1a6ylUYDAbz1Iju25ti
y14pU8IPUkqRMBQ8JEe5XU6Hrut2naBu5w67AN6IZRR3/ZSy8hFhQY4qBhmqTFYwFVHVYu37
wUYpYilSTcSjUZntU/sHh8M+yVmx03EmsoKDjFEV5P+AqYrlCveqMRjMU6O3QTcNX61oNKBE
L4KpXDadStBu3e+D7Tpmk2BrToteb6HLZVRmqDwelaIKhiOU/ssa6b9uVgoLzwWo2dnFhgm/
PO4fKN0HJGWwlMNKSZMfaB3DKg8WqwRTiWObycIWoGa0qnFgxWAwT41I3NS2FpLOr4E6MhlL
xSK0WfdgxQMTSnK1s/WBqmwUWVEakGoqQFb+AO774yCqyKGooizTVItgG2H41DdlVYpSsYqj
ZLEQ0n26QxCUzTaT8wNk5nRiltUP24BESgSrEFIZWgomKgaDeWpEdustG2doyEGNHy2GgqWi
4aAfWUqsg1CTgp26zWbrB0fRE4un1nWZnEJgHpAK/xFgqrQhqqjIpqqF6vtt4YsmJGJriqVQ
3RcJyQ0EKFpwA6GLiNQmD+LUZ4i+qTucVKoSu4BYPAVyinK1wTzFYDBPjVY4ZU7PaDQMtXOx
kBOLYQJZKkC7dSrN633J93WQFWz3ZSEF2IoWU6CqMLUCY6WKgiprTLUAV1bj7NQFSVVQeylD
KcjEUq6PhBMy22ebwT5Cfhd2A7QP8IqQKgpFqkKRa1QMBvPUSGaWaCGUthNFwVKgI4tTxs/r
hkBKkpTeEvn0nqEsWSmZm5KxlZOEgBBURaMxFFPnCoVSuVxVs6qUq/uC2keoqYeNOsS4RWxj
g6IU1gs9Ho/KxMozY5tZMtY4d3BogauQqECqki2UBPW35BsZDAbz1PAzS+Q7gRMhlP9OiiR+
EEvJhdBgjz6l/Kw8JZdRmxKo4YIKG38s/JNCzSKqwAEVC3SSkmFVj9rLLGovBUtBvs+N8nOD
zzt5yjY9Ucm41eX2+oKQVAWiKlfQRInzfgwG89SIJJUmlDkS9kpJa4OEVPh5UIFuVo5k4aN/
9Slr6s/WAuIqSVVBbKpCjzqkqjLp/6QEcAGtr/CSGiLOLVMfWzIOJyaAJ8ZFmktb22GyGQWq
aeuA5s8gUwVCkWgilckZAnXmKQaDeWo00n4wYQ+qUlCTwqUQrJFCGEoRS7XzhQx2+sJV7Wut
hRjhxi4L/2hZIfb/oP+jKRXoVCG7qhbO+io4SjpX5SmUokysF2UTOh2VTdZz0xKPTrUdsO4E
7JvgwLp9gqggTs3miqUKz6ViMJinhs9Pxudk4gcrYRoFflLsLGiK0ko2+8hANxRqmP9DoTrN
qCiW5YQKawKwvfto5HWBrX9a02iXKmDGD8QTARChY1FK72kYqzvdIFBHdwoRo5ardeYpBoN5
aqjrobkommmlNAn8jG4pF7pO9LMeNZf1lPR/1PYjYipYV5X7n7SqqE2uWBvtGlb7gC0a+iV2
ECi+jGEqFk8Mqvt6uIGAVgCHS4SpqKiMp6Dnt1LntwmDwTw15G07rdmQ9KOcX5rUzsrZgIr0
/dVNzK0JmJgKSv+BgGFUge5/WKqCIcC1er3DrVa6gY8iU1mV9WaXAFqCFLFFgNqtAyi+pE6p
XvcHiECVDEACoUg8mc4VSobsj8FgME8NZ+NO6yEGU0WyRzK0E3LDrjRkI5T3U6JDUKq7cFn1
Q/Wf5H8wVD2fp7n1FTlRnZQVRrJvRNN+1iwsiNAp31cxBqok4riB8KpUbK9JCnurQZ5utFKh
QL1mmZ3IYDCYpwa+MuLy08BgKp8DEz9oHAWWcioVut02E2eDocRVNooAnKSpCAVDETUKOJPN
5owZwFWoWFmqUqNanGpaAInYesvUr3gsEpEZP5mI7fV5UXJKKP8BUYWiUKQi2R/zFIPBPDXU
zF8dK1OZtNiwh0PkjmTU5222keOptj9INlVJUQVI1Q2yylHBqlwu40j1esPqWjuyKy8k++pK
OoFVKVPj51HaCfXybb2Np6hPDcNUnz8ERaochlRMUwwG89Sw9u9Yp69CMJVJYlrJ53GRf59V
6jxaWb+OXiGUVYD/Hxp/o64iSvUqVAHKwEoNAjGCqhHdNTQx21c2nWZJfBnwUcLPGkpNrz2f
g60i6NMhovJ4fOBOkYZOKtD9MVUxGMxTw0n7SZpCKRkuhuhvoHeygd02ojxF6SoRU8n+Xx9N
Aja5CnKAJK5Ad/V6t1kgI3E6JqTpBEVSaI+UTEJVKoyhlFu2W+t2M5zsPU9RLxZ0UhlFKvSl
5cwfg8E8NQSOot17tYIrYoKK9B5jrNTI1aOm0qnrakSttKqQk/+QqVRvFekAq7XppisOakHu
iOpAPAGxFE5TyedylPCLyhYBF/VL6QPZCECI6gKikrK/Cmf+GAzmqWFs3kFBUauWywVYESma
8rgc+iDc0Huvp1BOtWj8bVKVLFZlshhVFYulihxZP30KbkCZPgMNWZRCp9lsBtutY2iQhC0C
DsdgWMoQVEDRzw/mFKRPV+TOhMVgME8NIpSSaMAoo0IBmqaisByilMw+39Ca+6JJwGirjjOA
YVw9KNaTUgYIXAVhVR0F682p482BxLSU7qtDoxT0sOWVvSLNliJdi9M4Mf0vFaqkopT9QeoP
I6q6NKPndxCDwTw1kFCKbGcFSeUzoKDAYApWQ7t9RFXoM7evtcsJINhZBYGVGVkZ/koQV4Fg
HUpVTdVhpZprm4ONG5rKv69YQOVEOpUC6QRZzZL6UqknBpKMNZWUKKMMhiJEVCymYDCYpwbI
U2JpJp8kVD3HZGMOSp5tI9svNdNYQFKVEz0ABVWpJCCOrI8nk+kMcJXsrarVYEIughQWA5wL
LH8LGABXKlKDjsoJ2DcEsY/NDKUGd0pMybsDZH/+QCiazOQKZRxJxW8fBoN5ajBMRXWpUjEv
WCoej6DOT/n42eYjN9natNUWZYUbtRVeObJecFUyaXoBglodIytCjcSAg+Mp2jGg50SO2nmj
hgOwV80/NPulBkJWBk+hPh0M/0KU+mNbWgaDeWpgeSYQ+eHEPWyaCpvB1LxM+tm6AeTbSlnh
kJGVqldBBtBMAJawEZiAroCqy2owJ6NONUKcK0XTD00LYKeantz20gZxPGVs6gBn2kA4lszk
qeGXQyoGg3mq/6g3yIACTWdxdjkFU9auqfkYT7Uv5oYMkFxr5SQQQVXIVNQFnM8X8gVEEaDa
gWv1RmMQ8RQNUC5JDbrs58WZHU6Lz+ygPUFajqPuhJlUgqiwjarGfVQMxnzjqeaQfnbWC2J7
zk9WpuI0Vd6qJ1t40CVQWiHtlSJKVZFBxTogn0fniiLEVVXqsprx2PW2NqiZnpcGBlPQvgby
PgqlxNmQkZS91428s9f7q9QfZP4ymXxJEJXxCpmvGIzR5qnp6hckIWuM4DTUZl2NQ0wm47Fw
0DIJcaFDN2dWSQUgtFYlUykRWQEyQFq5XIHMKyisqs8usJpNVqxZb9RIPkHDVMIwsQNYSm4a
bIPSoU/XQw3ydBFQpVLZQgl5yqqKZDAYox1PGd7WREyKnMBGVEnIjLsakOQZ+FSJ5oQpJZZ9
OpTyy6TkXFiP1E/Y56e+b5bxgTQCtMoqorFYLE5IkH1thlqCCyUqV9Xq8iwqiUUHcam4y7AO
bI2qLJeJEYnAkF4puEynsUio2nnV9MPROB+kSXF6fMFIHLQUlWpjhCd4MRjMU912zk1igiYS
U7UKAmMFkpIRcLYElecnBmuCqhbICforYeZeAYRl8Wg4jDTlNAy4FwNPobm6SgBCrSoUCocF
XSGgxSpOHcFgtU4qC5JXSFEgqdebHcu08bW8KvBot+sGLX1ZqJ4A/QTOlYpZDfwcuto1jARV
kZjC7QuEoqClKKOUYoLzfgzGyPOUJY5qGtVw5KYSuN60gPRkYpnDAbMDVD23JSmxsbdCKb9U
ArTofhoTMd9skuYuC7CbenUntVb5fH7sAxaEFUTOAt16zGgIzuHARSUJlGxVq0DLldF1JeMt
vBDUobbMubJ8NiHPgxzaUaaMH3gjBQMknZCDKe2j0cRmqv50J/hSROKpDFmnsy8FgzFv8n7E
AehwXUZbtgKU4nO5XFYBy/PmzryCDghDmDoHKUmwPEAtOjTphNXEPcugqQUfT0lVBUkrZCMw
uVYAfEhaQdUQDJWrNOkspMRCURaEyuVKuVXMDmlfa2LPkgU2baowOVxDQ3T0R8LsaxjPhRFJ
tSnuRqBnGgIql5ybmCtWaoqSeXFhMEaXp8yZq82m3BqjmYDgJ7GspcH3xgQV6GUayRiFPpA3
uSVya9ZwphGOhpVzprxySsT89p+YdX+VHeYryVZg6VrhRJ91oiwoXPn9FgfbZDJNMgvpZCvQ
GTHTDkTNtpKJYKN5uK4AqWGc0SuH9NKpCPp9wFJIpK2DVIZ9XhRPbYLMnzcQCMeTmVypyuN9
GYz5kffDsrrhb03WoekUet7EYxJQooeKBxp2p8itRzrLYapoIFSFqg7wmwX5hJSio+WsYRq3
ydw5L5L8Xwtroc86JgNNqyXTwRZ1FnF1DukkSh27ARIIlipquJUIsOs1LFCqeIsKlNUqbWkg
5s4qo9kA6S3b/KoG2tc7jYpCdlG5fb5QLJHKFMrVOqv9GIwR5amWFhmU9EmD64I0uEY7gSgU
5MMmxEon5yBZPFBxXl9jViY0LXV5qtN3XS3a72nUpMcpySegS0dWQwZrGjcfWqxAYoG5QGm2
jjILLFpF6BzKXCBp2MVtJqP6r/LFImnZCbJQKfuHMYzG6mUR424RdotQiqToeCocI512pTmU
Lo8vGI2nsoVypcYkxWCMOE/JihTtjc1RQSKMAnVxKBgMBgh+vx/XOplFAgsEoqo8MpV0k5th
e06LVbXkqVY5RrO9IEW5pqqshkBfL86GDfhBjO7Q7cxTHQ1WRlAlVRZQslLnEDUWJF5vASZ3
gaoKReXAhIm9vIq38tLsoqhmdoDXLF4sQTwVassw0oU9HWZ8oM9fCYYmMlMxGKPFUy39MMZg
cJzCkDNHBYXB4hoHMXi9HhNYoMdJ6GKZi1smS5TKmCkSwOr61G3DLfUmCqUsf5MZcalHNeqG
TJ4WTTTiRpMkS8vUYkn4zVAvYA5bRK6CgpVbnUQgLCmxiGLLlQmZFEyT4AJCqLyMmSSk4wUk
DDE5DFsa5TXrMawnRvdE0OGB8b4BkPwViuxHy2CMZjylBAlS3GeMsxMxShz2xsGAHBbkhpq8
U37IAr2HlGS0I5dUVVD5oKrsJbXML+yOFt5sdvSRmjyKGckKStJKRloSqyFq6p4xKYKDqI4+
JaNWZcAlW4NlKjDcCiMnmFI2TMBRkAaWMBwvUoKjEni1mKOlzFHyI8xTeFRcLo8vFEtmCtbh
vgwGY2R4Sg3Qww6kkpHrI46KwKwgsehYHK4tgDXPJZVkMqySdt2YARRkVSS6wiK80X7TbLOM
6+CrzrvICANjKFTJo0w+q7KSmGZCLbqc32FnmmrlKdLYgQ6QQiszxnLoDrNuRS1XfszqYvOV
0XgVJ4GgvC6iEdU+TDEXKmxg+iEkhk0/dPvI9wWQ+7wgbgioEulcvljhgIrBGDWeUvPBTZ9x
3BjDyFVI36j8jXWgXYu+GJpLnW1TkGR/TpYKGEWrZL1bJNVaiTK/sj6qJmtmBUpIAkPBrAj8
S4Gk/GTDTdZxzFMt67DNPsl8EDqHaGXhkGSlkoGtmV2axAgCQRTShEKqTqk8L8LqYsEtjRFI
GSdidHlKhZngRxuDkYlQoeKlhcEYOZ5Sdg5gyJai5I2kKK9peGOfdJ2D/agDW3S8mAMMhaMx
mQOk8RJmd1UnQAFfN3XsTaN5lD6VrTm1ipHmw8QTZp5EHIUDzAM4G7ZlxpQ5tpV5qnNv0e0+
u5QEGhldmdZVPux+oiVQ0ohgCyuVRGJGBAbDDzE1bJj4zYPeNWOel8PtC0YT6Wy+xJI/BmPk
8n5N5Y2ntN1ylh1RlBFJTUJTsq/UsJajRQ2TRbKZlPpy0O+g3IlKBfpDcUQdiSRqxhcNsu/B
QAoU8oWcURuBNi6TTD00GxaYdFPr6shBVdt6bLNPchI3kUGg7qBkrqxjSeYyjS2kkMZtguIu
N93pkqOl2n7PKB8XeY2ANt0fjqUyzFMMxsjwlJJOUAwD+oliPptJUguS2C7LtQhpaiqXPIux
nFzT5GyJQEjW4LErJ2c68xAUTZHYola12hqQI2oNVB012a9DEnkMpLAWEpW1EGQp4FMHZZqY
lzar0crRBRRiWVSeeF24QUojzrYSDiJJ0dUyP00VBU8FQtFkOsc8xWCMDk8pv81mo6EsXJXr
kCxI4aIjzUOn5inrGodcJfXqUgSogio5r89AwTRCNZ3YyYu9Sq7s5MMDJSnVbBxrqZzRXyr/
Ts7zbXadpgs6FIKEzrvl+Z+f1r823enxByOJVJZ5isEYGZ6akBpwnICLTUipRMyc0y4NTe2y
HG6bjqcUW0kXVJqD7qcKvGEnp4b2Gc030hwwXzAN5Ywx6fh5Xqr6MI4CmVkIs5JUDJHyDpNI
WTzRgz4rewtjdY+78Bv00faYUdehT8VTPsFTyWyxVGWeYjBGpT5FWgVZmUJzPBFL+Tyu1vm3
cyoxEFd5pPVpQBkeqJl95ug+clyixhwyYQedhGwdNTQTRFEkevb7fKoi5bSMM2Km6WFYZZ+B
T6xtSjqafzxld7p9AcFTGRb8MRijVJ9C2UK5VKI57XIchlM3ZvPY28YbTaUnk2uT5cG67nSR
9amUi4GfXDhkgkb4RaM0vi/ZbtiTlN06gqJACC3lh16zXG80Si10T/Rh6AOn7Xxq46kWnfs8
PBc43gN5Kl+s1Bq8tjAYo1GfQgFFpYQD7aBVFsdhuByKpyzrzdTrjnVdUvxGtmkiqHI41UwJ
6iJtQQDJS9CVxamnxbcnGgGOgqmHPh9RlJKUGf05XbNWjDnw06R69mkf3JE7nH8nA1zTPTTc
o1ipMk8xGCNTnwIBBeoncDi4z+Nq70GaPk6xUFlbO6ksZDgMo25DxNziEKjyggotzj0o6VN2
GEpOpir1ttn8nYwZBlId8dRsMT/LhBBPefzheCKd43iKwRgZnoL+pEqpmEuDfgIU3jgOQ+/Y
S0+X97MGVZaWnE0qGahbhiBZxWFAOU6XU3UHByxG7PiVHz73Gh48SnooOap9BbWzP3rPuarb
vKiWINvW+VP2ecpTIpxyef2hWDyNwxJ5bWEwhslThs8rJv2KBVSjo4crzMPom6TYInSWk9Et
Knb0QYWsoA9vTRBJOR2msSCTCaM/1yfwFAyhggYq5ikGY+g8hXOmQI6ez6EaPej3GFOb+lyX
t3dK2R1GWtDtdrmtcLnI3YDB6DtPOZCnYsks5/0YjCHzlAynGqo0lUKdn8clx2EMIbUkVexO
TAo62npJOwZJcS2K0R8gT0WQp1hHwWAMvT4FSb96tSwdKMJBn9ftHFTY0u67p5iq1f2AEn2G
tQHzEmMABSqPLxCBGVTlap3XFgZjmPEUjYAS4RQJ/aLoQKEcrgdUmre1ddt0N+wxq1Gs6WP0
Xe+nYwNVNJHJFcvMUwzGkOtTNF2+TAqKcMBvCCgGSQPtvKO33Fg+6VLSYjD6wVNOjz8Moz0K
Zc77MRjDjaeQpspEU+CUBJOb9Dn6I80pnuqufra3iqDtUzySweg1NoHiz+0PheMpwVNsnMRg
DLc+1axXK+ViMZdOxCLKdda+yUzBDVpHIbtuZt1NymD0Mp6yC57yBUNYoKpx4o/BGCpPTaCE
opAhpR8m/TivxljsPGXDTt9AMJrIFErVOs684aiKwRhWPAWefrmsoCkz6cd+4wzmKafL4w9E
4sRTyFJMVAzGgHmq2ZRpP5zjge29XkVTzFOMRc9TDpfH5w/H0uiYTp4tTFQMxuB5qgnVqWI+
m0qRhsLFPMVg0DvA4XR7faFoMlsoVxsUTzFPMRiD5qkmec9C41QiKmnKzlMxGAxs4nO4vDDT
FyzTgaeazFMMxoB5Ct5zNGQ+h/29Aa9RnGKaYix6nkLFn8cbjLAyncEYEk81Md/eqFYqQFPx
SDgAinTdPm/nMDAYveUpqFC5Pf5QNJnJlyoNVlEwGAOPp5CnoHUqDxbpIfCeNZJ+TFMM5imo
ULncvlA0kc6X2TqJwRhOfQpbfEv5LA6c8rldPDKDwVBEBf84nB5vIJIQ8VSpWmfzJAZj8Dw1
MdGolUvFXAaMKAJKks5gMKTk1eHE4fPpXLFY5uEeDMbg837gP0sDfEGSjmk/Ho/LYFh4Snc4
IfGXzOQLpQpn/hiMIcRTjWqlWMhlkrFwwMfhFIPRnvfTHQ4XKf7ygqdYR8FgDL4+JcKpQj6b
ioP9rMfl0Lm/l8GwxlNgmu7xh2PJTK5YqTJRMRiD5qlmo1Yu5mU45fGA2I+VfgxGO0/5MKAq
lqs1rlAxGAPmqQYZ+0E45fO43U6dfSgYjFaeghYqrx+l6aUK8xSDMRSeymaSyFMut4inmKcY
jFaesoMZbTCSAE8K5ikGYzA8BSl2sn6u1yrFfCadjEXA2M/F/rMMRiddiYDKF4jEkyKgAmV6
k4xcuFLFYPQ3nsI32kSDnP1SiWjY73G7eOwUg9GFp+y6y+sPx8Hkr1JrSr8xBoMxEJ4iK4qU
CKdCPkFTTjagZTC68ZTT4wtFQfJX4lZfBmNAPNU0eSqXSYpwCq0oqHmKaYrBaC1TgZIiEI4m
0tlipc6TPRiMwfIUpP0S8UjIL3mKHWgZjE45hcPl8YfCcXBNr9YbTFQMxiDyfsRV9Uq5kE3F
Y4KnwDIJeIrzfgxGB0/pThFQgTQ9VygDUfE6w2AMiKfAgjafScai4aDPTc5+Ntb7MRhdeMrl
9gXCaJ4kiYq5isEYAE+R2i9Dc3yBp2R9inmKwWjjKYfTRb2+uSI0+2JrBy82DEZ/eQqyfjUw
o0jFI+EglKd0u87rkfkpFerUx1T9z7b2p1CPhB9h0l8I1wUFVOhGi3OoKPEHQRWTFYPRJ56i
rEW9VilBeSoC3n7QO8U8ZSUpm8lVttY7TRKytehO5MNaKYvrfQviuoDpHiqgMu1omaYYjH7x
lGxTbFTLRShPhUMUTkmesi3yrXMbS9EhaWGblhFdttb1TBJblydhzO/9i8OliKpQVCUq8UZi
pmIw+hVPwRsM1H65dCIaCvo9gqfYi2ISXtHbbgVPETp5ytZyD/PUwuEpm4yowtFkJgdaihpP
+GAw+lyfaoLar1Iingr4PGiVLjNXvDCZxIR8ZJMhVAs/0detspM2nrKSF2O+b2DE6QY72nAs
iaK/ShXbqDjzx2D0k6egyZcmJAZ8bhc4pcuSyqKvT+kmIckos4OfzEfYWtQXBrmZ+UHmqYVx
YdjQN90fCEdBnV4sV2r1Bov+GIz+8lQNvP3SYEFL5SmbrMIs3nW1nadaS1AtKpPWB1gep9u7
PwdjfsdTcHFswgEfSFSZfLFUqdYa7EjLYPSzPtXEkR4p8EzyeVyKp+zMUxaC0dXdOny0ck9X
nqIYrCXiYq5aKHk/+yab3eH2+IOhCBgoFXgKPYPR13iqCTM9wIwilYgEfYKnHDoXpmTUJIjF
4XAAvegdpK3rKs8nv99aj8JCFvy0Az19W/UWnP+b/3yF/kkYUQmiKsIYem74ZTD6lvczJ86H
Az4v85S9vfbkkDzVoaxo4anWWMlmkyyHVNVaz+IjuzDibYfTDWIKQVTZXL5YqcgaFVMVg9EH
nqpXK8VCLp2MhQJer5t5ykIpDhkQtav56ACpuEiFXZa6FeYGHZKm8Ak477fg8sK6A5z+QpFY
Mp0FD6Vqg3mKwehLfQrUfhVQ+yWiIb/XgzzFealOmmrl7tbynSIhvVVHobezlFnP4uO7IFJ/
IqQCooonUplcoQSyP2YpBqPnPNWUIz1ymWQ8GvR7PDRx3sZrkEk0uhlO2aw8Zend7YiVVEaw
JelnoUBe5ee9nAJFNVCkQn16Mg1EVa3WmzyKnsHoed6v2QQVRTadjIG3n1vwFNf5Lbp045+u
PGV5nN6xjtm7tE3xkV0wPIUn36ajPj0UiSXSWUFUHFIxGP3gqUajijyViMHEeZcTeYrXIRUp
Wb1m2/zQDa8/I7Zq5TG7zcpn7PG38K4PPJsOtyCqQDiWAG+KEo9OZDD6UJ+q14in4hBPMU+1
1Z+sFGPvzIfabGYSyGazxlsq5mpTofN8j4WW+9uEuj8v6P7S2XwBiIoTfwxGj+OpOsgocpkU
xVNurE8xUTEYM93PgOzPC25/iXQuByZKDV56GIz+8FSceYrBmEvcratOqkSaZH+c+WMwesxT
NclTIEsHmnLoXENhMGbGU0ZI5fH5gxGS/ZVr9SbOy+FeKgajVzxVqZSYpxiMufEUQEdbWr8h
+6tBSMVVKgajfzzFunQGYxZ5P+Qrh9PjC1CRCvXpPOiDwehn3o95isGYMU8pNahuEFUWVH81
nkPPYPSOp+rMUwzGXHnK0kglDdQTqWwBZX+s+2Mw+sZTXJ9iMGbBU3C7iSIqjxeJKpcv4jh6
ZioGo7c8FQGeckOfL+vSGYzZ6ikoovL4Q0r1V6nWG8xUDEbv4ynmKQZjTjxF/ukurz+Igz7Q
mqJm2P1xrYrB6AlPhZmnGIy56ink7ESPF+XpMOgDcn+VFr8/ZisGo1c8xfUpBmPW8RS+b3SX
2xsIRbCRSoRUJUFVFFM1eSw9g8E8xWAMVVBhVzUqrz8YCkfjqUw2ny8Ui8RUbE7LYPSEp8Df
j3XpDMZcecogqkAwHIknBVPl8iD9q7I/BYPRC55KAE+53C7WpTMYc6IpOcRFd7rcHhFThaOx
eDINQVURx1I1OKRiMJinGIyh6ihs0EYFROWESR+BUDgSFUFVNgvtVJVqnVmKwZgrT9Vq5WIe
eAp16TzXg8HYTEWFrkNE5QsEQ+FYIplKA1FR7o/BYMyVp0r5LM9JZDB6Bd3hcLmAqQIhDKky
oP3juVQMxhx5qlnr4Cnun2Iw5l6oorS5w+F0u70+fwCHfQBTCaLikfQMxpx4qtGoVQRPpYGn
fIKnRDjFPMVgzLlOhWIKNKdwuj0wPjEcTSRS6Szm/uo8PZHBmH3er9msV0qFnMFTTt2Y/sZg
MGbPUxRV2XUdBBUeNKjA5F+uWC5XGxMsUGcwZstTExP1Shl4Kh4JSp7icIrB2ByeIqIijboL
+36j8UQqky8Wy1ykYjDmyFPFXCYpeMrv8bixPsULDoOxmTyFAGtaKFOFIrF4MoO5vwbHUwzG
bHmqSTyVSkSDfi/zFIOxWURlDk6krl8qU4GLegLUFMVStcbDPhiM2ekomhONaqUIgr9oCOIp
F/smMRg9hMz9haLoog4RVZ0jKgZjVjwl4qlqhYTpoYDXyzzFYPSWpxxkpBSKxJIwmAojKnZP
ZzBmlfcDYXohl06C4I95isHobR4Qun6BqSD1FxdElStgJxXr/hiMWfJUUfAUCP6YpxiMXhMV
hVRgTQsz6TMwlJ7d/hiM2fCUIKpqCRz+gKd8HhamMxg95ik7maj7AsGwGvVbYaJiMGYRTzWb
1bLkKb/P42aeYjD6kPxzuqQ5hbT7q3MnFYMxY56aaEqHv0hI8JSLfWgZjN4xlFKpI1GJkCpE
3hSFIuf+GIzZxFMgpMimQZiO8ZTOPMVg9JSnNtmU7i8QJqJCgTovUgzmqel5Cjd0DXL4Swqe
8nvdQzH4Uy7TA9nadsFg/gTG4uUr+FepKWJxavktV6oNmfzjyIrBPDUlTzWlI0UyFvb7vEOs
T/WRJ7qSkvE10xOjz5c2/ksRlU9EVMqbQjqoy7wGL1kM5qnJ836NOjonxcMB/5B4qt+xjNXJ
pq1uwEEUYxDxlBSow/xEmJ6YSKWxSGWdR89ExWCempSmJpoNHEEVjwQDPo/T0Yel2zZDLID8
IoPRNe+HF54Obn+GgXpOtlJRKMUBFYN5anKeIiFFTvKUy7EA836tdYLJaZRXVEY/rztQU7jc
biVQT8OYX8j9NfBtyDzFYJ6agqlASJGFBqqA1+0ako5iQHGUjnBIwOeqfMA8xeg7T9lQTQGj
PgKhaIL8/gRR1dialsE8NXU4NTHRoFGJ0VDA63ENTe/XXx0FkZTgJiesExIul9PpIK6aPNpi
MHpXH6VRH1ilisbInaJUqcBUKmYqBvPUZDwF1dt6VfBUJil4CvN+dtt846GZ7GcxjBIrhNvt
8XglYJCJy+lQVMU8xejvRsxGERX0/IKDeiSWSGLur1Kr13ksFYN5ahKekqM9ysW8iKeCQb/H
7bDrklHmT3wxI4WGjrpgt8fr8wsEAn6/z+dVRGVNPnJcxejbfokM1B1STkHGtPliqVKtsz0F
g3lqWp7KJKKhIMZT85+nOu9XNOXx+PyBYDAYEggKrkKmcgqe0i1FMuYpRv+uVQztaSZVgHR/
1PNbY8M/BvPUDOKpEMVT9nnHU/ZWybmtbfw36KzIX03EUsFQOBKJIsIR8YphmAmFVCz6Ywwm
B22jKb+Q+0MbpTS2UqGagutUDOap6eIpv9cNC7ZVfDDPeKolplIvwYEiKwylQpFYPJ5IJBMC
8Xg0HAr4vR7gKYediYoxoCtVDk+koVSxBMgpsOe30eQ2Kgbz1FQ8lYyJRRsMKXTz7TTP3v/t
d0kNuhOzLD4fGAHEEmL7mkGk06lEPBohpsLkH6vTGX2nKLvKQztdMOsjIA3/8tDzW2twHxWD
eWoSnkLHdIOnOvJo8w66bvRJoQodSgHBUDiKOZZsLl8A5PP5XEYwFbxsKFPRC2eeYvSZp9St
0v2JkEpcmJlcvlSp1Fj1x2CempanfG6XQ593PGX5U1v6eJ0YSamqFNWsQV1VKpfLJYFiPptO
JqIRqlI5qOmXeYrR5wtV5pdxG0VzfgVRyZ7fRpON/hjMU5PyVCoeCaPgT9fnLU9JlnISXFir
RpaKRGNiy5rJFQrgUl2t1aoClYogKhFSxcJBEVG5qY2KeYrRXxWFXcl7sKdPMJUPq1TJVAYi
qmq9yTEVg3nKSlOUDQeeKuYET1GjL4q0p12wSbdkV5MxhsJqVuUEfi0tJ8R/kPBzGeIJKAEk
IeNXFDRVAaOaer1WrZTFy85mknGsUbnBmsKuBn1w/m+E6jkL9gXKZgnS/aUyoKbAUR9Ny/uT
oyvGoo+nyDepBhOo0oloJOT3ugx3Btu0FEFvNSOkGfx6Ar/T0siLsRTSkxt9JyDjh4WpmJyj
gCRVb2C1utGoC6Yq5HPpJDE0iP50u6EbZJoYPk8t+Feoo4sS6v4EUaUz2ElVrze4l4rBPGXh
qQnkqWq5JJbrWDSkworpFglpmEfsMNRlRfnLKus+ICevz+cDy4lAAGrUMRj0nc3jtJ+aZQ2A
yVs1CKnSqXgUUp5ui+jPZud+35FYxxfylsGw83J5fEE5kL4g9lKkUGcwmKdkOIU8VRc8lc8k
49LhT9enS3yRsnb4PGX6oEuSEgzlD4TAbiIcjghE4wkRSmWzpPo1cigqodKElw7DjKFG5fMg
Uy2GfNM8I6oFHS8iUcmIKoEtvyUM+ps85JfBPGUVUjSlkCJmEVLYbVNHU8hPUv9Nt0NMDemq
vz8I/BSLxeLUzAu9UtlcLl+gArXEhPHJBDaPFfKZVCIaDvjEi3dZvP6Yp0aApBa8qgLfPE4Y
9YH69JSc80s2SsxUDOappuSpiXqljDwVAZ4iX1bbDHgKtoKKqob5TreTXxo18opNaSqdFvwE
EBRVLJZwg2rx+ZRvfhqjWq+WitBIFUUxhexzZp4aDZ7SFzhP2QzZn7h+QZ8eA4F6rlDGifTM
UQzmKYOnJibqNNFX8JR/RjxlRFI0bNBBjuPD4ilBmE7q5Q3HZCdvXvBTqVSERqlKFViK0nwW
8YjJVnVQkWRgTmQQnCmkPJ15aiTijQWtuzSVqqj7o5AqlkDJT7kMeoomz6NnME8pnmpglSYB
BSrvDHjKbmoXHDi+SYZVw+Iph8MFs7xDKJmCeT5IT7Wa4CdQ94F2ontxDm8bVWDpDPaPkY7E
8DhkjEBibAHrKMx59BBSeSCkClE/eg77/OosTGcwTxlAwV8mCUUaMGZw6tM53UkFhcPEMGjK
SJs4XR6oQ0cxZ1KsVGo1SxfKdEISkpFk04mYbCAzXj8L1IeY8zPjjUVwBpCnnG43eFNEyO8P
iKpWNzPUTFiMxc5TUvCHqjc3DGO3T9vp2mJQ5BhWNIU8JcIptxdn+YD3DPWfzEzXK0V/NYyo
0kklT1diCrudG36HnRhbLDsF8lGBIisyVRIV6uCjZPIUr2mMxc1T0OlbyKag4VWs08BTthnw
lMz8KSnF4JlKzel1uD1+mI2ayhXLZXhnN2eY15eavwY6R4GYIhYJ0OhEeDUWz1DGcAqPi4On
DDWFw+VCAxWwUUpjM0WlxrEUg3lqQtVowJEijYk/EGcrucTkq4iFpxzDUmbJ6pTTKcKpcBST
JeVqval4aibvbXoQEhV5/aF5usvwUGKeGtbajbL0RZJ5VXIgbKUCpgpFYol0NkuzPpinGMxT
tFzXKsV8Jp2MhaFCQ74Mk68P1qVbtk8NZT1RPAVjfHAHWihV5Nt6hmk/+dgmePEWC1Ke7lNN
ZMxRQ+OoDq3B4qAqCKrQlBJ9lFJZOeeXk34M5qkJ6iIqiHgiHg3CiAunY8rCjGmmbub7hrGm
4290kD8a+HjmiuVafZZu02a/b0mq/gxTWnZPH14eTKonFofw0owaiahwKlUoEk+kQLxaqTaa
E6z7YzBPQYWqVIBpTLGQH5QE0/GUXEpapr0PZw9KnSf+UCyRzok39azS+WgbpWpUtUqlBM4U
8WgYiUrK85k1hqWPWTzBrLL8V1wFPko+fygSVbo/sk7mNY2x2Hmq2SgXC+DxF4FmVznjYhoZ
lq1lPumQ4il4UwueCgNPFXDrOTFzbZT1zQ+pP9Cnp+IQUnndgqwduhpfwhi8sMBUXC6SrJ98
X8H/Dtx7hWDOL6opqjXO/TGYp5pNsKSARVrylG6fB+szvKXBMsnlDURQyUsqitlD9lHhHK50
IgZef4KooI9KV8GjjXOAjEFBJzlFUOy+UhlpTItR/wQP+2Usbp6qioAql05GQzCE3Tkvcl6K
p0DuF0vilLm585SSp2fTMvXncSrVn83GigrGQK9r3YFFKhj2kc3lcCpVg2mKseh5qlGrlor5
TCoWDvppqu884CkB0Ee5jXiqNreZ3bJGhao/lKeD6s+r2qiYpxgDT3ui7g/UFDEcnwidVCAR
Yp5iLGqeghYqHO6Bejeqzcw3nsrPNZ5SFS2MKvO5bCqBRwE9eVsqcQzGgKpVcGF7KfeXTOeo
SEUKdeYqxqLkKZruUSuLNRpafYMBnxsX6PnBU6ijAL1fNl+qzGkQqtFHRUSFdbpYGJSPLqdT
ty+WYj5jhK5rCqnksA8QqBdJoc48xVi88RTyVKUiAyqaQqXPize0RZcOPLUZAZXqo6pA/jOZ
iEUEX6OFEhMVY+B5P7vUskJEFQE5BY1PrDNNMRZ3PCVWaDBPSkIkAS1U84enXB7JU0UYLj+n
eEr1UaF9OqopkvGoxUOJwRhs4o9CKrJRAjlFOlcAGyWenshY3PFUHWzDgaciON3DOV94Cs07
lR/F3OKplibKJpn9pcGVl4hKZ6JiDDqgouQfTKSHKhX6/eULkDDgpY2xSHlK6rIFT+WRp/xK
mW4baY87qjdDPOULKZ6qNjZ/v9moooVSMkraR+mgtMnG8+inqKeYYYAyApo1Wp6w7TyTLfDQ
LLro7zAoZGDXtw4RlQciqlgyjT7LKGnloIqxeHmqVi0XwDgoogpUaLM28jzldLl9YsOJI3sq
tV68g+tkoZSIhUOgKXE6lNefjf0ppl/I7UDpVvaZG1+13gNux4bh8ZCGJ8q/bGDzXuR4NZfL
6wuEsOc3D760DWYpxmLmqXoVplAlYtGQH8b66qNuStEy10P5pffiPQzuHOAfDyN+xaGQNlI2
npo47fkwnY5UsnQOFGX63bXc3TrkbCg+XTZLWDUQnpJM5fEFxE4sbhAVL2+MRcpT0EIllmdw
Yo3hWFsj8zc/eErNn2r0hqigkQrFFGGqUTn1IS2O8xOKT/TZjCZrCaba+EHXW8dxDiX5R4Gd
UT4aSHwKvxGIikZ9EFHVmagYizaeak40IKBKJ8GOAYVu+FYZ5bwfdpmAvXQgFDXSIhM9ISpj
xC8UqbweFV4yT03CLzZVP9LV+EyHmvY8c3KbdC60eE78f6jxlN1mH+hvt/jSikscpieCLy0a
qDe5RsVYfDw1IXmqVi6CgAACKhhtodtHemlWaRGHi+bOp3OFnm02IaIqFWlyIjRSucwiFaPr
eTCYxgE85URIopolrJxl3iV5yhJRDS2EH2Q4R7oNvY2ouEjFWHQ81bQszqDIhl5fP9nb2Ue5
RGXhKV+QeKrUs6QIzvkAa4pEFPTp6KHE8vSp9AWKpqCjDf7HDyeqUGYGxyS0Zqc4TQVojqHN
j1bShkHypByZozvBmBbm0auO3wavcYzFFU8ZXNWslQu5DJgnoRcDJVpGmqdsMp5SPFXuWfIe
RieiNW8c9Omg1OeG3ynSYTKQAmJyudxuD8LtdkmymiEkVTm6Ab7rNHnKPoy8nyqh6QPxaZbC
RvydMOrDKyKqmHL7Y6JiLD6ekum/GsgHMpD4w4AKFw07sZWtXb3VvpueVNrVLydXehf3i6eg
j6pcglknSFQet5M8OmybFpszbcd5tJxZ0kkYzGKQlNfrFR8WqpqSruRD1A0QFv6vmAsJShx/
vA+YquVqGwIvK56yDSKuol+E3hSU+stiwy/L/hiLkqco8Qc6twSGEB5aYmiTTBtduyGtsNBT
x3o2CW/1p1jQn/qUTP1VKb6MgYeSx+NyOcyt/OKrVLXvOpT+3IGpPsVPPp8/EAgEA0GBQMDv
9/sEvPJjMgCtAbdJ4KceGZSp0Iz+dbtlKnGIeopuOc9+8xSl/gRRReNoS1uu4qCPCZpIw5TF
WEQ8pTqHKISApcKN+2G1KbaUBmxWF4JO6Zf5Henh0AeBu9zPK55KpVHvV+vdMcSWsmIuRxJI
H0z6ILJeXK1U7XsNlfuSJAUhkBsZyi8YKhgKhcMRgWhU/BMWCIWCM0OgFf5OIKG5sWcC4vwh
8ZSsi+qD5SmcYeP1BcIRJW1FbwqTp5irGIuGpxqVcpFcWMPBgN9n7nApg9MiJugyj72v8VO3
egE4y7T0T/Uybd/EIlURI8xYJBRC30OTqBatXsIQTTjQrl6wlFdQVBAIKhqNxRMCyWQqKQCf
JuLx2JSIwwOi4iflv1FABP6LEOUZtBcKh8RViZPBnI6h2S7KpkJjxzaY4w7/UupPXuslowlD
WijzosdYPDwlAioIIGBdDuKuFve2kJsBpnIa9uGTrNMqlLLsvlu1y73O+0Gfr4+MOiFt38t3
axMHHZchFZpKxCPKnMIx4nr9fq6X5qs2tH0ilEKSikQERQl+SmcEsgT4NJOeBimBJAE+SSXV
l8BxgvISBPEpcFgkbMywHBJVGfLGtrx3P+UU8vhjxy8UqeSgD/Km4LQfY7HxVLVSlmMtxG42
JBDEf4LBADKVSVST80+3eKpfOgrTL72H/n4tTFWvwqAPkFPEpFzfuch4qjWZSxxF0gnM+Plw
RpKIo4CistlcvlAElAD4WbEwNcT38/mciaL8Mbg/l82YhJfJiU/wPEB/n8vldOhD9LK3Da4+
ZuTRccovEhUVqQRRkZyCqYqxiHgK+1srkOhKQbomGqUkTBRJKxiQMRVqKibf95kbbrMhpk8L
Rcs8X5zr0fsj2awbLkrYSeWWkz4WXzxFPkgOpT4H5QQMncCRs8mUoBGgqFK5UqkK1PA/At5T
mQziO2WA4DX4p1KQ3JYX/wNnScYrFbO5TDadpuopnodh5f4G65uvbJrUlF9xvZOJkgipKrLl
t8laCsZi4Sm41Bs00TabgeSLzLgkE1BCwIwLVLJJB9iZdmmxJaDVjLpn+pShkXbpbrcvgGo/
nDvfl4MJVap8DlqpjJzTouylUmcV5DWgyfP5AsFQJCJYKg0khRRVqzcalmxUcyZo1AGC22q1
amOiKDirgv+XSjX4XgPRrGYLuUImU0ih66LHNcTJYIbeUR8UKxr1YN0piQqH/JYqlTob0zIW
GU81SeMmiCqXtRYWoIKQiKOWANQVwFROp2Sfzn2lLFy4cD1zq8faLSLBVh3GbD21zT4eO9Tx
oXsK37TlSl/GncJBkS5KIqJSnWVtduDzOA9o6+yNs3Xk+shhj0jK41Hq81AoEo3HaSx6kVhq
DlsFYCqkqoagpFq51DAUbA0Ra0EwhfnBfKFRrVUymaw4DcGAx+WW/WxddKeDC6uGMKbNQdYU
gqiymOq28BSHVYzFwVM0eb1cLLbWDLLZTDqVhKAqFAy2UlXbnlJqlWk5I6kglRI6ylRti+Gs
eUpN5hZv2qgcO98vJ2lp90fT6LGzzGkY0877rt9uNNWqhVF2E3hWQYBOugkoSiWgKpXLQ3YO
WGpOy2QTFSvk2i+CV1BbYwAlyKtWq5vJQ0GElXJVcGIyFgsFvV63Gjo9nH2CzZBT2Aar/4TU
X0AQFcxcExe96hnk/B9j8fCUJKpyWVWzsaxdEKSVzVBQFQlJpoKWS0vxSVcJPwim3LKfBtpg
IFXo7LRlm3yY63QEZS6wsLf0wfQpUlH0zZ6zaZpThEJ+S3FkIfCUvStPqVOl/CacDvCY8/oD
fiApCKNI3JfFjB/2nc4tAUW5P7XOqnuQpyjhh1+JgKtWrVSrjXI+W8qKyxDNrHRJFEPx+7PJ
mbsD//3onx4M0XDQMphTWNqomKcYC5unjGWC9rBQ267IEngZKtmFHEZVCShVSf2f2+Jto5vl
CyCPYFCsZ6gVxAjEqUvH8Xa/CstaOVW9QcnhW5SG2PoIpkmgfuofTzUxoqqgmzyYU+A8elmk
si0UF6Xur4PyfTKN6xFbD3FSQduXJG0fKidKZXGN1Buq2jRnqlIBAd3S8zUoI0hZwXqtLohq
Ip/PZ6WoBbys9CGNnzEHOA623dimBn1AkQryCCVrIoF5irGwecrMG+Dy0KjVcIuMS0WtBjEW
hFXZdJpKVVSpcplOo9LezQMsBe2IkBdCqSCu624qUrWHTobwwnTMdkyKVh4z3q+Q9kNvv0Zf
uh3lMQFf2oKIKRPxCMykorynND5cECJ166nRJT/JCR0u8kTyw1mNomwim0NtH4n7xP6gJzsE
ObCzaRz2BvFUw2SrmvivUSxU0oloVBLV8OIpWb0z/S8HxVMgcxUbtBCOsYZLv8qzExmLJ55q
yW9bPsc6NygsQGKRh6gqEYegCqTq5FYBhhXwD2b7IDEEvgTUrRmPhlF94KYqla3tfa5b1kPc
tneFFA9KE1IlP3PSSG4cdFqq1Jv9sjoj8gZ9eiGXBr8/8j90uxx6qyZrAWj6DLGm03Dt8yhP
JEVSIowSMVQNo5xGoyXfN/cK1YQl7WeNshoG6vB/vTFRK+QL2SS6UHqM8TNDCajMGpV9sERF
sr9AOJZIpbNwNngkFWPRxFNTL/RNCqtKGFVBg1UUu6oMK7YASsDCYVlfJ1cCyWmy88iht/CU
pCnasUuf7e5QcyKoJKa2/FhQDstwCtR+fX2rksIEOqnAriMAdTeXTGcukDjKNOwzXWX9yhMp
Qm1S2ZzVs2diMxmqLbtq+dQQrbd80iDZe6FYomHLPreh0RmmPn2w/VQ2I6SClt+4bPlF3R+T
FWOhx1PTLvOwTtSqIH1TpSpsq0LfihAYkOJiFkcRWDabh0bNPHAaegioYYOtPIWbd9kySoui
P9AJ6UKK0kGXMWwEw6lgGMrJ8EbFCkl/qlNq7RSvnubRJyn55xURlVOf50Rl+MoqqSbZynr9
hq9s2DiryFLlSrWrj2Jzc1fJZtNkKyPAairKmmianxZr1XwOff2pRmWz2Yek95ODDAdeSIR3
Dhmox+JYpBLxLfMUY3Hk/aZdRaBWBR2YwFSSqtC4ApxC0VI0IUVgBfLOEf/myNc2QI1H7TI/
LNKjsQHKnVF4Yf6L9Idfks2gF+tcMp4CngLPnkQqC535dVrJ+nZIsbmsJlg6T0RFA+kdQFRt
wy7mFT+1qM8lTVF/VBDV52Qtm0wRSUGfFGr7BrsetqT/xBeFQrlYyNDkaQhqxavYpCShQxGg
dHTlDqTtGokKOqnAmqLCRSoG89SElL2C4x0oAKX9GvUAJ6RJdsqQgZUN4OjFeDQkZwRb94R2
dJRwubElB7bu6IzdBREaEAHOTS63U8kunC6cxZ1M54qlSrXRd54CgUm9gt4U6SQWqXwep8PY
z89PnlLrrDyiGNoCSanomOTnWXLuK4EGFLV9g/XnNrOAqFcX12ChWiqIkxAO+WGGpW43eMo+
RJ4asPBTd5CBeiwBbiw46YOZisE8RbcovoL8H4RV1FmVIZNsKVSGtaxWq9fxo2r1HKJh9kbe
REd/PvCADoYxHkuY/titwOEQIIf3Y+MwiQvdSFOgogBpdL95SlJVHebRF3IZWaRCbb5Dt89f
nrJoWTDjJ9t4qciIURQyFJzVGp7SxuDnHTVVcxD2VTUbE418s1LIZ5OxCES1RsfvUI5/S0vf
IOUU0kCd9OkobanzfA/GIucp62qBCwaJ1Q1fG2qlgY4rELSrmoJ4VBmXdapRuZWRg13axbk8
1AmC8kBMGWbagHbZYN4EzBAOBSCo8rjJBBXm+FJXPqaims3+Jujx9WORqpjPpElx5jWmUg22
nN6TPlWZ7ZMGIl4MpEh7DvlbmekTZ5jk53WzRjSEWMq4ApsTjYlmoV6DfrYkbF5wgqU+rLmJ
QwikjN9p2NImUrlcsVJt8MrHWOw8ZbrbkB4Le6tEeAGONtgSTDakqMgyxFvAZ7ispzD+8NLc
cJm2cGDvKLKUsjboCvBwIumgDKr8UoYWjYMFqpTlNq2Ssb4tmBhPCqbKg/AP+8h8XrdzHlrT
yryrUZKC3uxQOByFlgI4GxRGiVMrzWWV/HzY1jy0VyoVKhMiokqpJgHTQnJ4XdLKG2OA3AhE
BUXaWCINWQVO/DEWfd7PXKwtWUCZBqQeTKO83rRGXw0UH2SRqKiPSirLnSitDaLhNsgDsfzR
FRS0gRw+GcdZeeB1ERY/mEKjbhwY15zod97PmJuKyT8U/iVkc5hrqCNm56xXkyUp8g8JYa4v
hV28INakER3Y7d2R/B00N3UyVUOED5ViLmvkX51D5ynbEKiR1ETi1CVTWXwj8NrH4PpU95Wq
1TGn4wGQKRMrChAV2Y3jeq5TNAVl4CQM44WkIWSXKsp3VM0nws+BqgogYEDjJgDUT9Lg1F2q
DGgb2TRLdKB6JKKSiSc1t28+8ZRSTnhxSGwkSg0FNEeqKM9G1/bR5qDLUx2XIUywLFarxWI+
nZJdD24qE9qGE5cOnqgML2YH1GnDsXgqVygzTzEWfX1qhqWJzkfUa1VBMhB9hAJeD4kpdIcD
lGVBCooKWAJBoyZp1lQ3fN1It4GNW1JiiFoLlKHlQVgoBbnNvi+WFi4WfxAZ/knhH3rtzrPc
n46ZV69PFgipibdQoFmHNTobzUlIasC6dLlLaFo3DLVmAzLKOZpgCba0jmHMr7T4TQ6UqYxx
MrrTBf7paJ/erxFsDMb84ak5LzNkOZQRC0pQruigoUDnFxgZj0M5wE+wOQk9AlNVoXELrNuz
NBkro6wRqgPu5pFzuupooU7NYRBReagD2aa3eLqOjkltS9+ayhmhjgW8ZWFsPHS9lcpoK1ut
qSzuKBc8mrUyKlow9Qe1T8eoTFqxmvr3HQ7sI0TRX7laZwMlBvPU3DbDDSQqEB6Eg+Sg5HQ6
jbmkVGGSIxwmSSuivxvaNuGQEQEqaFWr9SE0nULqjyzU85jPDIcC6E7hQgdCQ9HYZW7JSPAV
SdF1FPlhMCVi2iwamqqgtkE+RSNucEB1QnCmEGcgRG0PQ1LfTcZTg4jvaM4HmNJC5m/0txcM
xkjGUxARoeMQWN2EAjgRRCr9gKbAnczQZjS7Mh2mfJRxe4lQJiWaqpsNlqekPQUmnkB0j3oK
nB+Jg07k/EgVVNltwxesm7EUtQTA7C50iIviRN4i9ErXZXeU1Y54dFmKXOzRHFhE6pGgHPQx
QvuBQZx0dKV1e8mPWYrTmaUYzFOzXk7U1jefTaEnLSzoXhKkp7K5IrmaTlH7sg4nAodBpbCo
DSnJYfxSlDJiLxUyFWrU1cSPYcrPptvq65R2BSV6FC23oc6H87uMFrmW1zmaPEVzwSj9mopD
UCuJaugH3bTS6v8FIK3+cL5NKpsvl2tNJioG89QcFxTSUmC/LwwEhmFGUJsCCQUKIaaYs9cy
RM8yOa9hHa030FejFvIGrJNouJGkUSc06ViZeA9FsDxNKkqKmaHvhszhsC5VrpLrTrPjNY4u
TWFAVYdmtmKB2h4CPkz92YbacD1ofTp1F9BcaxDOspaCwTw1t5W9SUkyzNCAq0QQ23XiSfR7
oa6P6ashzSnqVwNfI5X0DPUURTnqJCaDRdKo6/YRm/drWPlBZcrrgz5pFFviKag3unTIjTRX
yZmeWCeEnDL157mGN+ejS01qAPEUxsdOt8cnM3+CqHgBZDBPzXk9KYMvRQoH18OwCKAp8M8k
nd9k2nILOTW7Z98Gz7pWhTrUSNDyDwdTRcmD0O1qV6mPQn1KJqWkQz1qLXEmRIVG8lrilHnA
U01LSrlaIqKCOR/uIdeo2vTptkGcVzU8IArns1Cusi0Fg3lqDisKrSdgN0STE2kCSAamGbXI
yrsvi1N2EQ8n4WTl1SbmntAYHvwylKKCuGpkmn+lKboD995gqhiJJxRLtWSKmiOwGZjphUXW
FA3sEYDiJxmeOEYjah1QElDOcYPpAeF4MpPB9xSL0xnMU3NbVRrSPD2dgoH0qTTQVImiqXn+
tsK23xK2dlFeUxCVCqqMsEp1grZkAvu3jrV3S9nlvhtTRFiaQjuPUnXQ/Wf9CHDrKGdJxEI4
Zdmhj0TfGqopWqf+9q0c5kATsmA0DqKYUrXWnOChiQzmqTmtJ7TvzdMgEPLirlQbjXmuTyJv
WpT+FWiGIlpU+MlNyWE4xLd1/w4kL2Rr8UnAjJ8b55WDAQXK/KqNIczp6Hl826iWy+BKi33k
UB20jcycFTWOsr/FMB37DPyhaILmB8gImamKwTw16/VclnIK+XwBDHqwAWrg/U99eF342uqS
qcAtVzAV9P6CS4XLMFO3mfxktjINyAVOmvnR9A7pUE9SS2suc/6eALFNKBazqXiYHCSNfl/b
cPlJ739vgtqH4HhfQVSxJM5jqzFDMZin5pqfge4nsj9H31mqjMzvxJ+a9wEvDliYsn9R8v3z
eaj1F/qpbO32Rf1eSNXzq44pOVI+GI7BPJRsAZazxsTAJ0r1J6Ktl0v5TDISCoI2fQR4Sgoc
+u6Na4aNEFEFwpEEOqfP92wug3lqWMsJ9buApSw6yKFDj7HUz+t1kogKZm2BCaGgqjQ2VOGs
LGVSYSrVB9rGo+s0Uh5bpmh+RwwkLGCTVK2PyFCpHhBVs1opZNPxSMhP1ulD77M25BRUoOp/
XxxGVNDui5GybNvmtZDBPDVrolLzm+p1g7qa85umrJp56BKrYjtPPpvFoR/Q1IwDiF1OB42o
apX/9XshbRspHwxHothdnS9i01RLZ+98JimUk5byObQ69hgTlkegPqX3ObCzKnJk6k8QVVH6
MzNPMZin5rCctMVPzfnPU01ri7L0y0W7XGioQpMKEVRB/s8tzf+M0KrPOgpJUU43aidgfEco
glO7sugzX6P5h1aZ/XyNZunPr1eLBZhEj87piqiG2+w7ANt0lT3eBHPowf9eRFTJNJzhap1Z
isE81cu02XxP+lnXeYyqKhVsqMLe30gYuMrno8DK5TKTgH1cwFSyD+1mcaZ8BL38cIoKWM4u
kEvdPPZYokon4+GAz60MQYYaUMmEn9Sn978BYZPNDgPFAuFYgoYQcN6PwTzFmGThRLdcGPgr
u5qBqUIYVXk9Ljn5t4umwtSrzyRP1DLhqhMknkCe8vn9OGOKYqkcTpRfgINfmzDmrJBLQRcV
zuK0dq0Nj69UkWoA/XKopYAx9DCnJQcBlQr42ZmWwTzFaOMp0x8VmsVAUqGoyuz/NdfRVqbq
3CZPQkRmgsnWXUVoGCQpkpKjEHHa18Jbt9BMv1zE4TF+r8vptBziISYAWyjS1mdCFAEV+lLA
vJwCzPjo6jjGYDBPLXqekm7jdcj9lYpFk6qikqpoUGS7qGIOvgW21t5ha9bPQSyFvvQq4Ucs
tSCDKTX1BTwk04l4KOBV6nR9+Dw1MIEn/CqH0+PFwW6oTm9wqy+DeYoxyYo5QRr8eg2pCkxq
00kzrAKq8rhc2ANMygqHYVurzyycajM50BUcSuAHJXUf5fsSpEMH+49K1ewGWIjHHTxpc+lk
DGdROWle5XB5SqX+5Omy9fW32FH05/YHI7F4KlcoG5EzkxWDeYrRlakmaAYxlKooAwgCQJpr
ArIKL8gqQAeIhGVqAecoPUe4EGA74fESSYlQSkRSqPATHFWf9zZV0x34eq2czyRhaqKX+qhk
19owdX+mS5atzzyFqT+X1w+TxdLZYgmninF5isE8xeiyXk6YUzJkT1W5SJ5KNFERZ3AFAn4/
8hUyFg0Cppn1+ozzSRhDkbDP7YYmKYDP7w8EwGoWQ6ksGCmWKZBqyrL6Qjzk8p+mIKos+NYT
UekjYFgvT1W/eUoG2roDfSliyTTM+FgANs8M5ilGP2KpZssdYMJRrZaNqAqrVbEYsFU4hHyF
VSscBWLUrabP+ymeApZC4z6fD6R94tlEIBWOwICvVBpDqYrFSHERnIF6uZiFaVQBsvobLlEp
y3SbkdLtL01tEkTlcnmDQUFUZEnLthQM5ilGJ091rgtNFVQViatwuAnM4UK2EmQVkFpAJ62s
M5oaIXN+yFIejKGCxFARkPeBCB1V6JUqxlLm37fQk63NWqUIub8IeP0Nm6isuwpTn96/tB8Q
ldPp8ftDkTgRVYMTfwzmKcaMINN/pTIxFVFVIiEjK1MJ2M5TkwdUNiPpBzQFow9DIQijojEU
ocMkonyhWIaByY1FZUqK+vR8JgGpP5dbmdUP3T+9lbf6WBCDUZhenwiooN23WK4bEwk4rmIw
TzGmXjxR/wcWvGXUAAq2ArqiihWFVSAElFwldRFOQw5oAd2vhBMYSxFHiTAK4qgUiNBzMIUS
ROiCpRbb+iSIqlIGDyVBVF455UMfui1tS7HK1k+ewpnNGFBBK0KlzpI/BvMUYzYZQeCrGvqq
l4Ct8sBWFFrFoxEoVkH+D3TrM4JXGveFo9GooKhUOk0UVaC5KVXQJS8ylpI9AdVyPpsCV1qv
Gzt+++xeNHOe6nPHrxpDD/5J0XgKxrcQUXEwxWCeYsxg+aQ1FKkKxpuYZIUVK+oFxmoVaium
BD0CoqgQZPrAEgkoClN9xWKpXFadUqrteDFtB0i8Ui4AUUEn1dDFFG3E1F+7P+Ipp9sniCqR
zuSKRFTMUwzmKcZMoily/1OBleAqICtqr8rjKJAkFawEX00GKEDRJ1GoRMXiMcj0CY7KCYrC
MAo5qlarNxdnTaKplCyNKpgogZrCJCrbCPgn6X3tOpbDfZ0Ol9sXDOOosaK0Tm8yVzGYpxjT
LaATLeOekKtqxFVlCqtEVJXBitVMkUqlyBEpXyBPJIEqitANa7fFtzQ11TQw8qYIB31u5ag4
AgOp+s5Ucn6z0+XxByPxRAoM8mvqiuO3IYN5ijGz/J/5VUPJKyokryiKmAhqVgby7cjl2r5L
DFXGclRNPNninjhuXYoFUeVhxi8Q1Wjo021Gy29fbf7gEyAqXygSTcIkl4pMATNPMZinGHME
1Kvq1SpWrLBoBR+Echvk3cViqai+J0KoSg1TfQ1eh1ocwgVRFbIQUUHHr/JQGjpR9ZWpDP07
ain8oXA8ieN9a3xpMJinGJuJukRNAUwkBPtU21GD4KsCH1iGohAKw6gGb5hb+QryqqV8OhFV
Zn8dHUxDVqr38deTOJ2m++YK5VqN9zAM5inGZuer2tCoN5qTAFKF+GHcY/48H0kz/9ecaNYr
JZhIFfKDfzrYQeitozZsQyxS9bXjF4pUSFThWDKdLZbBl4LBYJ5i9Jq4uvEX3ocE1dG+yzzV
eRAbtUoxl4pHQ0EiKtXxqzz3hiimQBOlfv4JugMmkCFR5WAMPUdUDOYpRk/jKSMo6P64LgEY
c1RnSNVsAFFlU4koyNPdTl05I3bORR58Q1U/7f4MAyWPL4hGf4WSVKczGMxTjF6vtF3IqK13
lzmq67GT/zZq2PAbj4T8YE2hTJSGDpu9r6oO4mAU/QUjMfSl4NQfg3mK0dN4SgVNUzy45Ws+
gl15Cqzqq6V8JpkEogJ9um4dSTXU+Yl9ZSopKzQiqjT4UnDqj8E8xegBT1lCqdmGXoxOrmoq
osqkElikMlp+h6yjkDMN+z5PBIpUUKNKpHOFYrnGERWDeYrR63CA2WdzDqDM/dUrpUL+/7N3
JjqOI0cQ/f9PNEXdN0WK1MH7GFdkFSmqd3ZtT5NiuRHhdWM9gOeC0A+ZFRlxj1D0sZNLKl2b
PK0v3RnZRdG2vyhQyeov0BMVPxgUOUVR9s1UVZlnyeMWIpFeQDXHnPFq+pjSTuG6s57vb4zf
iElQQhtVmhVc/VHkFEXZx6kaoIof9+jqeyc0fSzneqSC4c55P6iaJu1v1HsuF8EUYqZ4pnlW
EFQUOUVRlnFKOiqLLIkft6t/OR/2m/VysZQOSvdrmPlkoBrLJK/fqACqEyYqMVPwQ0GRUxRl
GacQoFQoUj3vUXS9nPFKtUJt8sI8U038TjUmqLTtD/2+ClThPabrjyKnKMpGTmlU5Rny0wP/
fDygNXmtUCVvVRNzyulfPI1j13DnC4DKD++PmG9UFDlFUdahSjdS1VVVpGkspDod9gpV6/Va
59NOe0fljLh9dExAlKvrqBSoEgZTUOQURdk1TvVUl0UWP29hAEPF3gxVXZL6ZKnpjo7IGI9T
SvPlZnf0/Gv01D30FEVOUZR9nMIhdZWnz3sYBpfz6XjYYaiaGlR63hlrqnMMDN3FGkX0QXiP
06Kml4IipyjKVm7VZZ7Gj1sE69/pgIcqvfubOpd21gtzGuG34cwwUEkm7TPJy4ZPVBQ5RVG2
SjzqTyGVd5LtH4LUW8/dpFUfZroa53eBM6q9DFTY/HH1R5FTFGXxSFXlaQpShWqmgvlvs1os
5tNyqn2kGuv3IL2J2Px5QXSXfl9GQlLkFEXZyik8UuUp7n5DRSrvpEBluqlmU/vT21cqZ/if
fjYz577X2yORa19yiiKnKMpKSuFLVRaKVGb7dz7uYaeY0k1h4ps6O8UonHIXq+3+6MFKkeHa
lwMVRU5RlJ2ckgIVkCpLns87rH9HvFJNC6rXG9U4l1Q49kV0+l4PVGJOJ6gocoqirASVGSRq
Bao0iRFPi7tfAZU73drv7//XcDl/i+Vqg2vf2zPJyoagosgpirKWVfK1ropcTOp6pNpuzCPV
ZMWJxu8wFqdQ8bFa746wUjyTvKI3nSKnKMrmqUqMf2UBP0V0DZBPsV3p1Z/T9VJN/Vw1dB6t
KU1UAxVy/qpf9FJQ5BRFWY0qXfihJyoDqqU5+Z2q7eP1izqD+g/1T4sWesQnBeH9keZF/TeD
JkWRUxRlBafwBbu/NHneb1dZ/a2RomSyjJwpJirNyOHfyfQfRg1UuPbF5u8WpwikrRvTfGLC
eimKnKIoyyRlv8nzAYO69qf3H6mc2UQj1Qgnv9pKYTx/kvOXFxXs6Xq2JKUocoqirBum9CtV
BYM6dn8Sov5yUzhTvVDpQyp30MWj07544Ylqsz95MP2lWZ6VVU1IUeQURdmNLHNKdQ9x8isp
Su5sqrw/58tENfTPqwi4WK62e51IGydJVpQ94x95RZFTFGUhpwAqZNPekPenQTWfu9Ps/Ua1
GjrdRLXdHrzLNbo/nokaqgo9U3GqosgpirKOUGb9B4O6lNIjQ/0gCepThVM4ekM3MyFKA1NK
z4gKVG0krSJVrFBV1HVNTFHkFEVZrFpxKnlKJ71MVNpN4Thu9w1+ioQK132d/w7n+9MT1f54
vgRhdHs84iST7Z9h9y/GVFDkFEVZOFqJm+L5iIybwkxUztso8vkkpfaRauCTX7mj2u5P54uv
SHV/xKkaqUqhU9ObMymKnKIoi0BVlzlOfttcWt1Hb1Zv7d3vJ1H1XvQxcA29GakOINU1VKR6
JFleNd08RU5R5BRFWQiqIu8uqU5HvFIt5tAbrD4e+Dfwr+x0LfcA1Q6k8vxrdEOEeiER6kQU
RU5RlJWUkolKEtSl6kOMf2qkguZT5Kh3q0Z30JHq9RO57mK12qA5Ee9UJvGPmKLIKYqyFlSN
ZFMUsvyLwtA/n477zXoJGVJ9+Imq2zO6o/UmLpZiqDhdgiA0E5Xs/nhHRZFTFGUlp5qmqs3N
7z0KLt4JOUrr1aoj1efuqTokmpPfIX/ezp/uzhdopNodjmcv0BNVyUsqipyiKKtppWeqNDGt
VBKktFYCqtyPDlNvaX/uwPzrlopSSYXl3yWQ9kSu/ihyiqJsH6vURIWRCvEUge+dD6ikX2Go
UqByzBXu5/x/r1/EcZwR4ipkokIyrRdcb/cYrr9aA5u7P4qcoihLOVVVkqEutVTXK6x/aqba
4vS3Daj94DtVD4aO3tkNnOeEBHUFqt3R88PoESdpUTKZgiKnKMpmTkkTE0iVp8/H7Xb1Zfsn
p7+rpet+mFNvv5h+Wxo499Z19epPJqrH44mL3+qX8VNQFDlFUbZxqhurUPWbxI97dIWjQqFq
t9ms1Ejlfrzpt31LGmPV+Hqj2h+9Cy5+n0mWl4j744eBIqcoylJOmXLbpi5LSai4RdfLBTZ1
HVA7d3uhrv/voHJMy6/00Z/9axghRSkrCqKKIqcoylZSdRsvhSs1U6Xx834LQ//iyUwFP8Vv
VnKjm9T7279B8ymM7Q999AeTTPtMMzVTtcm0FEVOUZRdmOpPEU1VlbkiFSwVwaUbqdzhA43+
0Z9ujp7+Yq0Y5OfXl1Tz5WqLbAo/uIY31FLlRVlxoKLIKYqyk1X9f69lppKHKv981KUf85kJ
/fsYp3oWihE4JeEU4k8/IJj2Gt2ese5P5IeBIqcoynLVdV1J6h9GKgTU7reKU+3hrfNVH74C
Hk6KU3ijQisVEtRvjxgTVV33J01+GihyiqIsnK0amahy5NPeQh+Xv1vk02Kgwj+6etD5sK+i
6+cYEFTz+QL+dEUqT/wUSKcou2MqxlRQ5BRF2Ykp+RZdFUUmhopIt1NtN+L7U9JPVb3t3Ke8
6rNh7fHt6m+1wSuV5wfXCHl/eV5WdWsqaZhPS5FTFGXhOCVfK5P6h8JfTar1Sho/kFHhjrmP
+10br9uP6Bvw4ncOf/pKKum9iyLVPU70K1XDll+KnKIoi+cp+Q6tOz+yVGYq73TcST6F+ra+
xEGV68xmH/FVvECl4/6Gjb1wJUF9bZ6p/PD+0H4Kvf0jqChyiqIsHqrwTKVIVcj2D4aKw267
2SBLfaUL6j+Wpt6D06C+P93yKzOVXv7hmEqufmFR59EvRU5RlKXzVNN0TjdFqkrXU4Wmm363
3W4lTklI5X7kXWqUV7Culsr4KSSewoP1746R6rX9oyhyiqIsHKZeqvXh7yMKEVB7OOyVdmIA
FEeF+5FpqktRGrzm3vlXG6O01vWJvvQnJmb5x08DRU5RlP3UquuyMM9UF+98Oh33qFJcLVH6
4b4y+IY25P0m53w2wi+iH6kQoySgOoqf4hHH+pqq+c28+VeWUxQ5RVETcgr/BamS5yO6BoGv
WHU+4q0K17/6nWq0ML6/AGU2eNGHdlOI82+53u72MFRgpMJMJUlKzRdsG0MkPxkUOUVRtsxT
eqiS1L/7LQqx//PO6FKU5Z/6Bt+eVDnDe8e/5pwPP7O1vj/X+Cm2+6MYKm73Z5zg8Ld/TtW0
Z1UURU5RlD2cMt+f8UyVxM/n43ELgwBdirsNjOpKIJU7c8bd/PVGtkH98B2ozDXVZrc/nM6X
q1RTxWkqh79N0/GJoKLIKYqyb56SPVdTF3mWpgmS/xSqjFN9vQKs1Fw1G+MW92sehRmphnZU
6BwlaCHFVC+T+tOs/6o+qiiKnKIo+0aqX5KkXhZFnme69leRSr9T4aTK2P/Gz/0z9cLO0Ju/
FlYYqtab1/bv3lZ+VLW5/e3Rm6LIKYqyhFPdv8OmXkqe+uOmr3/3+qJKjn9HzFNqOz60FX7Y
tV9f/3IcV5PqAEfFVWL/FKlyw6o2UokfC4qcoihbIPU2PzQ6U6kscyn+kHeqw172f0twarTj
366MajbOL9BxCqCaL+Sd6ij5tJJRkaRpBlSVVW+qoihyiqLs5Fajj3/1SKVIddzvNnioWsxn
jts/zh1hC9i7+B0np0IH1EqQ+h7PVEhS1+9Ucvsr0X9MqaXIKYqyfr6qqyKXhirY1HH7u5Pu
D1394X55qxo453zkANwuS2kr1j8pp7rdDKoAK4xV5aukvnn/+yHAKHKKomwgFYaqXLf+hoGO
qdhtcFGFkyqT/fdi1LA5586IeU1dH6P00stMhST1IIjEpx6buaooWm9FW9nV+gHpC6TIKYqa
HlS6QbCpiiwV6981QO/vEcF/gqqF4Mod496phZ5rADgGp3rF9GtJUzqdPJmqIvj/HjJZZUq5
zlVX/6nfOMWPCEVOUdTU05S5/a3LHMe/j1sUXgP9UKUvqvRNVeepGHrr54zhT3//rZrl31I6
P9RQBZ+6L66KyExWSQJa5SVUvcz7DX0WFDlFURZRq64lpkINVd1LFVCFkypdU/XqOBw862jc
3Fv5JeYLQRWKFBWrTme9ArziwerxfDwVrfQSsKzFsw7bujmz4meDIqcoaqp56sv7S1UWWSYN
9TcMVWip2u/QU7XpChXdwQEyZjyTM3u5FLs4pc0GY9X+cDydPQ8mwODaDlb6wSoXXOnhin0g
FDlFUVNy6vVV/8CvBikVClWIqb1K94dpqdroRKVBUWV2fU4XojTOnVafVBir1FAFV4VmlcDq
EgTiAzSoSuW9CsZ1ebSq+UmhyCmKsgddOk8JM5WQyvcUqo4HlP/i+rcXqP66pnK+m1vR9sYP
7Sf8TVCTnC+3qFJj1Q5j1Qk2QEWqECtAeaxSynJtr8jLStvWmy98p8gpiqKmmLC64D9Uf0Tw
VABVYJWQCuY/d97zqff8D9/k1LjZt2+4QpciULVar2WsktMqNVRhA3iDC1CMgMa4npmcparq
ANXwtIqcIqcoaipMSelvDVhlaYqHqlsUBr7UVHXbvzej+gAxFf3/szNqj7B5s5KOKiAXd1Vr
NVjBW3E8nc+enqsivFfdJLhWaJXAti43Vu1fEylFTpFTFDUNpt7y1HPtqbhjA3j11VR1QEv9
cmVqqmbtU9VwU5A76trP6VKg9FA11ytA816165wVsFaIUFwFPWL41oGqWlpRaAGkyCmKmohT
r7cXswHMs0TNE4pVt0hNVVJSv4ZVHfW/7stU8T1O9WYyd8x9n9M/LjaUdTu/+lq7AGGtOJ0v
F097AeXVCsvARKMK7fV67UdYkVMURU01T70S1atKkSrPQSvxVfgS/4f2D91TNW9J9d15qs0O
HClBvdsvOi9Otdka2gQISbjSdrsTd8Vhr4mlcOXjyuom7VU4Bq5qbv0ocoqiJuPUVzdbo4aq
smwdgKE5qtrvduamat4l1Q7Q8zGyheIt9b3/r+a2yjxX4b0KvIIbEM9WiK/1/UCX1+OtSv2F
1CQVOcW/BIqaglOvr70fVN+Ta31WJaTyMVShqGq3Mf4/1/0up75WfcxG55U+2+qbQCRvwxgB
lwtxA242+t0K8RVSXi+owvoPqbW8qyKnKIqyh2DiVs/wUBXppIqTLACx/NMPVTO057593/9z
cr2nKI3vU2+fq0xixcLE7y4l3HC13sqrldxYhVJf1ZLqC6g4YZFTFEVNRSkZqkz8n7n/hVH9
eJCRag65/Rwk5/t86YNq/Pnq7RbYlJnMtcFiKQfB291B6quCEHb1J7Z/sKk3/bmTnCKnKIqa
ilONXgaqoUoyleD+C02q0m4Nm7pJVHeHOoPSi0T9djS+nH7AUm/v2BoslgtMVWJcP1/kvgpO
ddxUMf6PnKIoyg5OtS7ABv6/JHlNVecjeqrQ/bF4S//7riXC1SlKn8mncL5sLHsLQRmujMMC
OUtorw98cf/FaZoh/o85SuQURVE2cMq8vjRVVcGn3i0ALzqnAj5181Y1a53q32uLd2ef1l+I
6JhnK/k6X65Mf9X57CFh/f6MxfsnxYpkFTlFUZQlyNKo0lkVyfMehf5F2j8UqtCquETGw7ed
6jowwv2Uj+I/pTbp9eNcxyxJfb2H9d/t8WxN6vxgkFMURU08UPWXW2p+qHRYbRqjqAqWiq6n
aginenuA+zkfhdPf/81+e2Wls5Z0KbCQyr9ipDIZFfyMkFMURdnDKfmBum6qusyz+HGPdE/9
EfUfyFRfimHuu3OQMxtggfi/hGG0vHL+QWJbl5kK3fU4/UVGRV4yoYKcoijKTnxVWZp0NfVn
WQCul12c+pdzKucbvj/nk9u/f/R3YPmHkUpc6pEClQTUVvw0kFMURVlJqqrM0zh+wKfuX3wP
17+blemofyWp/7lvzx2oOmSwg2CZqBbL9WYn91TX6CYTFR3q5BRFUTZSSoIqClQqSlBFKOe/
B6mpWszbV6rXI8+f2CmwQJxZIvkzwPoH8996a86pzDFVIQX13P+RUxRF2QYqZP/hpiqWniqF
Ks/EVAipXhkVf+pvcP/ONT7d6k8Jzj941E8w/kV4pYLxr2E1FTlFUZR1nBKjeplnOKmSDeD1
4mH5J8Y/eahy/tQM0brsPuX7+++XkfqZCqQ6SUkV/BRZniOdlp8KcoqiKBtRVRZFkat/4FS/
Xi/nw1bnKb011H8rd29mwzxlYtZnprh+JQkV57M4/2LMVHSok1MURdlIKrxTNbVSpUj1vN+u
vnfcbdo4pbah/v+eU86s5z2U7Z8++z2cYKiQZyqCipyiKMo2Qr0/yDR1kSXJPQwup/3ORFQs
9UPVd5OQLJqnukLguXjUJfZPn/1meUlQkVMURVlMrkaBKs+et9D3BFTCqeW8de1ZdAk1zEuV
5FNsYKhQoJIgpZL1ieQURVEWY0pXKmbJHXaKk+T+rdcbPFO9Rz/8DErp5Z+OUjqevSC8PeKs
oJmCnKIoyt5pyjjV8wTBf1JQj+A/uadyu6Pd2Q8SLqrm+u73ePZh/EsLBtOSUxRF2cspraqA
nSLC3a9C1QEF9ctXRMXPgZT+40jpB5Z/5wseqbIM6RREFTlFUZSFnGq/qpEqi5+YqQKEKZ0O
OySpuxOUSn2ir15GKjT+7o8XP7w94zQvK4KKnKIoylpc/dKgSlI01IfBxfPOx/12s+xi/36Y
ZKaSbqrd8ezjkSrNufsjpyiKsnao0t+gJU4pfQ1VGKlWJkvpR639TOOHTqjYmd1fkrGUipyi
KMrWWarlVV2VRZYmz/s9CtFPv9uu+/kUP2KO6reOgFSb7eHkBaEGFT8O5BRFUXYLI1WeJvHz
HsH7BzvFcuHOHPftjurn+CrwSIXV38WPsPqrOFGRUxRF2T5d1TqhFvX0gXc+HXbr1cKd9Xx/
EkX0k85+V5v98XQOsPpD2h/dFOQURVG2k6osUPvxFD/F+Sigags/DKd+0HuVgGq3P8jJbwLb
H9IpCCtyiqIoWyklIxWeqZL4EcFOYRo/5iaX9mfFKKk/ioSoa9tfhBSlvMAlVdNwsCKnKIqy
klONPv6tikyNVPqVar/drJfz+U/yU7z5081IdUYl/SOGQ70USpFU5BRFDax/AwAA///snQWA
41iStHUMe3u3h3vMzMz3HzMzMzMzMzMzMzMzM8O4zGxZlkG2ZWH9ynygJ5ddaLtc5fh2pqun
p3u615IdynyRkWAnMiWjlOIwDJaLTKhGQ7JTNHnb79mji6cQtj/eS9Xp80r62dxfhXGcpGj+
QacAAEeoU/n32FCxnE+zkorsFCLw7xHmU6iSin1/ciuVv6JzKsgUdAoAcNyaRSWVP/em7nDQ
77XzU6pHxBNyNxWnKJHvz9bNP6ylgk4BAI69tCKhUodUwvdX4RQl5U8/e0TOv4qYpOr27aE7
nszm3PxLNqyVBNApAMBxqBSdVJHxLxCjVGynqNdEOoWa+X08B1XKTSH2/I7Gk+mcNtJjgSJ0
CgBwvDLF2bSZVHFJRUO//U6zIQ6peJP72ePSKbHqQ6xPHI7k/kTEU0CnAADHLFVCr+I49JdU
U9EoVbtZN/P+HtVeKrL91UTzb2hzhvpKmimgVtApAMBRF1VJJI6pRhyhXlduitIj0ilOpz0r
0ylVvdHq9Hv2aDxRFRX86dApAMBxVlPq8zlJRPdv6joD7ft7hPXUWZlXfdQazU5WUjku5SiF
cKdDpwAAR69ToqYKfJr6Hfa7YteHylF6TPs+sq9UUrFS9QaZUM2p9YdYCugUAOCItcpQqqyk
8iYjJVSPa5ZK+RdLvJOqWqcMdV5K5XPcH4QKOgUAeACqlQmVz0LVadbrYiN9vh737HEEKgnf
XyZUtOaXRn5pKVW6SbcBdAoAcGzFFff+5tOxkwkVH1JVxU76x7Y/kVt/9aYQqtnChzsdOgUA
eBAylX1DdorFbOwMOt1Wo85FVfVxhaiLECX2/TWUUK3E8kSIFXQKAHD0OkUlVSZUk5Ft92jZ
R6Mh+39n5UcSoy5qQ/b9UUVls+kvT1AC0CkAwHFrFWX+BUtv6o6Gg0ypWu2WiKg4Kz+SuV8l
tiRUDdn6I6GKMO8LnQIAPBSxSkIdTdvtdNrNJu2lLz+SeaqScUpFmz5oeSJVVAELFXQKOgUA
OOJSSm9iT2SI+mho9zOpymqqeq3ySFZTaeNi6YxzaZvd/jCrqBZLZP1BpwAADwee+fVmk3Gm
VANe9tuosU49AqWSLnu1O7FBYX+jiZijwpWHTgEAHkJhJQP/FvPZbDxyspqqK5f9ysZZSX/U
57OzD86xLtfRC3s6CRXNUSVs+kNZBZ0CABy3Timh8he07oMcFf2u6P3pM55SyRz/zX10Dy3u
T85R9YfueDZf0oJf6BR0CgDwEHSKJqniYLVczL0Z7fvo08IP2furlJX57+wh65Rs/dEcVavT
HzoTFqoEc1TQKQDAA1Aq8W0crlb+cj6fjbOSakBKRREVlWqlLEZ/SyXV7SutfX0g9ZQM+2Oh
GozGYsMvVAo6BQB4CCUVh1MkURgEmVJ5U5eOqWiHYo3TlMxNinkU+YM7nxJnVCxUXRlKG0Ko
oFMAgAdQTIkUoTTNlCoOA38xn5L1b9DrtilNqcZpSoZPXZoqHqpPvVKtNVqt7sDJKiqfoinO
cUYFnQIAHHktJVt/1PyLomDl01Z68lNkStXkNCXeUEU6pbTqAc4Bl6R3kSd+s5KKKio5R4Xg
dOgUAOCYpUrVE6kMUQ/JUeHR3O9gkJVUrVYzo8GHVWW5o6qseHCTVKUneOI3K6l69mjiLfyA
UmlxF0CnAAAPRrTSJAyCYEke9ZHjUE3V7bTJp87r6asVcdRTNh0KFyesjnYviPgTceuvywt+
l34QJQXNBtApAMBxF1dpHIU8TeVNxy7F/g36XQr+kxG15cLZVFn+nTcBC3NWx6dTZ2qQqtHu
iVBaUVFBoaBTAICHoVM89RvHcRT4y4U3pcFfh7Wqx7aKTKpEolJurBDHVuULLbajPLzSFpBK
vdnu2Q63/lZhFItYWqgVdAoAcPQ6JU6p5DHVfO55QqqGtk0zVeQAZLN6TdjVKwrjwEquBD5K
/7ryp5fK1Xqr07eH7pSEKggjpP1BpwAAD6ikOueqiqx/WVU1n02nk7HLiUp92lJFGxWb7Fiv
SpWqFrXqeP0VSjmfOKvUeN6Xs/6Wvlz0AaBTAICHoVPiIzthqVplUrVYeLPpxHWyumrQ65Kz
gs+rGjU5CCyGgVmphH39uH0UYo6K530HNs1RLXz4/qBTAICHVEzJf+DF9GGYaZXI/puMOac2
K6uEs4JdgKINWKvqRqDhVz9CnRLdyCeeoM5fs9Xp9WkX/Wy+8LGNHjoFAHgwYmV+L6WqKorC
wF8uKaZ2QnZ18qv3VFFVryu1UlKllOoIQyv0FFWJhIo2/PYGw9E4UyraRh/j4kOnAAAPrsBK
+aiKveryrMqlNVU0WSXd6plM1Wuy81etmt6/ks7VO7JcQLHno1qvtzrdHu35oI1UqqJCVQWd
AgA8LJ2imiojpgbgYs67P6RUifYflVRsqSgLS0X5rGymAR5n/0+MUVUbzVa727eFnUIZ1AF0
CgDwsHRKxtVmZVUoHYBCqmiuikIAWzJXifIqpF4pj/qRrv6VS0o4PZ1PqSiW1lv62PQBnQIA
PEClkt/osSqWKo9D1Ye2bffJ/tfi9l9V2ikoClDNUx13tDqt+G206JTKGfEoFdwU0CkAwEMT
qVQhaqpYStV8JqaqeKyqz4G1DdEBrKrDKtEBNOwLx3U+xV/LZVIq2kZvu1OP3RTQKegUAOCB
aVVakCra/kFStVhQWkWmVc5wOBQGQLKqN6T9TxxVmSb1Y9KpkvFnIqVqtro9x5UVFYQKOgUA
eED1VHqep7TKr7RRkaVKWdUprMLO82qbLFVcU5WFqeLY5n5LJmflSqXeaLcHQ2n7Q+cPOgUA
eEjF1OYfp7GqMBBmdW82o7EqYVYXa0DEcZU+plLtv6McpqI/VbXWbHb7jjv2ips+AHQKAPBg
9YtMFZEUKu7/cVQF56qzAZB6f1UpUeUzbf6TVruj81NQ3J/tuFlBFVCCUprnRwHoFADgAeoU
fYbzVFXEsUrzuTiqss2pqpqqp87of2c6+O8Ic//OyrQ6MROqibfMG3/QKegUAOBB65SwA8Yc
AUjrqkSqErX/KFed9ypK35+RpX6kOnVWrbPpbzSdLwMa90U9BZ0CADxsoUpTvQGEiqpAnlRN
3NFIVFWdNilVvvxjzVVxVGLFrr9Gi3b8jmcLX62jgk5BpwAAD16q8rEqsa5KxSqRp6LT4ZGq
Wk3FqReN6sflqBBHVD1OUGJvOtZ8QKcAAA9Yos7VnnatVedJLPp/8/lsIvp/feGpyBPVK9Kr
fnFV/RHMU5UrNEU1cNyJ56+wNhE6BQB46KWU2E+lZIu/1WNVi0yqxmKmqtelkapmU9ZVtbyq
Kh+ZQ53y0xvtns2dvyBO0fWDTgEAHnZFdb7hkzxJ4jiks6qFN8v7f922kiodrC5SastHVE9x
hFK92ekPRxNv4YeYoYJOAQAeIcKprqaqZhyqREG1avtvXSyq0uWUzFMvHUPfT8ZS9AajyYw8
f2leKQLoFADgMVVaVFRFwqnOqeps/+ux/0951Y2MClHLHIVOlSvVWrPdG7qTqbcMYuxMhE4B
AB6tVKU8/+vzUBXH/wn/X7vdatSVUV1NUx2DQ11oZVZQVRtspRhP5z7n0eb2ewCdAgA8Fo3i
XfW8VTFYrZa0AGQ6HbuOI/x/evo3T/0rHUc9xQWVsFK4Y2lO355wCKBTAIAHK1Pye3RSRalK
WVW1EGsVbcqpMIZ/y7yh6jjyadmaTkLVJKEaTWgVVZyPiAHoFADgcciUcaKT1VQpO9UDfyUa
gCN70BNh6jpR6XgM6vKIqtbIhGowHM8yoYqSJD3HwC90CgDwqHTqvJjkkJIDMIwyrVrOZ5OR
Y3PyX4P3U1Ur1eMRqpIwHpYr9Uaj3R2MMqHyg5DmfVFQQacAAI9HpjabuWPhVV94kzELVUtt
UpTWv7PjEapSuVqvt9o9nqJaBdiZCJ0CAJyGfsVkVfcX8ylVVO2mOqSiWSpuuUmROIbmX6WW
CVWHA2lXfhjpLfSoqqBTAIBHXWixVX05n45HNgXU8iFVTayoUj6KY/D9UeevVm+0KDndW/or
sdw3TSFU0CkAwOPWKTFUFawW3sR1Bn1epNioC5N62bQy3H/OH1VU5E4fTeYLMv2daxcjhAo6
BQB4xPUUl1Rh4GcllTPs97q0nL5JRZVo/R3HPioxR1Wt1Zvt/tCdenOfCyroFHQKAPD4ZYo/
55MoEyovUyq7T+kUwvpXKR+PTknTn0ikdScUnS6WJsL1B50CAJyGYCXRih3qVFK1O1RU1WtV
OqM6Hp3i1h+Z053R2KPOX4LjKegUAOCxy9O5nkNKonAl/BSDbpfPqdhNcTR7qNQuqmanZ9uj
6dxf8RQVCiroFADgMeuUECuVqBSHvpcJ1ZB3U4mKqnJMOiXGqFodsTRxGUQxxn2hUwCAkyIW
DnUO/GvT1G+1Wlap5aXjyE/nRNqBzeO+IcZ9oVMAgFMTqtCnQ6oRb1HUrb+SPB86hvx00fkb
kOlvSbEUECroFADglEjjcEUh6u5oOKAgJXVGdSyxFGSlqDbamVA5Lh1RRSiooFMAgJOSqfM0
ocC/rKYii3pWUjVlNMWRZKfz1sRas9Xp26PxbOnTGnqUVNApAMBJSZXw/c2opKJTqmajTqm0
xzFIxZY/ik5vdfucSOsHCaZ8oVMAgJOSqYxYKBVP/XYzoaqx7a90HCO/ZdpFJaao3Clt90Xn
DzoFADg9scqUipp/ZFEnoRITv2fHsYc+06lKpcbbfcdk+otQUUGnAAAnWFUlPPRL2bRSqCrl
48hN58ZfuSLyk8Zk+osgU9ApAMDJ6dQ55ygt5lPX7pM/vabOqEql+5UrUVGVq3RENXBGk9nc
DxNcMOgUAOAEpYqiaRfe1B0OuqY/vXS/51T8e9MRFecn0RTVYiV2JsL2B50CAJyaUtGq3/nM
dfrdTjMP+7tvnRJCVa3Wm+1u3xmTUAVRgvQk6BQA4NRUip1/IeUo0bKPFvvTy/e+NVGqZLlC
u6g6bPrzlixUuGTQKQDACYnUuYynTcIVVVR2r8Otv2qZt9GX7lWmpJmiWmu02J0+oT30Ijod
Vw46BQA4rYqKen+rpTdxhzRIVa/lIUr3Hp1OuRSNZksIFe+hh0pBpwAAp1ZSEUm0WvD6RKqo
qKSqnN336ZTMpahU1bzvZDZfYuAXOgUAOFG9SsLVYp5VVINem7fRV8v37PbTp1RspuCKajxb
LPwogUEdOgUAOE2h8qmisgfdloym0Ab1e9Qrrqio9ZdVVENnTBVVJlQoqaBTAICTk6k0jYPV
wqPWX7ctBqnUyO/9Ov/OcjOFLTJpI/jToVMAgFPUqYTNFFOXlieKkuoYcmmlP73WaLS6PRKq
uR+E8KdDpwAAJ6hTlKBOC+ndPJb2GNL+hD+9Wqs32p2+TckU/gpCBZ0CAJyYSIlvKERpJWNp
O9KgfnbPY1RKqCrVepMylMieDqGCTgEATlOnzs+p97fwyE7RVyXV/adS8FcSqnqLhIoqqiCM
4fqDTgEATlCnUhGg7k3N3l/5vgephJmjUq02Wp3+cDyjrD/Ep0OnAACnJFTn+cRvGgUrfz7l
3l/rvksq1imxZSQTqnKV13xMpnN/BZ2CTgEATrKwokMqNqjzpg+uqLQ//QnlUldVzsGX0Vd5
b+JoTIvoyZwuNBYnVdApAMAp6VQmVNT7o4rK7rVbTRIqPUll6tQ9GCyygormfSmTVjf+oFLQ
KQDAiekUVSgxraSajIY9LqkyqZIJ6oZY3cvMb6XOwRTudO7LRfQY+IVOAQBOTKnElzgkoXJt
DqeQdoqyEWV+TzqVFVTNTm/gjGdLPxT5SdAp6BQA4KREigd+ZS6tNxs7g16n1aRkWspRKp+x
WN2XUGW/baWmcikWvOMjxfkUdAoAcGpaJdVKGNQnTlZSddrNTKo48U9VVfciVWz6q8n9vnM/
wC4q6BQA4OTqqVR6KeifopCWJ47sfq/b6dC2D6FU99f8EwlK9Va7bzvj2cLPCiooFXQKAHBi
xZT5T1lJ5c+n49Fw0Mukqt1q5kp1XzpFBVWj1e0POTodu6igUwCA00YY1Fmout12i4RK9/5y
h3rpkPWUGKLq2aOxN9fmdFRV0CkAwInWV0lEBnVSKpukqkPjVOKY6l6mqOQeep72dackVBE8
f9ApAMBpK1Uc+EulVP0eudRrNVlS6VCjwy5NrFB0enfgjKc8RcUVFc6poFMAgJOtqOJw5S/m
3sQdOUOyVLQK01QHP6bKfuOsomq2qfM3EV4KWNOhUwCAk1WpVO75FTWVS0VVt91s1qv3EqMu
JJELKtrw4biZUK249Zei+wedAgCcslxFQbAS3T9nKFcoVoyAikPqVPZXhdbQC6HiXVRxzPm5
uE7QKQDAyemT/k4cBtz9Y+8fr1Cs3UNJJaMFs981EyrKTxqOSajCSOgUlAo6BQA4XeIoU6pM
qmYTNyupeh2yUwihOqiPQuW1l6s1GfQ3nS9XoRpNBtApAMCpVlYpCVXgL72pO6IopVaTAv+E
UD2hQ9QPFqZOW+i59UcrPlbS9AegUwCAE9apNInjOKRTqonrOkZFVT47O7ROiTGqOlVUwxEV
VHKMCkCnAACnqlJCqlL2qHvTyWhoi0MqI0dJrKc6mKlCVlSD4Xi2WPqoqKBTAIBTlyr+NolD
yqb1xCEVBf7VlZ/i4EsUeYyqRfO+Hh1RQaigUwCA066o5L6PmELUl+T7c+w+r6Wv14rhtIfp
+3HSX6XWaPdsh6aoViF0CjoFADh1oRIVVSZU4pRqNLTVWvoqeyqMdKODDPxmQlVvUdIfeSmg
U9ApAMApi5Tx3SSJokAp1aDfadGyX5Kqsl6ieJD9HvRNucqdv9F0gaWJ0CkAAHRKCYHM/POm
lPk34H0fYjH9wZRKTlE9UarUqfM3HHtLDvoD0CkAAGChSsJgtfD4mCoTKt5MVRcbP0hFyuoE
ae/x6eVao9UbDN2ZTE5Hbjp0CgAAZEkVrXyqqcYjsZmKzH+07peEqmycIe23rOKlif2hM6b4
JMxQQacAAEALVZpQkpIyVPT7pFRi5UelXCkfSqfEFvqsoKJpXx72RYISdAoAAM5VQEUYLBfe
bDqhGPV+t8vuvyrp1MH8FOVqjXP+3NnCD+QRFXQKOgUAACxV5xxQsVzMJmP2/vXFYvqKGqc6
wHrfM7Xigzp/K2r9QaWgUwAAoKsWYf2j1VQUUWHTyo9WQ8/9HkKnyhSf1O4P3am39Kn1BysF
dAoAAIxTIDqnCldL6VLnlR9N7fw7wLhvuVKrNZpdezSezhdLCqSFTkGnAABQKdOtQDVVwErF
3b8erfs9nE5lBVW11uj07dFk5s1p3BdCBZ0CAIAiiVj364klivKQqnxmJP7tx/xH+z0yhOfP
cSfC9KckFHIFnQIAAFVSUeqfz/m0tJuq19ZClWcc7TE4vVZvtLuD4Yi8FEGkYzNwXaBTAACg
NIFLKh6nGju22KJYLcu99KU862g/OkWrqNo8ReVx0B/GqKBTAABQUClZUoWBv5C7qbrtRr0q
Ev/k+sR96JSMTaediU3a8OFOaYxKmf4gVNApAADIdYqilCIhVK5j9zsinELp1P58FCXeQl8j
oVIVlQqmANApAAAwpSpJeOMHzVJlQiXCKfQx1d4WJiqhalEuxXg2X65YqKBT0CkAADBESkDH
VP6c0ml5kkrm/ZX3dTwlvYRPZEJVrTVabdpCT/O+QYgxKugUAABsECtOp/WXHu9Q7NIhVa0m
cmn3YvlTXsKSFKpWl8aoqKIiMwWUCjoFAADrWkVCtVpR4h/v+6CR32qFt31kVc++ZqnkvC8l
/fWHnEux4kja9DxNcVIFnQIAgFynKEY9CgKxmGpo99mgXmPj3x5nfkvCnp4JFXf+OJdCZKdD
p6BTAABQ0Cn2/YW0ll4upuq2Go06W9S1QpX2Yqc4K9PSxHa3P3Qn+ZIPHFNBpwAAoKBTYtcv
T1JNaS29TcG04phqb9O+JZVJy0I1cEYT8lJEMRb8QqcAAGBLSUUG9cVcB/41eH9ieW+2P31G
Re50ezjKKqpVELI9HVoFnQIAgPWSSucoeVMyVPR77WajxvsTz/aZ9Eeuv0aL5n1HY28phAoy
BZ0CAICLOqX3UtEslTOk5l+DDBV72/bByUxPPFEq1xrNTrefVVS83zeGUEGnAACgqFPGBkVe
Sy886v1Os1nPhGpvOqWshJVavd2iTNoJVVRRDJmCTgEAwFbNoqlfClIaj4Y68E+68/YzRyXm
fZvtPu/3pdZfgssAnQIAgK1ClSZJLLJph1RRsZvibL86RUs+WryNauZRJK3xh8EFgU4BAMCa
UNHCD4r8m42dfoe3UlXLZ+Wzfc1RiTGqmlibOJnO/TySFvvooVMAALChoBLdPxaqQZ9ylCiZ
dk86lS/4FUs+xrPFkioqKBR0CgAALimoKEtptfAmoyGlU9SrWUklItT3kUvBexOr9SYt+WDT
nzSnQ6ugUwAAsLGgEhkVcbD0JhNn0MsqqjoF/u3Jnc711Blvo+oPOUFpFURCpyBU0CkAANgk
VOJLTIdUrmMLodqPQV3VU2dnlWqj1RkMHDerqMQUVQqhgk4BAMAWqRJCFfrL2WRk99tNcqjv
Q6nkDFWZj6garW7Pdtypt1zJACXoFHQKAAC2F1UkVIvp2Bl0220OphW9v1K+QrG0QydFtVpr
djiSdjZfant6alR4ADoFAAAFnUqSkBYokpuinVVUdSNGaeezVLyMqtUWBZVam4iSCjoFAABb
lYq+SaIVraR3aNFvq9loNMijXuYDpZ3O/ZakUJE73XEnM29Bi+ilYkKsoFMAALCpokpZqIIl
b/od9DrtFu+lou5fmbf97tb2V67WasKd7k6mbKZIoVPQKQAAuKSe4qX0lKI0m7qOTTVVm71/
lbIYp9r1HvpqjdYm8rwvmyk4Ox0qBZ0CAICN5ZT6Hh1SLXh/Yr/X69Ku35rYoLjDikr0EMvV
Sk3t9yUzBQkV6xSUCjoFAABbdYp6f6uFNx27w8GgT+2/rKKq7LaiUis+KlUhVDTvO18GIXQK
OgUAAJdIldpLFUc08zsdj0a2cFRwRbVLpeJF9HTsVRGtPzJTzP1VnJr7sQB0CgAANhPLRb+j
od3vdlqtJq/74GOlUu7720EfsEJLPpqdHi35yHQqwNZE6BQAAFyDhCoqUiqXnX8dkaJePmPb
X+5P38F5FS/5oDmq0WS28E13OuZ9oVMAALANMv6FK3+5mI5dx+6TnaKR+/7UBvmd+dObVFFR
0h+Z/uTvD42CTgEAwCU6xYdUq9V8NhmPbLJTtJpkp2DjX2l3QnWm9vt2+kN3Os8qKh6jgk5B
pwAA4HKhoo30URD4S286GQ3tAUcp0boPaafYjU6J/0qlRpm0JFSzxdIP4iQVvj9IFXQKAAAu
06okCgPhp3CGg77o/VVFSbWjxD9RlnGEUrvbd8YTb75cBZFIT4ftDzoFAACXFFRCqaLAp1mq
EeVTdChGnQP/djX1WxL+dD6j0vO+yyCI4iSBSkGnAADgUqXivL84zISKT6nIT6GMf+KUamf7
qEolWkSfVVQDZzybZyXVKgzlog8AnQIAgMu0KhMq8v15E3Koc++PgmllPVXanaOiwpm0/WFW
UXnLpb+itD+8/tApAAC4UqjITrHyRYg62ynI91ctq0mqHbn+SkKoun17NJ7M5oslHVMlcFJA
pwAA4EqdSmNhp5hlJZVjC6Gqmgb13egULaJvtjs92xmNp1NvntVUUYx4CugUAABcqVRJHGdC
xXYKXvfBS+lplOqstDOlEkJVp8WJfdtxaXXifLEKOEEdQKcAAOBypTqXDvWZ2qBIeX+VSvms
mPd35zmqarXebLW7A3s4GtPuRJ+af8hPgk4BAMBVOkWBf2z8Y4e67P3prVS70Smxi55Kqi7X
VDxM5Qcx5n2hUwAAcKVOnadJwtG0tEDR7vfarUa9qmd+d7WPimuqeqPV7nQHQ1pHP/OWZKfA
NYBOAQDANo3Kc8vjkHOUaNOv6P3VVUm1o/yk7JsnSuVqjZSqyyXVlNf8YpQKOgUAAFfrFRv/
Vv5iJtwUHRH3Vynrrt1O/BQcolRraqGiDPUoSdbLOwCdAgCA9bqKnH/Byp9PJ2Oe+c0qqgaH
UygrxW58f5lSkfOv1ekNhiOXKqpVqHp/ogUJoYJOAQDABp3KSNhN4U1l76/V5FOqfNPvThZS
nYlgWhIqm/fRi5lfVdadYy89dAoAADbolMj742DauRil6nd13t/ZbnVKzlJ1s5LK5XgKsZYK
OgWdAgCALTIllSolg/pqqdIpqKYioapWduf7O+MIdTqlIjtFJlTjqTdf+JlQpUZlB6BTAABQ
0Cn93YQW/XLzjxL/eryVqlbdUYJ6SaXb0qoPClLq9oej8XTmkVAlOJ6CTgEAwFU6xUolt31w
PEVX5iiVd2GkkPZ0tT2RTqnkzO/CDyJeSoWCCjoFAADb5EqpFlvUlwuPp357HRKqarWyG7uf
WhhCgX809EtCNRrPvLlP6xNT6BR0CgAArhasRJ5TeZNxJlQtsZFetv52temDDOoU+JcJ1ZAX
/fpBgAB16BQAAFyvsqLFVCFl047J+Ndi399ZeUe5tLKyotZfVlF1+wM6pKJcWmH7wxkVdAoA
AC6XKRn5F4f+YjZxaZaKhEpuTzwr7SpJ6axcFZNUwk1BI79xkrvkAXQKAAC26JSep8pKqimV
VJ2WmvndTedPuynEJJVa9OsHUYoBKugUAABco54S34sDKqlGw3zR79ku9nwU1ieKQyoKUKfe
X5ScY9oXOgUAANcpqujbJKK9VK4z6LaaHE27U51if7qy/bku7aRaCX86gE4BAMD1iIMV2yl4
K1VtF9kUyouhen/k+6ORX2c0mXmLVRjFOKKCTgEAwKXFlP6Glv2SnWI8srsd4fsr7+h4Sh9S
lSucTcHLE2eeCFCHTkGnAADg2hVVuFpwRcVbqSrlilSY0tlu1lJVRIgS76OnaApfB6ifG3oJ
oFMAALClusoqqvk0q6ikULGZIu/d3VmnuPMnbH8O2/5oHT1edugUAADcQKhWPEnV77Y5l5Z7
fyXzrOmuUsUjv8L2N5uxmwJlFHQKAACuq1NpEgVLb0a2v1yoSipWdhdJSpVqplR8SOVOJjNz
JRVefugUAABcIVOsVOGSJqkGPQ5QV0K1o7Q/YabIhIrW0btiyy9v+kgRogSdAgCA60lVQnl/
Ezqkajcbcs3vznSqJEKUxMjvyJ1MKZc24uWJ0CnoFAAAXIskWvkkVH3eSVXd0U6qs8JKKnFI
NaRNHwtlUMcrD50CAIDrFVVRmAkVH1KJbIryjjZ9aPdghQPUKe6PQpSWqwDhFNApAAC4vk6l
UeB707HDh1SyoDLY0SRVq92zedPHnIQqzoUK41TQKQAAuFyokihYsFBlFRUXVOWzHeoU9f7o
jIrdFLzpY+EH3PuTMiksHbgO0CkAANgsU5lUUIC6J0d+he1PxFLsZiuVOKOqi5FfdzLlNb9h
HOvuH3QKOgUAAJcpVUojv0uP3BSdVn5ItSOHekks+RVbfm1n5I6ppFoFWVGl23/wVUCnAADg
korqPI3JTTHlbIqmLql2tI3e3PTRG5BScYySH9A5ldzfCKGCTgEAwKUVVaZUq8VMrKNnoTrb
UR6tqsuopqK4vy4p1Xg64+4fT1NBoqBTAABwlU7R3+FqMXV5HX2TB6nKZ7ubo5JCVW+2Wt0+
7/qYiO5fFMcJlAo6BQAA1yAJg8WMen8dvY5+FxWVTAx8glKUhJ+ilynVSFj/livy/mHwFzoF
AADXEioKUCfbX6ZT9VpupijdRa/UrpCsoiKDeo1OqfoUT+HKkioMxcKPXKpOVrSgUwAAcBl8
RuVxRdVsNHJ/+tnZHfIpSrKekgZ1UVF1ur3BkI6pvMWSrH9ZSYXdVNApAAC4Uqgo7Y+2/A66
7VajVquWTa3ZRYpSVlJVyU/Ranf6g6ymmkwp82+5CsMwNl1/J9oHhE4BAMAlIkUkUeDPZxNn
0Ou06tz628F+X6OiojW/lYpQqm6PUtRp1+88K6pWYp7qtE+qoFMAAHCVUFFJtfDGjt3vcjbF
jlx/htyVy7ySnnbSU5TSkLbSe/OsqBLuP2H/Qz0FAABgk1LRt3GwnI3d4YCFStjT7973095B
IVVUVAmTOnn/xpOp53kcpxRFHP0HnQIAALBBo7RQeXLTR10HqN8hNkkUUcVlH9QBpCgl7v5R
RAVXVVRTUUbtqV4E6BQAAFxLsuLA9/iQilZSyXX0dyiliEq5fGFhCNnU+aCqbw8p9y+rquYL
OqiKT1WpoFMAAHAtnUoi2kY/Hg7aKkNJu8tvq1QV/kvqnd6gKISKXepDxxUHVf4qjE5VqKBT
AABwLZ1i2583c52+WPJLg1R3MKezc4KOpMrlC1lKlZpwqVNGBbX/xCLFU1Uq6BQAAFwtUnxK
lcbhcjEdO3avq1ZSncloihsbKNg1QcaJSkUeU5k7GCu6qKKBKjH7K06pzk8vmAI6BQAA16un
qKQK/TlN/LKbQgvVrXSKNIpRFZW526osllPVW9z+symidrYQGRWnN0sFnQIAgOuolNgHlUQ+
pf3xyG9D7aO/bdePNEoIldn3k81EqVS09YPaf64sqWjnx4lVVNApAAC4hk4JrTo/JzeFR70/
ivtTtr/SbYRK1VOqoNLVVCnfolitSps6nVNNZnMSqpOrqKBTAABwLZkSX9hNQSWVyqVl49/t
dKqyrlOmn4KVqiz3U7FLXeymp32/pxVPC50CAIDr6BQHF/H343Dlz6d5Lm3lVilKuU7Jxh/3
/ErK664972VhqaA0JWcy9USQEnQKAADAdsWitD+uqNrspiiXpcBcv64qyUFfVU6Vt+yzZ79F
Weym79vkpiCDehTHp9T5g04BAMANZIoOh9KEQpRoJVW3w5NUZ7fx/ck538plOiXlrFzjRYoU
+kduiiA6qXAK6BQAANxIqPibOOTWn91n21+5cuN9VDp5tpzP+W7JAcx+Ai39IKEaZCWVtyB/
enw6Z1TQKQAAuLFQ0SEVuSmopGqTmaJ801xa9knoiL9ty4GVTlHqX0NEKZFQ+X4Qnk7rDzoF
AAA3VSoa+Y2jYDmfjXnTR61ezXP6brDIV7T1zoq29A3bqdhOUePV9P0hHVJR3t/JVFTQKQAA
uEkxlephqjhYinX0rUbjhvnphkwVV31s0inhUWehara7A2c0nnnLE6qooFMAAHCTUirNA/bi
cLUUQiVDlG6sU+JUKs+h2Fh3lVSXkHZTse9vPGGhOpGCCjoFAAA3Eqpcp2jmlyuqjkj7q9zo
eEqrUslo723UqcJqKhaq0XS+XEGnAAAAXEES+XPyp/faDTqiOiuXbpeffh1hoy6htP0NHYql
DeJEhA4+8v4fdAoAAO4gVCELFZspqpVLDBG70Clu/TWa7Z5tuzRHdSInVNApAAC4AzTxS/np
JFSVcsUM6tuxTgnjBQlVpz9w3Ol8SZm00CkAAACXkSaZUI3HUqikPX0/OiX+q5lQtbo92xnP
FuRNF3PH0CkAAACXVVSy9UdhfTfyp9/MdyG0qlJvtDr94WjiLVfc+Xvsez6gUwAAcCfoiMoT
ez7qdb2dd19KdXZWpoHfrKCiAKVVlD7+bVTQKQAAuBNpHC4pPt3udVrNerW6D6HKd1OJCKVG
ZzAcz+a+HyYJdAoAAMAVQrVa8RiVsYt+H24/+vpE6axSrdbr7f6QnBR+yIG06PsBAADYLFFi
7jdeLXkfVVfa0ykPqbQPf7qaoqq1esPRZE55tOGjf5GhUwAAcFedSqLVnMPTKT2dM2nL5Y05
SLuZoqrW6q2uPeLwpAg6BQAA4FKlUuuoqKIaDoRQVcv78acbOjUgZzp0CgAAwKUqJYUqiQIS
Knc0HPQo669W4bC//eiUcqa7s8USOgUAAOAaYnWehCt/4Y3HI4dsfw22/e3DnM5/Vep11qnp
YrkKw3P4/QAAAFymUfw3VVSL2XTs8i56ik/fxxwV61RZ6JRD9dQKPgoAAACX6ZTOgyChWlLv
LxOqbrtZ388clcj4Ezo1Jp0Kgkcf8QedAgCAXehUGkfhit0U1PprN6qVyn50qlyukk4NRrTb
AzoFAADgmoJFrT/q/Y3JTNFpZQWV9D3sYI4qX/9Luz1Ip7oD3kG1CoNH/9JCpwAAYDc6JSuq
qeuQUDXr1fJamsQO8ijodIq3+vZofgo+CgAAADeRqkQI1ZiiKdqNeoWnfXfb9xOrEpudwdCd
eEv2pUOnAAAA3EColiRUZPpr1CoVqoB2M+4rWn/lSqVab7apnBpzvl8cQ6cAAABcGxYqbzp2
7F67Va9Wyztp+wm1U1kU9WanO3DIRrFaRUly/tgD06FTAACwo2qKBIPnqLyZO+SCiqd9d+Kj
EEdT5Uqt3mi2e33bGU/FnsTHv3keOgUAALvQqLyiClYLbzIadNtNIVS70CkxN1Ulq1+z3R0M
HHcym/tBmKTn8KUDAAC4gU6lcRQsl9542KclH7Xd6BRTrtZoRWK727eHo/FsvgyiCDoFAADg
ppoV8xHVyO61GlqohFaVbmGe4F9ZEnNTtXqNEmgHQyqnFqswiuK0IJLQKQAAAFcUVsJLsfDG
zqDTbNaFTp3dQadkMcUyRR6KXiZTbPbLdErGYUCnAAAAXF+n0iQO/cXUHfbanJxe1pO6pVvm
UJBI0XRvs9kimRq5UqZi9VtCpwAAAFxbpiiZIvC9ycjudZqNqghOv61OsUpRLUXTva12h86m
3MnUoxWJUZym0CkAAAA30Klz1foLlrOJQ0sTazI4vXTbvCRaYs/FVKZS3b7tjMaTWSZTqyiR
W+/R9wMAAHCjiiqTqyRaUdDfoNMiJ8WdltCXK5VKrS5UKpMpdzydzbNqKoxTQxyhUwAAAK4t
U5lypHGw5M5fu1GvCp26tUxVa5lMZSrV69ssU958mclUlJyfQC0FnQIAgN3KVP69eLWgVIpu
s1Gr3KGeotzZer3VymSK7OjjKR1NrYIojkWPMT1/9CdU0CkAANgHSbCcjUeDXquh6qnS9Wuq
kh65onKq0Wq1hUy5kxmdTVE1dQqVFHQKAAD2J1ORtPy1m7KeurFOKadfo9Vud/uD4Sgrpmbe
fLkSTr+TESroFAAA7B5KTyInxbB/K50Sg1PsoCCZ6gqf38zz5guSqThJHn8MBXQKAAD2qVNR
aOjU2S3qKZU722i2O5yPPpnNF3PaNB8lSqNOQ6igUwAAsI96Smz2vWU9JYopyp1lo9+A1njM
5svl0g+zYipVPj/oFAAAgNvWU8HK926tU1Km6vVGu9vj3Nmpt1j6q5WcmkpT9P0AAADcTaf8
pTe59fkUBfpRz6/VIZka0bYpGpoSU1N5PhN0CgAAwC11KvSXM9KpVqN6c50ql6tV4aDoD/Rs
LwXPJvo3OD+BZD/oFAAA7E2n4sBfzMauzfNTZ+XCjo7L9/aW1OEUh1DIasoTPr+TfC2hUwAA
sA+dCkmnnMHNdOpMr0Ss1tjoN6DVvRzoJ5bMQ6cAAADsSqfmt9Ap/jkVjvSjoymbViJmKrX0
V0bwLHQKAADAXXUqCsmWPrqhTpVUNUVjU10qptwxOShOWaagUwAAsK966pY6JZt+3T7vl89k
arVaBVFyqjIFnQIAgP3o1ErqVP1GfT8Onq3Xm61OXxn9VkFwsmdT0CkAANiXTgX+QtVTlRv4
/VimGg0hUxOxxCOk3Nlz1FMAAAB2p1MRxSa55KOQc77X1SmxYr4jg2d5h0ecnHA1BZ0CAIBd
ytO5yIngeL+snsp0qt2sV6jxRyJVumLflCinaN9UVyXPsoEiPekXFToFAAC71alMqWj71HI+
GTmDLuuUXDxfumS+V69FrDdaHZIpdyqykqIUOoU7CwAAdqRTqfgroXLKGzvDfqfVqKuFvpcO
96pVHhRD0esNhmRIZzt6cuovKnQKAAB2qlPZt0mmU8v5bDy0e6xTIuCvdFnfT+7yYJmSy3vJ
6RfSFo9z1FMAAAB2J1VpGsfBaklb5wfdTqteq0ojxRXBfrRlvlZv0NnUcOROPS1TqKdwWwEA
wC51KomigNx+w0Gv026STlWETl3qo+Aginqj2emJ6NkFqinoFAAA7EOnzpMwFOVUv9tuNUim
KlfUU9JDkekUxSUJmWJH+uls7YVOAQDAQVRK6BSXU06/12lxOVVmx9+l+6eo6ceWdCFT0znJ
VBKj6wedAgCAXQtVEgWrJbX9+mRKVzp1ZlZU7O/L/7nMQsU61e4NOC5p4a/COMbrCZ0CAICd
KxXplNg9RWY/dlFc1KlCOkVZrpyqN7jrJ2TqlKNnoVMAALBHnYq57TcWM75solCDvqVCMHpJ
lVKkUrRzSuQlcUY6ZAo6BQAA+9Op1dKjbD8xO0UipYKTigY/eSxFNotqVk01Wp1Oj9Jnecl8
mKTQKegUAADsQaciOTzVazcbNVFKaU/f2n55oVLVaqVWo1UenENBVj9UU9ApAADYo075i9mE
V87z4ZRYP1XQKRk/IXSqSlvmqefXG9DhlIxLgkxBpwAAYC8ylUTBMtOp0aDblIlJucfPjJ+Q
Tb9MpGp1KVNDh9fMr8IwK6fQ9oNOAQDAHmQq06nVkuupTqOuVk/J86jS2bpQVcRaxGaz3RUy
NRUZ6RFECjoFAAB70qlwtVxmOtXvcD0lVUn4/UpG6Kxs+1HTL5MprqbY6kflFGL9oFMAALC/
eirwlU7VquXimVQ+NUUiJcqpOqlU385kajL1KCQ9itnrh84fdAoAAHavU+dCp8ZD1ikR7KfL
KHb5iUpKWP3k1BTvReQYChmSLhcD4/WETgEAwD50ajHNdKqr66mS2tfLuxDLZ6ZMsR+dtsxP
Z1kx5XM1pUozvJzQKQAA2DlJHJJOOf0ur/I1gpKo8cfjVFKnaLhX7EW0RaZfJlMhFvhCpwAA
4GA6JeanyoUAiuybiiFTDcpKGo4nZKAIxNkUainoFAAA7I00iaROkd+vKuanynJ6StrRK8JC
oWXKcSZybCpOzaMpiBV0CgAA9qBTIo9C6FRFeCZYoUp6vbyKoag1xF5EMd0bR4nq+aUoqqBT
AACwF5k6T0M15yt0SnX7SjIjvSzdftVqvVFrtikhfSLW9+JkCjoFAAD716kkXPkXdSrfPyXi
08V8b73V7dnOeDab+0GE6FnoFAAAHKyeGgudqsiAvzzmT3y3zHlJrSYdTrkTb74MogQyBZ0C
AID9y9R5yvl+4+FA5FEonZK2P5VFQTJFORQkUzOa7o1xGgWdAgCA/etUVk/FwXIxde1+rlNl
VU/l2xF5wLfbG5BMzf0gxCIP6BQAABxGqNjvN3EHvCaxqud6L+hUo9XuSaufiEqCUEGnAABg
/zoVR+FqOZ+4tM433z9VLuzyZZ1iq59DMRQ+LZnnX4zXDzoFAAB7Vanz8zjMdMobu3a33RA6
VRJrPXRVxd70ar3Zockp4UiH1Q86BQAAB4LWT81n41FWT8m2n2j2CZHSx1XVWqvbt4cu61SE
th90CgAADkQcrhazmevY3Va9VhGRSSXd7hNadVau1Hh0ajieehREkaRIn4BOAQDAgeopfzGd
jIYD1imdQ6FLKjnmW2u0ewPHGc/m/kp4/VBRQacAAOAQOsXpfiOypdc4jkIm0MpliXKUqlpv
tnv2aCTbfmRnh0pBpwAA4ADEwXI+HY9s3uohdEoi1/lytF+tQVEUI3fqLeSeed40j5cPOgUA
AHsup6KVP5+6lJrE26fy0ynxPRFBq3LSKTFpRW4/6BR0CgAADkEqdGrsDNT0lN43L4SKzqYq
Ytn8YOiO2ZWenMu+H3QKOgUAAIfSKZlCK5p9qqhiN0W1KpfNjyYTb8k6dQ6Ngk4BAMBhSILV
fOJyCm1VrJ06K2ZRZOVUo8Hl1Gg6nbONAq8adAoAAA6nU743cZ1Bd7NO8elUs0lDvqPxTBxP
IYIWOgUAAIciZZ0S41MXdUosSGy02lk5RdF+8wVP+eJlg04BAMBhdYq3emyspyrk9evw6dQs
kykfi6egUwAAcECSOFgKnWrUKht1irx+Ytu8R/sRKYwCQgWdAgCAA5VTcUhxFONhv71Rp8oV
SqKg/YijSSZTPDwFrx90CgAADqZTUeDPL9MpOp3q9HpkopgvfD/ARg/oFAAAHFKnwmCZ6RRt
SWxUN+gUuSjanV7fGVM5FagFiQA6BQAAh6qnePvUoNdq0FYPjqA9K52phL9yrc6zU85kxnt8
Y+SkQ6cAAOCwOiXi/bqtptjqoXRKZKVXWKcGtkz2oygKyBR0CgAADqxTI6fPOqXrKdn8K7NO
tbu2Q0HpvMcXOgWdAgCAw+vU8IJOcdOvUqFov05/SC4KuccXMgWdAgCAA+pUrHWqsa5TtHeq
Wuc9vi67KOIU+xGhUwAAcB86RedTjWq5ZOjUWblcrdXUfkQKSkdOOnQKAADuQaeW0kdRr5bN
8ynR9ON18447ns79IJISBaWCTgEAwCF1ypu65EuvVwyd4qZfrd6kNb7OaDKZLVZhDJ2CTgEA
wKH0KRXf0PwU65Ssp0r5wnkqpxotjkwaTz2ZmASgUwAAcDidUrlJYz6fotwko+1XrTWarU6f
ts0LU3oCCwV0CgAADqpUqT6f6kudEtVUSS6bb3V69nA0IZlaIScdOgUAAAfVKU5AisMV6dSw
r+spHvElq19dLpvnamrFkUkAOgUAAIerp9I0icNgReunhr1Ok3RKqpQ8m+JqikanSKYQlA6d
AgCAQ9dTcRSsON7PznSqXivrpVOcQ9HmamoyW/gBJSZBpqBTAABwyHLq/DyJQn+5oHLK7rZp
7fxZWe5GlDLlOO6EA5NCLJuHTgEAwOF1Ksx0ypu6w8Gg225oX3qZmn40ODUcjYRMoZqCTgEA
wIFl6pzLqXC1mE3cYZ9tFFU+nuLDqZpYOjWi7Yg+LBTQKQAAuAelSqJgtRKhST1q+2U6VVYm
ikaTrH7uZDplRzoGfKFTAABwaLJqKvB5xnfY73ZaJFPqcEp2/Zzx1POWQRih5wedAgCAg5dT
cRiuluJ0qtehrh/F+5XFZsQWH07xMo8VDOnQKQAAuA9Ipxbz6dix+51Ws65lSlRTfZsd6ctV
EKLpB50CAIB7qadWy/lsTCsS282GOJwqVyoVcqR3eTXidL700fWDTgEAwL2QRCRTE+76NUXX
r0wyVSWZ6mcyxZvmM5mKoVPQKQAAOLxMUTnlcdePR6eqZeH0q1JcEssUZ6SH6PpBpwAA4JCk
upwKV/PZ2OXTKU6gpbMp0im2+g1dikviHAq8ZtApAAA4sE6l6XkScv6sOJ0iE4WUqRp1/cjq
p3IoRGAtXjjoFAAAHEanOC8pSSJaOzV2nEFPy5TMoSCrnzue0uFUxKl+0CnoFAAAHFCnKIki
5i2+E3dIXb86d/2yv8Uuj74tD6dWYSKX0wPoFAAAHKyc4uWI4WrhTVzH5nXzXE6x1a/RbPds
x1zgC5WCTgEAwIGViqop5fXrca5fhc+mqOnHORRUTS0DYaEQjT+8bNApAAA4jEpx0y/0F5lM
jYYDketXqegFvuShyGRquVxJpx90CjoFAACHVSqKSV9QEAV5KNoNKVOckd7uCasf75k3dAqv
GnQKAAAOVE7JAd+ZOJzKZKpGiUkih0KsnJpMPRqc4vRZKBR0CgAADilTqYr1y8opFURB9VSl
wpsR+7Y9cqfeQsgURAo6BQAAByyk2JCeVVMBxfrx4ZTwUFSqRL3RJEe64/IC3wi7PKBTAABw
YKHSg1OL2dQdcfxsJlPVCoX6VYXVzxE5FEEQY3IKOgUAAIfVKZqESinVb+lNXPJQiN2I1Qo7
0uvNdo8d6SLVL5E5FHjdoFMAAHAwoVI7p8iRbguZYp2qVuv1htwzT9VUSKF+ciIYrxt0CgAA
DlVOpamMS8pkqi9zKCqcPdtotjrkSJ/OvKUfRkn+S/DKQacAAOBgWsWTU7OpK3MoyOknun7N
ZqdnOyIjfRWRTonZKbxm0CkAADiQRrGTgsqp6dgd9jtiha+QqXpd7vIgRzoW+EKnAADgnqQq
q6dWmU5l5VSv026wJZ0npzguicuphR8EUQxLOnQKAADuQ6eSOPSXmU4NB91Wq1Gvk4WCyqlm
pzcQXT/aMx/jUAo6BQAA96tT/U6rWafZqWqNZIqtfiPejCj2zEOpoFMAAHBwlRJ9P6lTTdKp
jHpNnk1xSLofiD3zeLWgUwAAcHCdojpJ6hT3/Yh6o0nVlFzguxJnU0hIh04BAMC9lFOkU/5i
NhmRj6IpaFE15bgTTvUTZ1OcmIRXDDoFAACH1Snu+4l188NBr9tutzI6XUpLcifU9FObEQF0
CgAA7kmpknjliw2J/W6n0253en2bLBQT8lAEWOUBnQIAgPuTqZSdFDrfb9DvZQxsZ+SOOS4p
UHlJADoFAAD3o1PZN2JL4sR1HWdoD0UtNfMWS8qhwHwvdAoAAO5RpkRTL6uoKIp2Mh67I9cd
Uy01X+g98wA6BQAA9yhW52K1h7/wvNlsOp1lZCq1hExBpwAA4DhqKhaqKPCXi8ViPl8sliRS
lOnHMgWlgk4BAMD9aZSai6L1HsHKZ1Y+HUxFcYpqCjoFAADHolNpEsdRGAYZYRhGcZKLFNQK
OgUAAEdBFGVKRcRY2wudAgCAo9QpFqo4gUxBpwAA4AhJRR0lpqogVNApAAA4QplS38XLAZ0C
AICjLKdkQQX/BHQKAACOVKyKpRWATgEAwLFIVKGqAtApAAA44qoKQrVrnfo86/mt7fy89crZ
t08v9Uz96Af82DNkf5XedNOvePE3e/Eve1H+NV/w5M950uc89bOe8iNP/oEnvcdT3+0pv/Pk
33jSGz719Z9CP+urrKfln31mfV327TMY/336+jTZ1/W/iTd7kmV9wjNv//ojT7asH8i+/x5P
zb++21PEj9PXq379a/D/U+IlrWdb+//16vzvfvoZn/3pXvPCK0Z/vg/8jZfJ/jp709ey3u/9
n8d6ef65lvXsT0f/9pn1z3zuJ4m/zf9bT/M0T2M97dM+rfV0T/d01tM//dNbz/AMz2A94zM+
o/VMz/RM1jM/8zNbz/Isz2I967M+q/WkJz3JerZnezbryU9+svXsz/7s1nM8x3NYT3nKU6zn
fM7ntJ7ruZ7Leu7nfm7reZ7neaznfd7ntZ7v+Z7PeupTn2o9//M/v/UCL/AC1gu+4AtaL/RC
L2S98Au/sPUiL/Ii1ou+6ItaL/ZiL2a9+Iu/uPUSL/ES1ku+5EtaL/VSL2W99Eu/tPUyL/My
1su+7MtaL/dyL2e9/Mu/vPUKr/AK1iu+4itar/RKr2S98iu/svUqr/Iq1qu+6qtar/Zqr2a9
+qu/uvUar/Ea1mu+5mtar/Var2W99mu/tvU6r/M61uu+7utar/d6r2e9/uu/vvUGb/AG1hu+
4Rtab/RGb2S98Ru/sfUmb/Im1v/7f//PetM3fVPrzd7szaw3f/M3t97iLd7Cesu3fEvrrd7q
ray3fuu3tt7mbd7Getu3fVvr7d7u7ay3f/u3t97hHd7Besd3fEfrnd7pnax3fud3tt7lXd7F
etd3fVfr3d7t3ax3f/d3t97jPd7Des/3fE/rvd7rvaz3fu/3tt7nfd7Het/3fV/r/d7v/az3
f//3tz7gAz7A+sAP/EDrgz7og6wP/uAPtj7kQz7E+tAP/VDrwz7sw6wP//APtz7iIz7C+siP
/Ejroz7qo6yP/uiPtj7mYz7G+tiP/Vjr4z7u46yP//iPtz7hEz7B+sRP/ETrkz7pk6xP/uRP
tj7lUz7F+tRP/VTr0z7t06xP//RPtz7jMz7D+szP/Ezrsz7rs6zP/uzPtj7ncz7H+tzP/Vzr
8z7v86zP//zPt77gC77A+sIv/ELri77oi6wv/uIvtr7kS77E+tIv/VLry77sy6wv//Ivt77i
K77C+sqv/Errq77qq6yv/uqvtr7ma77G+tqv/Vrr677u66yv//qvt77hG77B+sZv/Ebrm77p
m6xv/uZvtr7lW77F+tZv/Vbr277t26xv//Zvt77jO77D+s7v/E7ru77ru6zv/u7vtr7ne77H
+t7v/V7r+77v+6zv//7vt37gB37A+sEf/EHrh37oh6wf/uEftn7kR37E+tEf/VHrx37sx6wf
//Eft37iJ37C+smf/Enrp37qp6yf/umftn7mZ37G+tmf/Vnr537u56yf//mft37hF37B+sVf
/EXrl37pl6xf/uVftn7lV37F+tVf/VXr137t16xf//Vft37jN37D+s3f/E3rt37rt6zf/u3f
tn7nd37H+t3f/V3r937v96zf//3ft/7gD/7A+sM//EPrj/7oj6w//uM/tv7kT/7E+tM//VPr
z/7sz6w///M/t/7iL/7C+su//Evrr/7qr6y//uu/tv7mb/7G+tu//Vvr7/7u76y///u/t/7h
H/7B+sd//Efrn/7pn6x//ud/tv7lX/7F+td//Vfr3/7t36x///d/t/7jP/7D+s///E/rv/7r
v6z//u//tv7nf/7H+t///V/r//7v/6wnnnjCKpVK1tnZmVUul61KpWJVq1WrVqtZ9XrdajQa
VrPZtFqtltVut61Op2N1u12r1+tZ/X7fGgwGlm3b1nA4tBzHsUajkeW6rjUej63JZGJNp1Nr
NptZnudZ8/ncWiwW1nK5tHzft1arlRUEgRWGoRVFkRXHsZUkiZUpGX3SoUoAAACAbhYAAAAA
nQIAAACdAgAAAKBTAAAAAHQKAAAAdAoAAACATgEAAIBOAQAAANApAAAAADoFAAAAOgUAAABA
pwAAAECnAAAAAOgUAAAAAJ0CAAAAnQIAAACgUwAAAKBTAAAAAHQKAAAAgE4BAACATgEAAADQ
KQAAANApAAAAADoFAAAAQKcAAABApwAAAADoFAAAAOgUAAAAAJ0CAAAAoFMAAACgUwAA8MhI
JXgloFMAAAAAdAoAAAB0CgAAHg/o+0GnAAAAAOgUAACgnoJOAQAAdApApx7MfX3Cv/9ju5p4
DR7NW/IWb400vatO4f0InTrWN8WmH9znb3me4n1x24t1ncuZQrce66PjZT9OvyxZV6r0OsJW
UDi8H6FTD+ejb4c3a37rr78J8Ja43Yt54SNFfF3/iMFHzincB+YPJBrz2l9HgiBR0KmHo1Nr
t+pd+wcb7vz1dxeuwI0u1KbPnsueO/D6PqoHk4tPIXktROoUxxERE0li/jL1q9Mt/z3oFHTq
4TyfJ3vD+B3STeBKXHGJxAt3k5car+sjqJcveV8aP0y6RAIV5mi1Kv6aS28W3DfQqWN/Z8gb
nm95cderr3dC/Tdi412Trr9DcBGuuDzisyhRF8e4LsXXN3+V8dI+fKlakxTzEl98X2bSFATB
igkIkqr8LincIOIeKd4wuGmgUw/hYzAxbn/jsSy4O/oBz3jE0+8OvDGuuj5bL03h4dn4rvEy
45V9sCplilP21ZCj/K1ZeItm+uT7S4GfIeUqyO+PTc+RofG8g/cjdOqo3xeytZ39pW989WC2
uiMXBEs83eVvjATvi0svj/isUp9Q+rXMX9/1l1q9xuLlxSv4sJ8clYxEoVkwqcstrr+vJGqx
WMyJ7OtCidXau1A/zuR3k/F4g/cjdOq43gprOhXnn4X6zeDvDvlmCc2nOvlJqr2A6o9j/tMJ
Xhrz+qTiEEJfG3VpLnmZtVBF8tVNYFo5+ut9fsEhoYtoJVXm4+OmS79kmZrPPc9QquWFdyDd
HPw2DIRIFWou8w150f9ULPdw5aBTe35jpOepedcplxC9EeS7QDya7RDZjDCe7ULjrWHe+sqV
dIrXpTD1Ylq4+IOlcGnm215mpVayqtKtHNz4x/rIqJ9LpIEvzUvoyGi+q6u/8a3J2pRp1Ezh
Sb2aF96CeYGl1G6Zl11BQaqK7tL15xzcT9CpA3QVeBhUSFQSy2c182OQbnm+6b1dId8yhWbE
Sp71xsJaof5Q6WnOVeX6nBZqXHFt/JWv2zp8bdZf4PyzaSEfCYRW5Q8CuPeP/k2pr7vubKgC
aunLeklefX39Z+LiT7PrP51OJ5PJeEJk358qwTLehOqRMftvLQ2BE084+vHGEKs097Pz3xvn
9AB0an/vC/GsLjWKJSpXqCmjbvjdQO8Z3ZAwznrDMC7Me5zy85q4MKk2Tog6Sjw+8KXRH0fr
r674IfpgmnkFrdINwBStv2O+7No3IVobZsWj35nZtZ9duO7yjToZrzMpvn+Vas3nqvryVAHG
P6ikSj7eRLkPUPzxiuNauGjQqcOolHhsE4WU6m1Libp4z+8Aes9kz330nvDMw15ZVhUaDqf3
eaqKyezKcI0rHyB8EinxHK0fmDNcd/3VdfmH6INpQk8E4iE5+9XczlEPAbj3j7SUMmwT8rlR
N/ikoPDlz6795OJ1V4wEjiO+uoV/S7/SKLPE886U7ia6Z1is5vL9uDIPrMxxEvO0AFcOOnUQ
ndLvCZ+f1efi0Yrv3LG+6fXNf1fkW4W1amY82dGHKX+WhrAbGefnkfBM5IUUX5lJ/smz9VUm
seJPI1VVCaEyP2bAcV72/OHEL3bfZ1xH0eXfdun5Rx2HJMoROkXfFn9y/iQjCrDC4w3fMZ64
Z3x+dtR+nKgwk4fLBZ06ZItBNhfoaV1qlPggFLe2swfUW2ViNNDprbHQpylmZ/w066kkEcfn
uhOrCim+NGP3qiujnqPFMzJ/7IjHAHph8SlzvO9HFqlAPpuQRuker66hL7/6QwP1D5vfgroM
4ze6lDClVTMvP0c2Cqu18SrcR9CpQzy8cYOBS6nCw7q4eddu+t2hpMrN2+finbGp/Xean1fZ
hTEeqcWJlBQp+cR89YusPo24m8OPAeTlgk4dJ+pQSh0TS5GSTV6jtyeuvn3l9b/65tD9QWft
llFvSM9bzJei02GaRyMZJQOlgk7t/vMv/47y+YmWHzfBF0qljPcC3732rkXKLrxPlFrRY/90
Nl9TqjjZnLr5yN4d+ihOG70ieWIozqQ8/QThSpW60fMANwClULGdItlgNQb3ewskouUn/TLc
5RWFlOryqsrH2dXjo+4LOoX3paNumclEHFaJusoYyouiyDyqUqepWweqCvG3R/lcuPdcQ+jU
tS+F/kQURjI5j6OOpeTTevZOyP7K+we2vXudstd6EaO8RyXMFYs1h1pyYZdS+uiuz1rrR5VS
2YWZe4VOLF+Z61wV/jn5x072qSOUig+pUv2SQq7ur7+71vGjWkp6mXT9POEuX174aI2ydyRV
+r+n7yl5oDWWdZVyAS7mhSZgPqK/Hg6Ybt618NCeL3eqV9Cpm+iUdJXKkNn8iZ1U6kJLyZbs
Xqfy/y6/Txz1EOcKJ6A8qZJV1bpRvShUj0OyjKvDF0ZYJ+QjtXx+GKuGjyNewuu8zsWqKvvI
kb2/yHhFoVP3+KbMZYor6LySkp4+EinV29ANjh29L9V/wl5DPUK69PBoWJ48L598zJO51pOm
8wy09f+fx5pfgXrqyHTKyNsmjaKGn++rd4XRUpJP7HuQqA0forqwGuWdcXmEy30G1WRIk+KO
RaM+fDytH93w4wszV0Vu8eD8ulWuvdbg4XMqj54AgjDK7enQqXsuosXziXBPyDavejbRDXjT
IrGrt+WaNuU/KB8fVVfedI5qqeITK1Fa5bkySqyKNVWaYt4KOnX9/kJxxl3krwiLH78p1jvf
exSp4Yb3mxQrV537e9pUwSdVxthGcTb+cdz3al5KTnaKQSn+uBKnErrszLju8/T6AzK1Vicz
8v+Lgko880Km7v/SJ6KE1sfERm9jtGbh22Mffv2Nb3blR+IMWdZVuVrRO3SpUwO1WK2vZjzq
92l6BdCpwz+uJ0k+5K6e3WZTel4vHs7ae31fiP8mfbE3HezK9p8YN1RGddX9Kx7mpI+m76cO
KAKpUuLjip4faBJmKPp9+et3Q50S3b/sw0bYKUiokKJ0NBeerzu3/OjZRPQ21EOjvu7rVY+9
69aGfl8ONzw/Kh/7RA9YeWuJgUZGlw5cz5vLaXp+0rcadOr6DwzqSCqQsRMLTz6xCwOZvYW9
nE9tOq+yxXukUFWJyXjTqf7o9ioWMkHUcaFyXo6cDUcI1+v+qJ9rVFUjV/b+ZD8V85rHoVLZ
hRfTB6RR/Gzi6DdK9veAv6x363b1wGhv+pr/Lnkn0FkbEZ6aWbdCt6RW5ZNWF3yBD+9jEzp1
yNZCXkkVB3Lko9tw//q0XbKMd4R4U5huao9NsbKnEMdryZiP4uroLHRtaqHrMpZzMuIzyrgi
N+376Zc3+7RxJ/KQKghC6NRRVNHiYMo4Js4vO1/4LQJi7/aQeOt9U+weq0kSPaVvRt0qr27R
EqhOrI61fEff7zgugTHRK2RKvidmU31CPzwqbO2mNrIUqP8tM9XNloKxUCkt7q063otibNgq
xABTy0+GjIrzQi6mdvq84KjWH3tUop2G/V31vr7Lb3STP2V63O9I436V9k5xICllanR878di
E3Dk5FKVh9xOdIiFaQgU+4MLGRbbL9R1r/FddWR94Z4O/r2IHgy7c3UFnbr8kqRyelTZnVfa
UDRVFj/n+HRKPbllMnohqCJcixnTrrW0KM5HK1Lrz9O65cefVjMR/psPCOzwHCLv/KmRX5lN
kd5GD26uU5f9+BW/7010Kj3id2PBo503e+VoSPaGdBzneHVKzpEIZ0XuB9Sz+jIaUPX/tHu9
uCJ4y/Pkdfcv3nRP4/afZ7wBN7PRuAid2te7QzTBYx08IWcz3Hwa/TBtvhsHVrimUV09phX8
r0bfuzilcYRzGuZ7U6/9UtPWgRyckcPWeRzIrnWKKqqpEH6RTZFo3/DdXrdr1FMFv+Y1+i3p
eXp+4VPt0v7MEe+DMe/UNDFSktSbUo0fHNv7caNaOcbwscy/la36qd7as9ALUcMg1DZAPRCR
3u486LbzWOYDmfwDJPkeyqgwCSY/YaK1jNHb31TQqSse3eniyIQDYSjSp1KjI310U+9RRw/G
j0VOhbfIm9/ZfR+aC+vT9bv3OHVKJUCk5q5WlQLMxdRkrRW7Y1+Xw1XqZCq8lOKQShvUd/O6
3aLPfy39uuZ//4i7v3r3ZX7pCyrF/onjLabkKRnpVCHJwrCw62hAvfRer+/W8TLxHZ1Q67/q
+vdN/lXP6EQymz6Ue8WLRDtb3QCduvRdkbcXZNasnCDUj236jP6Y6ik7/3so+uF634Dc/6Eq
q+KdtMd58h3WU3IBorEHz9dzM7Lht8FWvqt5ADGklr2a2WvJ9hQzRnGvr9ulHyXb/x1f3CS9
Pkd+XJyrlM6bpSpaqtTubee7fFvauYe08Ae1zXvL1QvmTB/gUnftcx/g7a7fTa/xlpsqTtT2
FL0quYg2gxQmOG55f0GnrvhczN7i/J7ILgOd0U/FBKFTzF+xh/bw2HRK+NRtlTdG/W8+qZ17
KhdT5jcb4xpH7gPUgZ2cW5UvwlvI4KrCh9X+Pq0ceUo1k6dU4dpmyt3rUOETYpsabRIodXiw
+Unkkv/y8V5/Y9JeznML24wzymOfj+v9aLTjL/gNjVtUJaGpHogetprlbftVcZdV4T1707ol
vRVJYhSzaoG5r1ZRmsj1W6H5/kA9tbd3RZJI/8Rc+cguDEvttr+0k3eEMbthOtXHet+AThoz
7v14bbrwGFWKn+TMZa1i6Zc4MNTjUvuQKTNWkUoqGUyrsqnu3N5Y05cN5qmtvqqtB9nr0XFX
kBz1YqS8jJaZ6DzOPZ2JBsdaBX18BVVeT11GPq2f2yvyfGke21fLrNaibK89Grn5eeZ6qLsq
DFUnQ+zIlquSTcTjMP1xZSDOXW4s6NRlfT+xIkI0wbmxpE9qL8xhHNn7QtVUQ3tYGN3QW+vV
fcQxY+K8qmiAPUKdEu+URET4hWpph56XUudS+5tgU+PUpPtjdqgvFj4lqIc76MPf6KNiTVzo
w2OjRoV50ulVIhUVI7uP8A2ZqGW95lrSqfRP6ILlKN+Pw+Lzk33ZmJXaDqLVSjkB5XSVjJgW
j5e8uNO4E3LdufL5++aI2yQynxLzBeYXoCM2VVPle7ChU7t8cM8/GuOi8VWd0R+1oWij/c9U
Kn1UuzCOaYv21y2On/trwBotB3pyWA9E3+Fioev4/ugThI2U4hlXC9UeOn7XKZ+ii2w81r4C
01izdtkvmdzZ53vQ8HcYO1vkRyR3e+VwyPCxUFjXwxmFrsoGFKGdfFi1WhXLqqJWbS2qbt3q
Wyul9JOC3GC+EbFjfLky7Ubo++3lAS5WMiWH3Ue73V9zsKe44cXoFjO/WS5xC/UekGRrntja
LqsDPjvo2AndcVC1VO6eOJROiTM/NUol1yeqTb/pTST4Wt0X+k9v7OWtiVKwzkoQXIJ4Njeb
v5c3adKDhc2lxTEE04ieB0CP3dGjkqmLO+6dPF2GaxQ5X6Wza4P8KaSwx+pi//5WrT79XBTJ
QkqKlH5K5DVfamOygVouSjvbVB4mdGrnn4oif1tnskwKKvWQ6qlCB8xZ7wDOPDIELMxsseLS
+qKZ6HAlVf6bJ6lh7+MIYPUkd9GHfkjdd6VSCT+FMlSY02iX1k6FRTHxFWdMoZajQO8uktq0
4g+OlcbwXC11wqmvU7nX4R/2tZ6FZl2dXLAUHm4OXFdUhgtaPqIYDyg6cNYePl6EEVAcVMnj
5bnKr9WXVd0TSq64hCm6Ag3VueaJpXEDaoXS7b58bY5clTxan12e0ARH9vZQnnro1E77TOrj
QyVQqClCkRv2wNhwWqMNsHzrT6Zq14DoKAR5wHpyj75l/aGY6EJKrKU0VoqLPXj30Im19dSv
Xkmv2n+irNrkv9to79W9lK3Ieievji7oDOuR6bUST938ZS6u7Zz/abEB8TMXpq8m0Kkl8ia4
8Gc/2Psw/3hNdM7wwrsYWmY/Wp1S1h29V1qZALPbTg8EL5faC77S7cBC9owoyMUjT3gzxL1H
t5nI32aJksEv4/Hajq9iGehOZiJmTOc2Q6d23WKKjWUBqpg6bM7sPsZ/tVfdMY5pJ8r+qjxF
qqxKCgf2Bf/zwfx95i4V+TbhN4mctjb8yAfVfc6lHbm6v7GQB1VKq65hrpOtlHCrBl2skZZS
klSltNS6pFxX2nqVh3HPlAPL2wj/wnk+qaNNoMbRR6GVdKD9kGa5Se6JQC58E6EjRZV6PDq1
/vlSsAG6bh4KKFYvzswlIaq8ktsX82Hb2GgPB1ffbpsehRZSoTyxjUDXUWpZ8qb5jewPnP0Z
5yxUOmUMOrWrd4d8zOVGuJjPkJaiYb5C44E+l5kb68Uzz0hplQyt1VJ1YSt2MWDyUJeCHZc6
c8JTOfX6cdoxVPiQn1fiw0MfHcjXTUbcbLPXFf+FPpOWDf+NGP9CF0syrsBQp4tn2fxBNjGZ
XsbswryC9NbI/zvJIW3r6yUnd/z4w7JYRzvqAeUR65R+tBQPl9xgo5uO+oB051EvUO9fNNZZ
yeAZ1cgN12dyl9dEFeuq02f0+jZm8qw57EVrXMZh3tZpBJ3a7H+OjUgWY9jdnOu1H1ohVXDD
Fg9tlbtCDWrMzTHgolssP2Y/5AODGpfJz6TyoNmh2nt4oDp3fdhFHh0YwfTm6dFF012xocJF
4qYxyWITz5xQuegA3n6W7crcuKuZ5Cv89El9/klXyITc93OKedgv1TxQ5gkjEGZttdjj6/et
7+sZGlup1UlQnrhePLpaFCKXVAm1bSb3UuTNN5vNjE5fcX35JaNgwha7EK4/6NTu0AdTtCXC
y+cznOERz0tddb9rvbLNtYo6ZsxRmRXKBrgwn8jUuX0U5jNWB+n7qU8prjbExq9Jfni+9ia5
h8affsw1zql0dui2JkrRjVdoqGxBtO9mGwzAM6FPY9WDKTIq4F7OOM/snuljejP/Jj+hT27t
wL+hUMWF1aSFDVP0wg8Pve/t0LfXJRuzzAdMV+ZNT/Qeq3zO1nTRaI2aX3q7bbr/zDJqNNr0
9tvwx+VPFmGLnYt5+GPWqfSqiYv06l++z95C0f+axsqLTk0G8cH4yIyv28ywKl9dJbUslgWL
mNFEuHQaeOO+gfTq66r8fYVqKpJ7G+TKL6FS7pHtUlE11XSmM6kuodD2F9Ypb8ukpFEuTafr
XTyF7sHIZ9zRrXFlYaWey9V4nW4CrueWFK51usFPbvzTzfJ8ksSYQlC7Sc312Y/9DXmNu25o
DAQbB81SrEwTe943nnuqTXz5LXfh9pP32XohdangSv9H9s6Y0cAvu9PVWEt67zq16Zz92hmY
6SF1av17xhrrlZjQkK4i5yTeFWpnVf5JZd7j6jM2yJdYbUuNu8sDjdwfoKdlVMPHm2qL1+j4
fMhC5CeTvG+2oX1itGP0cZPsqNAHgZChtSMmU42KRdMo/0ctUao2viVaq9TSPj1fp9RKNwHz
mdJk27XXuaNX6dSmudI8Dn0lPX5qgtF1IFFrzij9kKksvBNDr8yjTLM2ml55YqnvP91BNpft
2dfTqaE4ovJ4dENtwD4KnbroKzVPRI3RMf3dYgaq+Ry27+ZC/o7Sf8Iw96JTTpKaILXtR33D
5/aKkWkB9PIz+8Xc6AStgmDtxCI3WIgraeRjphcmilLz3ih8VJ3LX6BaPrLfQ3MBE1E26Niq
4/q4kI1TtUTcbNgVOyjrHxvTjedK4oMh1yb5yDxa21okvjpGG+b2r4s9VDv83NwAPTMO6Iu1
leoDil0Ta7OlhRVJGwPdjVThVN84vLPCCDkNpNNMRzga89w2hMq82MU2oDpzlAutjLqIf3A8
1j9l++Fl4f5zLx5HXeOGkm8Md8wL20in4uPTqfTCsH3R9FS0Pol7NNm6D2dPfT+z4aRrKd/X
rfDRadRS5lHtyCmMAcuPKsP+qpKbgwtRmMKOfeETi0XrvPD5tWlFXz5gzTqlx2Vk8EBhd/Lx
nUcoR8V423OqesbVnxuz9X5KUYmMUyb1IWQWP4W6yfhkuINO8f+JoRFawvfAJHeTcS94qb0i
/KwSRsUY26T49LGlmZJs2llemCldqZRTIxtLnhMD832bq5W4S8Tly10W42KLWHWJN55hbjrP
5OgmfZvZt7ilRtT4o3Vt4TH2/dTKVZUlEOfjjHyPq+OOMH8w2xgudoB6KreWGR+N04l+iLBP
4fnNcKyPjDlguV1ATxeqdqC/7myLi8nNSWHuynzEXgtvKdwv4pk6jpWTReUqcvP12MdlHGMk
rfBc6hbCr2VjRnxwyI8KR9VF658WF8WoeJK+uxwvdfWNM/r82ENffa6rZcDcyszFiMJC4P7a
+e+2qJ64GMsTrZkg85pzPNZLW/S+QWjUusUib+CaUbbj3CozGrnqqce51lnmhkeh67735L4G
+iyZyBkqOUF1bPWUudRMT4ooB7/pgMrjPi7s8TncPKFeYr2YzwqL1+wT0amhXfysks9khqFI
nVvkGWN+0RKor2Nh8irJHz/y7ZOpaBeZaQ3J+g48Wdeux/fZ9tF9XhQ+4/Pn0Q3vfFO/1KmS
I8/F8y+5GqnPnw0itf6RdXehsvXxvKFXeXgxx2wV2oD+euJSXFxxop5Wk9gsm4yUkSiOCjOo
Rh2lUkekxVPdA4/Uh37rpvPWV0NeQxVny3/nN831GkUXp6Nu+ugrdEqGUhyRThXDDvOlZsrg
dHGQTO9Cv7gKff/uVyPgVBiL6KNxw56p03guE20Enn1QBcKosGFAhq0bI6FmyFgxeW5t7kol
8Jjhy8UDrtg4PufPKtnx436fbSipfZSvX7HOW3cpFB53i76pwt6kdS+y+fWyn3HFwohr7T7a
tmWikLRfsFgIudKt4DzKOF1/e+mnFjk1bOTnBsYA6lL1+sSo3ER3fI1nAujUMJ+HVHfGxftD
r0vN78nh1dd827+/8fOBrSObXYr5O1adEtExeeLNUq3UMsz787kZ2K1a3ubSrz3LFDuW5Iej
TKqX5lfK48kX9ton8lw2tNc/FodOYdWA4X/Vpxa5/XVj1ilFNOjLKv42906oz7A4D0M31zZM
3AtL8I7rU+om7/vCk6r4xYPr7c/b+N8qzPMVfnB3UpU3g/NjK+UmU3M6c31u6asUi1gVUPmn
gJmfayabFudPcwekmOd219aKDQs358mbKC5eskH+Njb3pdq3vs+MgUspezfyUQyVkUIb/o5A
p8ylq4XxBzMdSh4iazPU3Fwuq/agpxfNQ+kV/vLL/Od6nc3mLcq645c/waOpsMEqoDre44JW
6ajT4lRhPi9U2BphbLExsg6iWC0JNXZ2yIMpvPT3/nlYaGfqwmqqHY2F583QyLEVVzuPlAvW
55yN1ELlnNYmSOnwPIUnxaNvudz0AVGuac1uHYqk8LKbIwjiKBGLb25q5d6FTkmXsZpASnVX
x1iolWfsalu+cbNrrTKex3T/b5dr0C/snjMm3rVM4bPxEqEqPlgbgZjm4NDmxm6+qU/qkXmy
odPHlnqXvL4UuBb3r1PmxR8ZzucL1z/P3I+KV9t4bpFFt6yhjNXlMx1xms8uq4AkXIlj6Rjc
VKdGR6FTBV+PPh3NH43zA9GpMTNm+vwLp/O6qpKrJQotwOIc4XVnh/X0Tmqej0SxcXamd8M+
uvWgO7tLC4cua3tmzNHQYkbqvLiJ0cwL0ipWCGiQt0tuRM4tXuA+dap49Ueukdmjr7/QKjNy
PXfvLTbPOatjADHsLD0T2gRpHOHhStzfLbDl+1f/KqVTM9ap7NHlCHQqzw3NTxmMhXaGC9eY
U6SbcmyMleqqan3u/cL2ues7LfQ8fFrcoLyeypJPTEGmtn5eOYUukDZZ5A6LfD4oXyxhLLhX
WwI2fG6ppR1G1iwuxZEV08X0CsNkoze4ysGF/PFDLigvPrjoAG5PBxeKTwg2TvOcFN6HRyNS
xoWwb/qLHaVTKjjpvvp+xjgvaVSke33qQEo+G2+SAMfYL2vEzqhZQnnmykPvcbItp+fqkuq8
uMmmsJ3S9+Wno3iAd4aYJNxaV118ss1jbJVaqWaQym/JM3gWdGEXehmoljG11E/fLHkgeqE9
Du69nh6a5/cb3sQTFWTMD5y6pyfKJaFHZq6uuDvywygj/sm+eOeBe3xEUVp1U51yaO816dRS
+f3uT6eMCSTlmjCCy+T2JsO1k/cv1dY+HS2nWoCq0b12CL95KerVSpVLlGxFyOPbRb4sYiJD
eeAn2t5vtjfqVt4SzJ+tzcauPsIw4oTy8Dr1L2TepfrAcowtvTZOJ47ogGKTI0xdf/eCwaZw
6ESYuYVjMxmqoE+51wzvxvsWqWHeSLnNLxdBtEegU8XUUBnIpo+j1IGPs/1+H14Y0siHSY1N
SNuWzyVXo+ZylEYpE6we01jbhIh3xiX11CYDs9ka2pC/QnWWzhMqrkpaj/4ejYpG5E1VHDjs
88nadd8kXeIGGK1NWk2nU3P3q3kqbY5B6yJK2KqLA0DQqfvXKT0BeKMbR36uu2Na7LFcraIo
uU+/XyHNIV9mNjbjya54LhN7fIob+2a529nM6Mn3y0rbq8oH3LbfW1pjpYr6alX3li6TjVyW
S/o+l49ZXHaS4eYuMbeQZLe2MUmdna89L+CT6v6u/6bnFHvT84rxvOmO3WLwhj6Udjek8sjn
9Y1TPkPYaO6/7ScfHp2b6RR9rI+c0Zh1KvsMj+J70anU2ICbyNxQHRs6vrhx4OomqFMY0FDR
p8bOvk1RB1qyzFy5Qsacjm3yzXUKyvpc2A6Ld8StP882SZSzliOUR39v0ynYWB789Teq6KvC
TjOMp3VwZM8nHHvkqFyam10mPiaQsVtTj+qpIKSx2PvZkyh9fnJUVtjmZAD/qLhx4JrK7ZgG
MrVBpbBRYp1cr7ZgznEVT84m4wufjdCpOz53b1Sq7McvplsWf/ZIp4DjtXzI13+t/bue8775
5gDHq1MqmfqG10ru9OU9iaRTPi/0TdP70illoOB0a2Xudi4GZV7/PjdOqzIlmRoGok15B34x
tzks1FyZPhnRlqrXZ+xQzv+cOJe6e39wa/m/4Xlk7VPNufIXgQd1/a+rQrjUx61TQ7OcusFz
vDzOEft8C3a/Q+uU3Gqn9mHw1lUROmSqznU//9d/hrO+s0/Hs8yVkTmfwNmUK1fc7a0iDqZ6
3H1U2CcPldrB59TWTLubzbHjSjyC63+zX4fX7/gu6FAFyd6q9BUy5ehyyqdy6n50Ss1MUS0l
QodEjXIr01wxMlpa751inByvmZuqHXM8hJGHi8l6S4nXQo6SGn0+2gkrl7CM1ssoG32/Xd3d
V/+4vZbzvCkfHDzo63/h+l7nrQ+O7EoWelzD4U17tDw8Zbb9klvm391Fp3Kfn9wUJOIcRs7t
Puw3PInL3uhIDlcVfczqe2qBm9yOPlfCZaz2Lljk1SzX5v3VeL/soa7Ci3KCt8B130y4PR6C
Tt38IJE/wId8eENtv5XQqeTg9ZTa1B4GgV67qiZl7Vt8WG35FY6xeq7gDXNHrrFudLaV/CxK
VFGF5eU26qkdfjht6f/cbFMFXsnHdf2vcdXB0VbGeq39jXMWc52azmipBx1PpfemU1EU8GTv
TJ9MDYd3ux+3/SJnq+eZt81OJxsxbefmTthtW1lwe979Ifq6i40u6fjhSjzo639FfY133AMT
K3kQY98sGMZWYRTkoqAA/fjWey9uoVNpLlQsU8GKm35ctIzuwWOq9qMXQg1Uf7AYwgMAAOAg
zy1cW4zF8dQqCGQI7SHrqdSwUEifn9CDfT+vbQtdWu8JrgUc4K4BAIDDVmKOCKOg46ngDq70
O+gUhz3waO9yLtY23Veeg9o3OipsDMknR9dFDncQAADsG/r4dcfieIrSGLJ66vw+dIp6fsvF
gu3o999aw6w7AAAcST1lO2SjGFNoEukU5dsdWKeUIV3H+WXV1HDf1dRVh7GGMpl/DH20jzsH
AAAOpVP0oWzWU9Ghz6dYp2huipp+tLlJnUzdhxys+8wKjiNjdBh3DgAAHFanJmbf74A6lcrc
2Uga/abj8chx9r+36Spr6yU+Zxub9gAA4KA6JVOTZh7rVHxgH4VaMJ/JlEd+dK6m7s+jUFyL
sz41inkNAAA4+OeySPejDAaypWc6lRxQp3iPRyJTKMTY1FruLAAAgJPXKbZRTGaU7kc+ijg5
nI9CdP14N+5SOv1GMNUBAAAo1lMjeTy1XIVCpw5RT/FvIud7Qz6cIqffyHEQigcAAGCrTrEt
/SC5SVqnSKZ8YfUbu2qFE6QKAACAFAS2UUy1TlE5dQCd4t9EVVO0wt3TAelDnE8BAAAo6hS7
/ZY+hfuJtt/+89K5nJIDvsvFfD6bmMGz0CkAAAASSvebyHS/TKeSA+mUjEiXMjXLZEpYKFTq
OwAAACDqqZHrTmay7XdwnSIPxXJuhvrZNuopAAAAuU7REgvhSiedErt8D7N/Kk2SSOjUbHoU
4bMAAACOsZ6i8ymjniJ/w0Hmp8RmRA6ioC3zI6gUAACA49EpMTpFk1MifXZMIekO+n0AAAC2
6BT1/eLkoDqlJ3xVXhLOpQAAAGytp/zgsDrF5RTl+s2m2pMOnQIAALBNp5ZBdDidkuXUik3p
mUxBpwAAABydTvHp1MIjr5/rYP8gAACAK3QqPKxO5adTmU7R1inUUwAAALbq1GF8FJzql4rj
KUr245z0sesifxYAAMAV9dShfBQiKT2JVdtvhpx0AAAA19OpaP86lerTKdKppVw7BZ0CAABw
HZ060Jyv0il/sTCj/QAAAIAj0SmK9mMXhScik+SQL+opAAAAx6NT/lJvm8e6eQAAAFfp1OHy
/XiPL+mU2ugxdLDEFwAAwOU6daAc2lTpFC1I9ETbT/xRoFMAAAAuraeCA9VTaa5TPDyFlR7X
v162Kelr0m7n4JUC4DG+/69gqNah81d766842J9UbWiX35F/JPUTrv1fc4YO7/P1Dtj3k1Hp
RtsPXPu5oqBP9vqNgVcIgMevS9v+rRYEUyX0z8/rgfXKwLkh639O9WNbKw75J9Hyebt6anov
OrVQUekQqgtPIVf/pHWRghEFgNP5fNj2OaEUYaMcmEKTfZt99NLsKn07cjP4m//P3nmoKaoF
Qfj9H/USVMSs4KXTSWJcAXWqvr1hJ+xOgp/uU119SyUphRa/cMavsFfnxi35e/ifTD62V094
RueUtv32ush3Bky9/pB1s+yCIOhn66m+6z/FgMeS8MShRf4t3BEEzefz2cuyd+Y/zBHLq7DR
oxe7jtn4nHIbEikqnTYkAlPP/+zefDn6fxD0RxkWl01BycP/9YWR40unxdOazy/fk37LL0zr
L1+DOZg+e0w2Caca5dRqSfvmS/zEvQqp7Mr5FDgFQX/y9kCtNmnmBaVSyCQvYktFWj6nK+/C
L6TXdTd1A9mMoMXkKoVZYe/sOU51n9B8PB9FS570YOE8tf3w/P/kM1RPfw9fQQj6/ZopfF2f
nyEnRCmeUiaF8nyq63r1ui7eufvjOloxrxhZQbHFVZxWVs/ftSbj1GZVV/TRlwVustHPXnEj
7dB+WOUtki/cnfeFIOhn7g/ewhCeA7GhgRhFaFhcLZlqVseV9Xoj2j6qTaLw5evNutOqJlzV
abklsIp6gNkzn/hsPqYvnTl1EFc6u/3AKfdscd33GbyVvWHf40j4/lmGOguC3lrX2G/+tYuR
1kfeVe7s5Dfv2kqpIjr+Ka3VFzb1PKXqSMyotXJm95wCau12+z398q8gXHWsWoV/mQfVzIEq
qhZv3e+iesrlUTS8x3BoTtHqKdqQCE49Vw/p9+3Km0UvRGEFQUNwyh4Bs3//8/o8fDZm1HMJ
F3aTKJ0XPJK2+6qF0qn2gIrbc1JGCaD2+/3hSe1N3f8fj/TLv7ij1UZYRbTy/UBPKrrnW1be
XT+Fs4aUVE/Vqw3n0DKmBt0/5VwU7PbjMAqcTz3ctgs4dflDfH0iD19fCHoDqjynsrdwKr0b
+5cm40lchHg2Xdoi1LlAhOrwFJGJkZE265hQBwbNicoT0ekxHU3yW/e+9KIDs2qX9Ai5HbgM
WfXgCYUcc/CYL3Fq3XFKy6lh9yS27cmOp5bKKdxGrZnnfkBvvV0fqLIUVB5d6P5B0Ls4lYUz
QP92XV3PmQimZy/GlOZ6+LSIO3uV2u24fFqtIzZpg27HTbp9UAsdT8qo9lHxmzah6PfBqzlh
3Gor7gVSgdVRa7PlZuCq+wAXPI5UGqluEt9Bu/tazKua2n77o33Iw9ZTJ7d6al4KpnAfffRL
4FoC0hRI/X59fJNrC4Kg9zT/gi7dO59T/aNmWDE5P4SxiSumZbWMaybvvCM8baVg0oMn69BF
7T0phpon7/j8lsHb0//xPy5knFfgcmXl/iJHLSqwuo9wWVdCqgdKqsyandr2ExsFf9Tn87Dn
U7zSg13pVk6BU/HX4Oa5Yp71udGTh5Ko242vLwQN0gP5t/ftTdkLrBByymQ+iMAPsQqdeqn3
jmsYAZOcPIUtOq9Gb/av3+9Tfvkch4sOIjcED3p4tabTKvXQFfnNU4ks09ilkjm14uOp0+nf
PvSHOBVOT/FHivwEz5ksz+/6X6Ik5PhRL8n/6kcYBEED9TueUtSmDyupuVIqNJAnFdOm16Vn
lZODU4AnYkfSsDuf38woA1XSG/RnV4SqrkZZa2Te/WjXzH1h5ouq+wIEbb9h66nu7+Cs9DUd
T8mEMu6jcaWUPVZPXSZT9OV9oZ6CoDdy6sU51UtK5cWFV0INe9LbM++4Hjb5EycpmdRs16Mm
LJkiMCUahlOOVeGxVtOetB/YoWpLm9xryXYtHuIUl1NVrdunmrZpbZfhkOdTB1k5v5DzKdxG
IQj6SD5FDSh//lto1+7GGqgbEbJFfuHOVSufdvy431f3N/c6SqkLoqeZl7b1rvshmjeS6i6n
rMBiUlFDcid1ih37XJ1HyyQIqiy6r8xCbBQHGfKlyIgXQfUop3TKd7mQmS9wCoKgTy2kMrPT
Rt0621cR9y1SIvX5+Yp4KDdy8y3CUqqD0m572dozFwSxJmmvNY/WS+2glLpFLoKVHPwQqOal
Dfze5VRHb5nyPTWjcWrnONV9x2BHgyDoQzmVh7uU8rx/TvHRPy7Ih72M3quWaisnRG21bqLC
KXDpmVHv1G94Sxl1rZ4ai0rpR0M+OnbSHXxF9SSn9iNzammcwhgqBEGfWUpZmy/2O1hBFPy3
Zya3f6Vg6OYLko3ILlGrrXxnvT2m0jEYrGVKOSv5Vf7cm4Oytxmv72d/r3Fqz4FEC+ek6z9H
j/t+5PfbHY7gFARBUB6uckpLqDCm6HIUd3YRZHQxq+uae1GaEbkk1huNzBNEXXohtNnX3qOR
vfJTOn/+L2NOdeCVzl9lFdWtcpY5RWO+k3AKfT8Igj6VU1ZIhcHkkS/vYqHT3G8JtD3ul6/W
Od2lmfmi2AhF1DFCVJL48BBfHqmnztPUU/6IihjQgSrIpbjFqXI+ft8PPgoIgj6XU7kByvmi
NVsvjDC6vuvWhUksLjc/Lb1NIogdjxDVJHa9hFMeMff6fvdgMraLQhNeyfOtw0nW+rtTT/EA
1cg+CvjSIQj6YKUnSuX1bbjpeqcqOXdKNz9ZtNF2F8TtuSSjgE9XFvidH5kcatsn6qpRfRSy
MYNBtdual+LqvG/EqaqqR/Sle5R2JJ0VyKOAIGjsvp7r7wVn+PSvyygjq6Hm/MvafcKphV+K
G+5aSvYRRmufuM9n9ZMhyoah/ilf9Stkw1R8QrXRNPKyDPZR5enYWpHzwwLHpUu8X5vmDIJT
EAT9KqeSIdPioqbiG2TawQsserU7ZVrrziW/eGkda5OGSUSTumGj7+c5xWdUB45QolyKWRSe
nsfGOuWU5lFsxuPU6QhOQRA0MapCU5/Z+sJcJKOUWR+kQnJFkpn0Nv6ISf9nGxgjdtERlN9K
6Lp8nNKQ5EO0Pw+qRtZm6BRVtOUj5pQtLp6EU9aZBKcgCJoKUpmO8Rbhv0v+pQ0/DjGy2SYm
0yrI2TOPnkWTK4N0Dfs+2X4bBMRaDeUjhS7PcX64mpLO3+m4t6BXvzcx4RSHVcm3ouPUWtdP
tf+U9P64jwKcgiDoI/p/0WyUm9tlSHFIBO0ddF27YFl7sHqd9w36Hp5Eg6fxe8eww6dkSvOO
/kA9FSz/YC/FehXu+EiHafXhgb8bfk1i+0/xhM9xagVOQRA0FZ/i22EcuqeU4nFccj7YFo29
VEnHwzFavR6Qxo3j2haN64tx/wCP7oFAJmk9p4r0W2ON2CA36XAabZ8vfXTgFARBk3LKDUgl
65+EUuwiX2tCedi068l+7bdk35ld6o3oe9lv/U19P7and7jX5HRa8WScyi85lRf83LBc6T5f
jY5qwSkIgn6cUz3bn4hR4jnncVyBFBdQkS3vnGQUJUdKz95A2zu//z1U8RyVWOqosyYrPiRE
L9pL7nLpbe/8ZruPIg6H4hS5W6TvVy0WAlFgCoKgsRAVGv1cVKzfUuj6fZoJu5eovfBY6Q/3
694JLB/z1xWwxbVvljxQ8AHVsiZOaUE17J5E5pRkO1mxB05BEDQWpFxPyQhV6H3QhqPY30en
Uuzl0wFcQtS5BaXeBClprRGoyEhRzcsiz4sbDVoJoq1XnlMvfxse41SjnFoppwrE0EIQNLLM
3ychp66QsmgjOZVypRT49O7mn3LqsNswp2bl7S1evvG3Y1BJ93V4TtEgMp9PEadAKgiCxsWU
JqDz2YdY0N2Wwo1BqidyD8R627CvcOpW4y/gFBVUFRVUO354GIdT1pUkisJHAUHQ2LWULpAq
dJg3WKXrKik3i9u6FFVUVm90plN6EmUn0ajvvTVUgTWdnh+awTl15AhC3uYITkEQND6ltNlH
1gmJRap9jvl+r4VUfy4sOPUuTnEcrXGqb7tHppjKpKBauBOq44mPCwfj1Nlzql5arBM4BUHQ
aIxyKeh0KFWFhdRON+kmERERmsCpd3LqYPsS+0ClsbRi+us4RQUVccq+RUNzihclVuAUBEET
FFO2AH6h5j5JjfXuvit7B/9CovmYB1QaTkSgmvdtodJWm3FKGn/b3Qicko9Ni72u7oYxHYKg
IaXbpWyNvNsaL5iSUkriZOX+1wBFI/j9zp5TnJ3Ek762Bqyn/8crfSvp+3XPE9T3Ow/OKTJS
VBzoDk5BEDQcorJwaop9Y9LvEw86p/cJpSyrT5e7Q4OWU8SpKO21Y0EZFFF9nJpz3283OKda
b/jbUK03VyMFLigIggbBVO5zDfJi5uZ5dU5qE0CqOcV5fYDVcKASWImTYuPDaB2WLjnFxkyK
pOD+bNMOXk+deKPvSjhVglMQBA0FKn+rK7pbnUVO2LoOs07ING9YSaH5N/igb2vrM7a6gF5S
/vq+jXI+5Tl1agbNoZWmpG6eB6cgCBq2npJ2Hx9NiQddrBMdpdTf560TbkYKnBqhnjprKAXt
9ZUF9PO5cOqSB/QS5hQdUNHgwD8kJz3OqaOvpzqCYn4KgqDhOKUJSeQXq7Tft3aREz5wIvKd
w9c3gpHC1lBxkF6t50B9A7/KKRmg4npqcE61YqRwC4dRTkEQNJjctJSskLdx3r3FIgmR2ouH
fVBqYE7xPpRG9yWueb+HTCoV/X2/cq7GdDqfGpdTc3AKgqCBEOW3lrNzYlmvI+dEo66x9oJQ
qKZG4JQzgIvpz0Xp9XCqME7VNEAl2+eH45QAtOGPy+1x/MG+X/AZZX3CHQSCXuvjXb1+4ius
+xXO9Nq2Dpvn9adS5zOINOExFVdUkkdLUXo8RsWDbll0E+XBN97tIZw66DOGP1UcklPzjlP5
T3Pqgk8Z8uEh6H28uvog6PbIa+yEjkqlQejg1MScYiKws45MfwQq5VTew6muoFpviFNHzaNo
n54feKjv5xp/kpj+o5zKg5VsqJ8gaLh6Kn6ZW6xnSbPzhe6UWrtKyjbIuw3o4NRUnFIg+HFf
CfpjTqXP/YVG0a66pw3l1EvfuSc5pQl/xW/WU33XDgRBw9RT4Wt90qysPqzd3kN3KhUl+IFT
U4/7tpJRRLNKVlAlDyP8fS1lWSINFMgB1YCcOjsjBTvm/14eBeorCBpAdP4uiMqL0nknlrVC
irt9x3CjVPRYD01UT2kwBZv+NJG20G1PWVJQucYfZfydXo23ephT7YlmuwieFQfR/rSPInjC
c45LcAqC3tD387F9hS3olf+4jh9Tarff8ZFUc+rfIA9OTY0r7bHp+txS0slDI4V8k+nbSo0/
5pRFUrTD1VMBp8qf5pTbyCYqr4yxQRD0Gq+MUHqVib1Pcmal4afBSGEOOpZ0fIw9XafXxJwu
u6g8qJL7acG7PZYUJbI7uKmCQTjlRrv21Pfjxt/PcqowxxFfOCRZdA1UQdDbmn3uOXA+120d
Ejsha6XIGuZzkfruk8DF5KjyMUWy70lBlV9yipwUNXPqOCinGFTslzfDX/HdfbBeU+x/8oUt
ZRBeApo7OVL59+zrEkLQ36qL0gvIX0l3nukcpuaagi5aekp5TIEJH934C1wLM12j4dLuZZYn
44KKD6i2LpGiPbfD+NKVU2RMr4RT33ufttI0mZCyesoopVdPxahyzT/faQenIHDKAcpdV8VN
QBUS21fqzkPCEw/z1rXtkQ9jJ8CpzyYVLaGXvYQSU+RAJT8Xk3FKzqcW311PpYTNlFGyREAP
c93FUy+XVRWQCtEUEDgV+yKC36h/L3f/cioL55uQSkp2HgqgVrKvwy/sAKa+ov0X5JMvgv25
9iTvOUXhV9v9/gROvf5c6J/3Sk8puXQ6reiUUBeCgVMQlNZUuZZREZLMxsdGJOdJ0iMpg5Re
Y10V1dVR0cIOb/EDqz6cU0crqGRlol9xmdRTI3LKyPkTnLrsRwS+2DVdOqwNk2rpV1cCVBCU
Xj5lWSQ8Eg/SXF0SXnoWJXs6KG+Ch3n3B8tCN0MfAPUNdgp/QmUVlTsUMU6Rj4L9fqNyipcN
f3ffL4v5FGSKcSVl6czdpUPaKaqsAwtUQX+7lpJrJ8CUM8iy7WgeAEmgtLQOnx1ErazLR20+
ApQEI3EdhaiJbwKV7/x1j/J+CX3Wx6nd/nQcsZ4ir3z+vTZtvyzUY4qusplSKgy+7C4gHrm2
FKuZ5xRABf3xGio+cZo785GAqVI6rVYr10RfW5/PQeoogRPmQvdbpACrL2n9yYaPtQ1RTc+p
0/EnOBVdZ2XpLbKRL1auHfqkLcWKDPnzWeL6g6A/SKnczelKr09ndDsusbvcSbG00R56B6cd
nUNpah+3+U6a3ZcmI4FT32Sl4N2+NEQV5KZPwClZNqybEitOHcyL7HbzL8viA9c8C7wgo/cp
1NUXRDMHM/FzW26tQ4a22Zq2rPBBIT8vaAOWzJeYn4L+QIPv6hK28OqRYqqy7fCOTgKozWYn
eNp7HZI6yifMAk7fJwIVWSlWqyg+KfClz2aVcaoZg1Ni+BNOFXc5JVubovv5JPf2LD6VKvLo
EpvNguxLWiOgxZReOY08Lux3QX59HA8CQT+NKTe7qTO8RVJLiX9P6ihjk5RQu93OaicFk8p6
FY0JeUhfPUUlu96NU0VST03EKU5M171YjzEirW0muujynlQkOfCVa0zOpY622rqNLS30wFDH
3wgI+mlO5WFLROoounrK9PLh6ydCE9kjyMIngDqFKAr/PxXu+l/JKe45bTYCKp32nZRTnOVU
cYq7cCq7z4b0Z3+yi87meCWvxWW11KF54hjNbuin3pxOckbF34ielWAQ9KP1VHAoJY6j2DBR
uzrKNhoexHxkBdQpypK1R7+UTWDUd5v+qITZbR2o7CFnIk5xYvrKDqjYm55ld8upIlyQMR2m
3BZkOfGtrZPOfXQ+2z34TTdn22zt8hYPvGRZ3eklUmmh3+dUSKhC5qPkCU8vH+ff2+och2/p
Ub+8if0RN2smcOrbzel72aax4Ad5d+4zTT3FnFqJUT6/bye42Ng5zRlV0LTQsyiJElN7rPUp
pJa6yL5sA/OlHlKR6w+ggv6K/KpdWwjP51Dewmd1VHDixGujdB7q6v0t4BY49dWcavRoZMm5
3dNzim7VtRgpiiLLHuBUUExN0y/zzXVZLVnVfspQAKVbQ/nC6r1eDNLdZ79cLsydDkF/oZ6K
txja8IY6+HhO9xB699w51J0zp6jph9Oprz6hapujeCloB71NUU3EKelCyrKRuXDqzoFTyql8
ks5f5jwUjKllnay0jr2xPZ+8a8FS66+uOTjKBq8h6JerKLcpym0xXK8t09zZ9hJvecidtvdm
gtbfD55QcQzEemmu6Ck4JR+NbqCi4s4d0dziVJZwarITKvk4unqKh3nJ2Oc23DwwutG2ts9Y
SluJXORPJsuycD4Lgr64brK1QUG2rK+kNFRMVsLvDkHOEaohgEpujxyHUC0XQSxFZnnp43Gq
YdsbcSq0Z9/nVPR8NiGnqJziB8KtWCaaB68v9VPIp9+Vtms9oHMDbdhHBX01p+I9bO5iLdXd
N7ddu9zx0y2GGM2FXMOpNZcd5b/WVRWuohqdU1zc8TyXHVDdriOypJ4qJjMfOEv6gs6muivt
oHO8Pee51/oU4mrpOL3dSJKV7a/EzC/0E5wyQDlGaUxLtXTRsW6LYXiOC15BtjJR/AtL1/mz
AmFcTrHpbbMJl41kdzmVTwypYHRqTl0/Wyt5fvY6syQrtafPXBMWnIK+nlO5dfqirfC6DJ7d
fbJEwC/fOCejULhZ/9l6yuX8UetP85PcCT6dT8mexJH6fjLvutmu/dzxA/XU3ZeNdChMaYhk
otgSp5rmmS+TH6TvvgDahfVzAsikhb6cU/4qyV2/b2EDHGtNN7dVuza8AThBiZdCWn/sTrc4
BG1kjcgpbXxxD9IBM3uKU5PkjEs5RY+I3Pbrvlrct3imnpLX27zvTlt/PEYFVEG/wanQ3mez
8OuNXwZ/PPrtG8Yp9P0gf4sUQ7jtKCxlcql79JnpPt+ROKV9Lx3n0nLiPqfixPTpOCXbj6nt
d9J1bI/6KFrjFH8n/FqwoKgEqKAvVriHTfp9mni5cxZ0rqKaaDIXcIK07yecYgOD8GGh5/fF
6JyScS6f4zR7sp6ayr/tODWn0zyypEt7Pbre7vootAvLa7h03UolGUrgFPTtlIrc55UlTvCU
4UmtsVdvLKinID+9Y+O+tuJjAk7Rx+HHjjUe4/NvzzxuRod5xKnu2hOz36vHhdr8ZHv6wsPa
cQq8gj6trxc03S/3wdEjb6GzvHQmVYsBXTInZE6qAYagR0jFI7Y0YyvHIrKsj+ZW58uROaXD
rno88xX3Zc+pijm1P52es1FETwySYs+2x5V9M6IvAzgFfTSn/G9cy6+0bp+rpLZm7jNMgVPQ
3ed4S+0xPkzKqYM0/hYLPaD6Fk6Vxqnj65xyoNprMMfcTTy7fT0Q9HGoilfy6nog3/KTFHSe
kpIlUposGyT24UYMPcaH/VYf4afklJ7O1O6kLP8qTrHd79i80vhzJif5IuzZ16L7qIr0eRWC
PhFStviQc2Kk4cdG2A5SdCvZbHRDx8HcfcidgJ7gAx8MaT1VavT4BJyyHCf6QCo9nPkeTpGL
33GqfYlTsjfRQmkpJMSDCoI+m1f+N7RPSpaGdpRaaCnl3H3HiFC4AUMP8+GodmhyQ09XTzlH
h2QHfVc9xekdZKR4vZ5q41RayZCycI48z+GjgD71fMoBqlR7n2xj42Oplbn75EDK7QqFoCfr
GD6892Hd+RSc4pMyKqgoOsilOH0Pp3h+anc4vuj481+IxjKUCFSSTeH/Ogj6TE4V5kDnVCSL
QNcMdGo0HDUC3Rlcz+Y7x10YeuTG6PtttlRifE65GCfuQAb57V/Cqbnn1ItXXutzzTyoeCGV
lLiop6DP5JRFIimjbH28BiNx5IR5+3C7hV66OfLuJytjFrKkcPx6qj0Hi0Z0W2JZ5OlGgE+9
TjU3STjVPTX+Q3Ubuv44dtFVlmEGB+6Qt87zL073L3wofW/zyJ/V/4c+8Oaxaftrv4PeLiFn
UlmymFdXHrIJnVzoW14b6pZ1NLjhQi9yqnXtNkmkKMStU46bm6SubN5uYQdUpaW3f+5FrWMi
JddTdFh8eNGYHnGqlVTePaenV4tgIVeOfIq7nApflveyqB87fY8gNzAV4+furT1+w2/7Hl74
zqOAWfJNhDHoakLfRINSGOiF3sApMfyxkWIaTgmojkJMDRu0h7aP73sUyqnt/p/PpxRUjbj+
1rXUln7lCg6pHi6pwuf/uJ5JedHLrZ63iyFmN+rLDyZYN1MUAa7Cj+L7T6V8BLpPQTdGhfF9
pwbnUNDbOLWalFMWNujXjPjFjZ9eT+n+KQqilcSyf6in/BGVnFEFC6lcywW61ZLqFO8lS3+G
+nfCxMXS3brCcFTeUzhYkELyC+upPGr0aXSfa/Ypo/RQSswTGJKC/hVTrdt6HhjTx+eU3p2b
VtaMrNd1Fe5t/PTzKVuDInsST2+4JJ09favnhoE9Hbp6M03qGfebpMbJH1sDfWtdtEOUxIBf
02xmrPqNMTi/oNSlyzKg1DXhm33inFCDX+sewSDoVR9Fw0uotkESbTEBp3jIVQ5mdhsXjlHk
H93q8vWUGCk2fED1b770YBX90XaD+UMqFFT3Vfg6xzXfbit990tMJW/v1qdLet01Malms5mS
qii+r5Tq7fjJzjXf6QuS+3ihVBCLFP9cQ9D5fwAAAP//7N17jKXnfRfws7uO7+uuHRPHqRRN
Gxvs+BLbxNSlIllKkKgobdQQSA0CO/GGpEm8lWNK1D9gSfKHKf+48EdpVaRUBAISUkgrBFGo
AImiKg3XOGrahFKpSLF2ztx27rcznPe5vO/znjlz8cyc2TOzn0/ind2ZszM758x7vud5nt/z
ew72pBhzaq3ZXzt53XIqznethvPnm0K3MX5mTm334t11rcqp1dAy/XCrU3kStOgkVQSVnNp1
KFXv5Jmaim8Hsmgwl7qTQ2Nre3q1b1d3AY8TXjuYmwvN/6eLf0ZrQvIEzvulbz8UTYQtUuno
+NC4r245UR562PxYw0GXp5qcCoUU1aFH3eubU9W5jalIPm4dujrO46mUUzOzc/EEquoiPWRO
5SHVZt2aN+2jyvXpgmnHnOp2yxm5NO021W2Nq7atH3Unt5VEDL9dk1KpvC2VYO+kSqrZkFTx
HzI4TDuRI9UUUzml0kzf6lqZUQOrUkKKU5JTzbJMPt2jKh9IywmDL+wm9x5m7VV3fKTPj9Xp
BakTbVigOqLBbmvD70w64ne/BdE3QN1Eq3qvW0z4TadVo9mZIqyOUkqptDKzWK3NLLSEP4ao
apKquy3ytv+07lC6OPDRo6mHHLw+dr1iipDOI8n5+dQTKZ0dnwrQN3NMeX7lCJOq/2y4uRH2
19Z9IHJhwHHnVOiOUZ0/n3YOzcTLup7d7+6wrLvXlTmqRYEip8J4aimc/rZ5dDmVgir0T5+d
nS6mQm/Ioz7KlyitJ9RcH53zKfREqGbd8jLREasPq4i1A0uhyC28WUq/D3/qf3ShGlWlsJrN
xRXTdXy26xLzT/SQH93Dve66uj8DhX3dbePP6ZxRVUDnbhNlPtXjKDnFUefU5ljl1Pr66mqe
65our+mBSZpdcmrIns+RPKk39X5VXXqoo1hb3zz8Fdqr5wBjN/tYnx7O5SqC6obcSlUUj+dJ
1+5Ud6pJqLm5pgJtvlkn2peUbzvePn8gTvYtNsUDcXVmJatWasKfqrRqsqr+MnMxPavXHbl0
vTi/pf3zO6yPxkHvt73v1PxioD19WubzbF2BvrycWiLVjfsG0klScWQ5FRdCxienNut24VVQ
pRfDTVy1gmqf+1xG/Pq+yalQl755+PFUMbGfh1RhhDk325z0cfUG3vLbrEbFn9XUVy437AnD
nCpEql+bubjwkaFai0rpz3nybtstF/LnrwZNMZJCjVthvfolfmQlDbPqf0lct4qxNRtfiU1N
1y/Aurv+/I7sJ3pw31gen86k2vPZOqDT9596oKeOSMNb9xlRcUQp1cs7qMYrp3LxQHV95BLf
EFj1eGJycrC3wHXLq+r1fLU8Nb+4tBL3+W4dWU6l9unrayuh7C9WQdpJVZxrnurDY+vTcLT5
Yph2q8c2y41yVq4lfWBxqfjN8vLQ26Vfmvq2tJ+1rf+O/oO2vh7iqvpHrJRfZrGcD4wvwvKG
4OHFFUf1c7yPRar6Z7opFUkFjTmhl5qOSBv1YKrXFAE1mSWnOKqcSuv1Y5NT9QbXxWraZi6+
8qxffc5MF3N/O8/XD3vnSPIqTJFMHVl/vzKnyqBKQ8zFsi/t5OQNvD412a6QrkoaYoX0cq4+
i1bD/9PQZlcrpb1uutqUDsQCt3p5JqneVUdWiKt6hLVSzweGwVU1mzvbiqptu5AHfm4P8HO8
nz6EkwMVk6ldX5rjjGOo9BKgrj/fTD2RikUEK1OMZNovZsN45FRvq2kZ1EyVhJWGVOQbx1Qp
q66OeDZk3znVfz0fqijC7qmjKKMoL/5ecyRV6hlSV1PcoMOpbt21J+42nQtFLKFCerWpPBsc
4awP/0D5wUHDb7exkT+wrXRgUB1b5ZdJg6xQaJGGVfWO4FhcMVAYWAxzRjUlUK/zNd2Q4khq
Pg2h8hapMNfXLEq1M6ksRd9yGiKnNKfSP2Y9PSunKZJoISyLz83mqEqNM3bd6dG63ke1UpJz
qpqxTwcYHFlQxc+0mSrUl5dTi97W9OcNllFF7XkunLgW1gaXi+bc7fzY3I86jPZ16816P3Zu
DLQ1pICgqH0L/456+3YVVjGrFuO8QSziyGuxgy0Cp47iB3nPZoTV151OZRO500QqFcndkFI/
pNRZdmtoTqmj4IbIqTDPtZZecTbCpH5Iqur8kRxVgzP4/f9Xm4zal2VZJtfug91a6bq6nwre
yfZ5EamFTDh+qtrle5jjp3ZLrYE9v00XpbJQ63QU8w052qm1cFI/l4bl/Wuh8C4MpdZjTL3x
1wnbh0Ejmr1Knz2MrUJSVatWiwtFQeBsE1dNtWtZ9tpt/dC3pwHj9rohG6FiN42pYgP0MK2a
vrA7Ku7irSc6c6MJT5wce1KluvSlkFNxlb7brU7+67+Yqmay4mvH3ht+eXTQnMpBtTawaJDm
9OfLbjSppKBbP8V1U81UccBofYHnAdD2nJpszmPce5V5sHC42uRbbYqOm3xHklNbTbu/UAc5
F3aWdQfXHk5dTjUnHrXK0PIwaj6ebL64lPbxbKzHVghbB82pIfNXowiqclC1El6OxemCdilg
iIt2s8CZ/JPc3WlCdIe6i6bV03RZYp4+b/7dXN0GKt+t9TAqrUfZwct1zqk4nop1z3E8VR3I
ubKWDow+rpzaai7jZv071fnGSzquPqeoag75uVpfqd3JZh14Ns2nTJft8a5uL7lo59QeT6GT
5QimOnyqqkoPhbobIzu1NAdVKNi/FndSTXaLvS+nZrFq+Obssl9RmpSKtedLqflpWNbfPNzh
5sdRr1YP2epB1WqqSuyPXhbrwMr7vlIpUT3aan6U07739vrVkM7uk0VhRFx1KneExa8Rdoal
FlALqWayf6/mVhNhRW6zGqlKKa5/TlV9k/K5HnPXIad6ZVBttBa0i+XnVNRb7z7Ji81NF7dm
ITiXCuZKwfb8WHGi3h4L9+1xV3ncXXPq/Gpslj6CCzksVVV3SawvCSOq6XrTzej7Qx13RLVH
Aq1VqbiTNzyZpuLzskH3AevNBuf98ntHdtHlRbM0qqorAVMbi7hqlfZ7VW/nF/JQKxW9hia7
27oVlhdC09Jwampb+V57q9h8rFRKG8NyTd9a3Q1pc7DZhKdNrmtO5brvbuxXdz3GU+Vl3F7m
Xk8zJc0EYC6q6MbWSlPlmUDhNXfuBzoX67mn9tnIda8DIMrn06k4nArTfmsjmr3vpRFV6Ca/
vLyYO6hPdU9XOcX2tj2Tk2VtX7UQGFZOFqo5qVwbvrE+pPXpoeb9RjWeqr9KXgVLWVX9ry4F
TLutyhqiYqSVi16bJi3t5avtBRjT062MSpuUw1A0lygtLjYdn1ZWWm3PQ/pX921Z1+hpk+uU
U+mgxPAqPW4Iqiqtl+NU1jHn1LCXuCm6NtZzicXi4vx8jqq4WFUvBs/OpO5r4XTRPFNYH40x
ZH2qdWjRzgez5irDYlkotParzvSIjc7C6sjo5ovq5hQL4bCwpjvF6aijmBxYUEmLKlNN175r
RfPTXNrXSw0RjmjfWm+046htm2JjHWCveTW2liYDl4u12TTUilMJZbnF8NMZ25URaaJ0fqGo
31tuLf0W+8bStuVtIyjpxLjkVFifCq/C+kOEvCPoOuRUb5dx1kZTDZgKANPEfV4Mjt1d5hfy
2kVcp56PxYxTA/0By/33U61re+jVHyoHp1orAlVNejWcijE1uie5+Cjk8+jDMlW57nZ69lMV
K1F5KFA+qotLuQC92MDTO/J8Gsn+n91zsF63Wq83B682bZlidC2n3rbzQ8+7mk3l7U3xxVx5
3O5S0elpda3o7VTUShRjU0+OjO94ajqUcYeprOrcv/XrNJ7aIbfqQdVq1aw2z+OXV+18bmO9
XDcWCJd3eF5vD0CaPrJp7WPXw1lT79CidjAMp2bicCq39uuNdttIcR59Ofl3ek76bZ/vNJuX
/eMiSmo4EbdJjeA1wbH0/dn9n12vzg5uPk65kqKq/+jv0KewnVzzTbej5Waj7qC1Yl/zbhll
0o/xGE/NxEFDf5CQtk6ORU61BlS9VA1YJdVyq6Y3PpcttK7JeHWHkzGuhYNCmj4Wk8UZpfkc
7dk9+mnPzLSXheKJHmHab6SzfsWTWAyq0JyimcystoyVpYsnt3YiD21zSl2br9v21Av86+un
dR9PM8G90bS92AgJsl60C8yNBtOaUt5fWL9ua+okFutlp6Yf4cbO4myfp0XG7KrI/dJXl3P3
uNAnORyjHl65HvjndhQ5lVdpypremFWLzepwsxa8Ue9SyeOP2HOo3EVaZU13Kp8hvvP5rNfq
Y4TKoIo5NV/k1EifPXPNfsjoxfk0mRkGVHXB/MnKqcEtat1uPZaKGbWQ6s/zhtO1fB5f79Tm
VK/dICPmx0ZTarFWdwksV5pyq9yy/GIxNZPIM307t45q9YHyzMg45tRGGE8tzufuzXHj6lLY
PHng54MR5FT5grNYc15pWlLncVS+HNPtYnO8dCpud6BZbbcaP87Ur9wXt1tKo7bUNzQ1Lpqa
yjXpadpvY+TTfk23v3goVZzMTKtuJy+n2rX0xTaf2XSEREyoleWy/Hyj1aP7dAZV0RUj/bw3
o6w0sKq726b4iW13V1st4vPdtlbM6g3rSNiuO/e8yLiOp+IO0tgQM7afXgx9gKppv/EZTw1e
zXlglbegrDURtVle5cURTrHnUL2cE54bZ1J94OK2QyHKl6q5dPBaPkg8B3qo369b+/V6o38a
SxOfoegxZO90q93G1ZOXUymipuoK6oX5emy8UsxWFc+xpzukdu1ru7kRG7IPDLo2WtUXa3Ww
b+baiM3e/nhmZExzKjROimc+xSftaohwqI2ro8iperxSXLrhOkzrwK3tnsW1vxE2Hi21DsZI
ORW3jlYptbS8FGcMVwdzqjmfdWkp1RjO5jq06hjf2IrieGZMmqqwsKoeOtPO1rN/J6vs72rz
WiGXsaSyvoWlxda6/0bT/PUGqJBujsksO5AP70LYK3bhFjuHm+K94pOUTXGH5ZKEYqxzajO9
Oo8NMeOTdq6qOugnH1lONZdVvnzzlMjmQE+C+qYxiXPV31Rd9RfPL0q5nPrENOVPRa1VrrcK
5fCxb2hay1qMy3jrxzgV1cv9/qoKkXTQ74nc9duqYokHSdQ9upuePRtFf/LBH4ZTf33uPMIZ
uA62youh3dZ9z3Fb+X7PioxrTvXy03ioF0rHSudDpcc3p1pDq/aVOfCvTuXccYNsUZ2ezuQI
W5pXimWtHQ8pWkuFwc3Z5HnP6XGs6ze7WetuvdW6W6pQP3kn/V5Nfe2b/iELRffTZkmlGQ8M
GXScwlzaa1JwlzXQ1qXQnLQbS5De0GAOxi2nemGFKh/5tBSefA9b/Duq9amBF9X1Fbxbc7d0
THCc+ksle6FFZ6igmF/Ig6Ldjh+KYZUbN4Wsip0RqvMkUg1F+vccw/NYnuRZS+UU6fzEk5hT
U8UCYZ55bY+kdnhqPrVLVAe4DspPoMMRpzan0npHrhOKG/5jP5pxqvfb+eLepX6+LqaIA6pU
nZ5m/Wbr0dRGu0/ctgXsOKpq+lvHV/5ra2u7744cSVSXx/zmCpGZYhfzkFMxxqoIvT4sLDaX
jQ3Ql5ebUe3mpjrpkYzL4KT+XMeZv3zIQL35KC8LjHtO7XViUFn1F2opZlNh+XQubUz1ejtW
5pbnBuW7qejYOeQM7hHnVNPvb20llzLOpU7ak+3zI8ewz2wqoJhMp0zmOpZ4hFee69OfW07B
tnmx9Y1hpUInYDy1v0s3BlX1lJ4GH7GEItSM5PMgh5dWNaPPeEdtxNKK9fI8iev2uPW/qdDt
Pvbazac+NOOqMdzXW+wJKKotV9Zy76lefaq7SxNonu9S47z1gdXrgz9THPO83z5ukoKqekaP
W6DSaGolNpPobXs9OiSvwsCs3m/ZWuU/5kcsjYTjXqpUhnitOeq422rrPn45FavRZ8qx1Hqz
Qar9KLhAjadgq1mB2dzcKLesF0+JY55Tu/0rm+f09dAgqjoVIxy4nTaKrcZTtna8vtuDqnRu
0Pb1k96xPmD1N9W0pl1sN8wY301TIaemQjePa2lPQCov3Sw3+7gw5RQUL86brYObqU/LYX/K
jzendv94M0m2Hk7EjSOPet9UUa+3a1OArd5WcUf1tu0oPu6noroMORfBLFW9ndLs37BDyMco
quLKVJ7yW23OjT+ddXzA4Z/28lNe8yx82CffMZr3K/Yc1Rua46kHoeVRfZjRnq9Pe0OCbL9h
OYIXzOlxyx3/VnO/jDCkKqb+xqv/xGSs85uOByHHU87iK4W8W6+8K40LjKegeCYvGqqUo6yT
kVN7/0vrJap4cH069aAeTfW2f77BOoqt9qF8Y/DSv9du+Vd3hs8bf8erR0XTFD0UUKQilrCj
vFV+ft3yHxj3ub/tbRxOSE7t+3vcTOX36fiD1J5n/aQfZpQ6/hVHKMaNv6nzRmtPVXOiSa6x
GN1462p9JFZR5jdZ7whIWwLy6wR5BByzccypZkPzSn0GyPppOMwoNznM/TLi7F86TyxGVbd7
dfBYwjwNd1w5lVsqhi4gcWfvStWU/3oVTQJyakwHHvnUqtXV1aLtxokfD+fZv2adKh9BkjdU
tUdRV4+naL0Oq2bLVLOzd6Vuyu+CAeTUVjNBlg+Za7Yzh4+e8JSqz/vIzZQWyir1cOZvu0vF
qHNq21m9qf1EOC46zLqulYuDsgq44XMqNpSIE2Rpn+7GaWogV+/WjgUVdQF+HVW7nqc7wj5J
RUzlnrNxbbB8nWBMBcip1sijOGr7tNzlzaAqN6itayrqQVWRVVePr2FFtzhlKh7fsVyuDR5m
PznAKcuptCGn1zQ6PS351GufG7ke2uWW/ZRipXqKq4G+6iONqKon+nQ14Zd6+dWnfR1zn3mA
E5FTW80uqFP7DBlHVWtF9V84gDhWVUxPFfuqRp1TIRKn45nys3Nz801f9EMebwZwinPq1CuP
IFmJxX8LKajS9t+cU4PnQTX16vvJr6IuI/wh7ZEqP2U85CvWToRT5VtTfpvbT5MHkFM3RlD1
ipKKEFWxUD1PAE53m3OqrrazZf/jqyH1g+XnqhbAYulEOgix6v8RU2qtOA9FTgFy6gZNqtxN
KdepV01qU/3fzEzrlKrqyMKr2yrJr76R0vOmMqMelnXzicmpdiKcKh+m/NbLAzzkFCCnbtyk
irV/qZ36Uj2qujYXB1V1t4qYWN3WSGk/837bBmDdGE+xvm8qHYMYaydaI6nNQ58bAyCnTkdW
xaOy8gRgbBZfHcAVFquauJqqSwHz+OrqG62YmKzTaToU+M2kvVLzC0uxdmJwJJX/lR4oQE7d
2EkVqyo21mKl+nIxrJqt0irE1eD4avIN1FGkAVSuP5+On282F/iF+b44khracVZOAXLqBs6p
nFblqKoZVs1XBeuxEDANrtrrVvvLqSKjQjyFhKqm+2JILa/kM77ChF87RIUUIKcIOdWc/RGG
VWG5qjrdJFRXlPurpqb2exZwzKlu02wiTPRVCVVF1MJCfXLKWuxQNZhLcgqQU9R5EHv/pR68
VVCtpMqKlFSxaD23Anyja1NTaSyVU6oaSTUHfKWY0n0CkFPsklS5pqLqwBsaxsdx1fLS8tJi
2Ao8n44CqbcC78vUVCo+j1N91TapxVSDXoRUrvCTU4CcYh8Dq82YVus5rdJW4NgKMO6wmt6H
mVTWF6rP807eqrqvGket5oNTBib8JBUgp9gWTykh8qCmmAZcX1vPI6t+WNWLVbuYraV3NBm1
nIZRq1UJ+rCQsl8KkFMMHUb1tprG6gNZFcIqnHBcj6uCMI03v7DNfKn6c+6ItBJHUf3gy5N9
qYNf+Po94ylATrFDTg3+to6qXp1Va2upwCJUAqZqwMWlXRQfLzIqjqQ2N8Knrg8bMY4C5BS7
jafq324bZ/Xy7qo0sKomAUM54P7Vo6i4lTeMozZDLXyvSMf4X894CpBTbM+pZuav/aGiFnCj
ngRM9YD7Uy1wrceE2tgsCvsGvswOfwCQU+w7yvIcYJ1W+7Oh8hyQUxzPkKtVYtHbp8FbujsB
OcUoUqoVWJv7J5wAOcWoY6rMqMMOxtyjgJziiHOqyZshubOXwbByjwJyilHk1PX6+wByin3m
zQEHReb9ADnFcebVaG8PIKcAQE4BIKcAQE4BIKcAQE4BgJwCQE4BgJwCQE4BgJwCADkFgJwC
ADkFgJwCADkFAHIKADkFAHIKAOQUAHIKAOQUAHIKAOQUAMgpAOQUAMgpAOQUAMgpAJBTAMgp
AJBTAMgpAJBTACCnAJBTACCnAJBTACCnAEBOASCnAEBOASCnAEBOAYCcAkBOAYCcAkBOAYCc
AgA5BYCcAgA5BYCcAgA5BQByCgA5BQByCgA5BQByCgDkFAByCgDkFADIKQDkFADIKQDkFADI
KQCQUwDIKQCQUwDIKQCQUwAgpwCQUwAgpwCQUwAgpwBATgEgpwBATgEgpwBATgGAnAJATgGA
nAJATgGAnAIAOQWAnAIAOQWAnAIAOQUAcgoAOQUAcgoAOQUAcgoA5BQAcgoA5BQAcgoA5BQA
yCkA5BQAyCkAkFMAyCkAkFMAyCkAkFMAIKcAkFMAIKcAkFMAIKcAQE4BIKcAQE4BIKcAQE4B
gJwCQE4BgJwCQE4BgJwCADkFgJwCADkFgJwCADkFAHIKADkFAHIKADkFAHIKAOQUAHIKAOQU
AHIKAOQUAMgpAOQUAMgpAOQUAMgpAJBTAMgpAJBTACCnAJBTACCnAJBTACCnAEBOASCnAEBO
ASCnAEBOAYCcAkBOAYCcAkBOAYCcAgA5BYCcAgA5BYCcAgA5BQByCgA5BQByCgA5BQByCgDk
FAByCgDkFAByCgDkFADIKQDkFADIKQDkFADIKQCQUwDIKQCQUwDIKQCQUwAgpwCQUwAgpwBA
TgEgpwBATgEgpwBATgGAnAJATgGAnAJATgGAnAIAOQWAnAIAOQWAnAIAOQUAcgoAOQUAcgoA
OQUAcgoA5BQAcgoA5BQAcgoA5BQAyCkA5BQAyCkA5BQAyCkAkFMAyCkAkFMAyCkAkFMAIKcA
kFMAIKcAkFMAIKcAQE4BIKcAQE4BgJwCQE4BgJwCQE4BgJwCADkFgJwCADkFgJwCADkFAHIK
ADkFAHIKADkFAHIKAOQUAHIKAOQUAHIKAOQUAMgpAOQUAMgpAOQUAMgpAJBTAMgpAJBTAMgp
AJBTACCnAJBTACCnAJBTACCnAEBOASCnAEBOASCnAEBOAYCcAkBOAYCcAgA5BYCcAgA5BYCc
AgA5BQByCgA5BQByCgA5BQByCgDkFAByCgDkFAByCgDkFADIKQDkFADIKQDkFADIKQCQUwDI
KQCQUwDIKQCQUwAgpwCQUwAgpwCQUwAgpwBATgEgpwBATgEgpwBATgGAnAJATgGAnAJATgGA
nAIAOQWAnAIAOQUAcgoAOQUAcgoAOQUAcgoA5BQAcgoA5BQAcgoA5BQAyCkA5BQAyCkA5BQA
yCkAkFMAyCkAkFMAyCkAkFMAIKcAkFMAIKcAkFMAIKcAQE4BIKcAQE4BIKcAQE4BgJwCQE4B
gJwCQE4BgJwCADkFgJwCADkFgJwCADkFAHIKADkFAHIKAOQUAHIKAOQUAHIKAOQUAMgpAOQU
AMgpAOQUAMgpAJBTAMgpAJBTAMgpAJBTACCnAJBTACCnAJBTACCnAEBOASCnAEBOASCnAEBO
AYCcAkBOAYCcAkBOAYCcAgA5BYCcAgA5BYCcAgA5BQByCgA5BQByCgA5BQByCgDkFAByCgDk
FADIKQDkFADIKQDkFADIKQCQUwDIKQCQUwDIKQCQUwAgpwCQUwAgpwCQUwAgpwBATgEgpwBA
TgEgpwBATgGAnAJATgGAnAJATgGAnAIAOQWAnAIAOQWAnAIAOQUAcgoAOQUAcgoAOQUAcgoA
5BQAcgoA5BQAcgoA5BQAyCkA5BQAyCkAkFMAyCkAkFMAyCkAkFMAIKcAkFMAIKcAkFMAIKcA
QE4BIKcAQE4BIKcAQE4BgJwCQE4BgJwCQE4BgJwCADkFgJwCADkFgJwCADkFAHIKADkFAHIK
ADkFAHIKAOQUAHIKAOQUAHIKAOQUAMgpAOQUAMgpAOQUAIxvTn2m89bOzv5V59H+rzelPMvv
/Wu//mD//99577C/MXFx4srb+2/v6Hx367tbH7t//u7qve+7/3/c/db+V3r0/n8X/vz5ztnq
zZnvdF7pv3lT+vxnireD/zVv9va37m/evnZ3/H1+u5snw3da+cHOnQMfeyJ87Gfe9uo97wr/
9jPhnul0/qBzYchnOsi9emaXbzHfq2c7v39h8ZZ73/ynb+tduP/W2Xvecttb7n7y1m/f07u1
uFc77Xu1s/u9Gr7TX93lba//Dd7f//xn39y8/f7b4vurt3v9/d3u1R8I996F1v1wb+dd6ft4
ov6bj1y5p//rD/X/fKZzS/WNJo9Wf+p8eOKhifdNPPxY56+Eu/Wm1h16b7jbqt+f69xa/z46
F349m/5GeZs3Ddzm8fD+6jaf6LzQeeTiQR7gewe++vAH+Hfv/NLZB+76xZvX7/yds527PnXz
m8//0dnXz3/w5oM/wL/bv9d/8eb49kv9T/DAXc3b6v3r/fd/Kr39neoL3NW8rd7/5vOdzgfT
2z/qv//14m31/vgAf/7c4R/gZ/r39pnO7Z2zxQN8e//Xv/Rn3z/x0IPxMX5PeEzOpUejuU9v
Dv+Cs+EHov1Y3rrtsbwzPe4v9P/WwR/P5qvu9nh+8cJW51/f981zv33hHWdeue/L5/7wwo+c
+dn7funcwR/Pr/cflx+d29ra6e1v9+/yd/Rv/Mp9zdsv979e9f7q7V5//+gu2B8Oj+dDrQu2
/6fOT09M/JmJx555/OlnnnrnhyYemXji8afe/fSfPP8T1bv/1BPnf+qp/tsnHv/hJx7r/PHw
qJ0pHu0znYn+r7eke+QHwu+P6gptPvOwR/StF/9e/f1duVJ9x6+c+fudKlfe+aOffP4jn5h4
/sUXJv7qxz7+8qXOZzsTNzdjwGGfbqf3D9xmX7cD4GTpXrkpvETodKY6F881Af/u6rnf3QNv
yFTnwk3tl8r5KvrCF77Yf8l2pfPaa691nnvuufDn6u3rr78efu82buM2p/M2TbaeLbLVPeU2
bnOQq+icq8ht3OaQV9FNxnlwwHFevore5CqCQ15FN7uK4JBX0S2uIjiQ7sUrF3+5Lq74wK2v
93999uee/+S3+28X+xfWZ35//rG/+I3nLz333Ge+/t//0x/+o3/67MM3v3DLM1/76m997b4H
3/LCh376wUtf+t4/f+B73/t/932188G1s0++4/1vuuPC1i1n/+9r/+HeVx//uxPv/fa3fuu9
Dz/y9Fcf+IOv/MuHvnLPv/jV8w99q/Pu737lmd+4/b/83Od/4XOPfuvDn//QO+/4jdce/o8P
PfhvH/r3X3zqT/yxjz39Tz73rRdfXXziaw8+/yv/56lPv/SFZ7955cc/+7ZL/+Zjj/6FRx/+
sce+/o7Xn//4oz//Dx/59D++9ulX/s6Xf/Kjf+Odf/kTd736D/7mR5796Ntfefv53/xf//P7
f/nXbrmzc/NLf+77fu9/9/90/jfvvu/n3/+2/3pL5z9fvvTys5defOHpi89cieUzt3W+r//r
+1+6/DOXPvLyxMdf/OjliSc7t3cm+s8uP9V/kvnxdP+UNULD7sxR1gbVNS23py92W/+/W/d4
dF99+tfu+OwHzvzt5z/we+eKhZmtgd9X381W+f1V//X/jT+yx3+VWG+U74+z9Zd+5OKnQtXQ
3Z1cJ9R35Z997jt//ZtnXgy1TH/+Mz976aWPf+rSiy9PvO/5ly91Lnfu6L/3yXe/68kn3/XU
E0/+UOfFqg6uvNmPva9/o/B1Xwz1UT9x+eVLH758+ROtD9zaPJLNO8+3PtGll5qP3BZv/vLl
j1z+ZPPe8Cb96Rc6D6SFrbc+23tP9d9/+8Y33jN4V1cfby6kZy6eu3Kxc/jNKGcu/n8AAAD/
/wMAphW2nQ==</Template></GraphPadPrismFile>
